# Supplementary material for: Impaired Complex I dysregulates neural/glial precursors and corpus callosum development revealing postnatal defects in Leigh syndrome mice
Source: EMBO Mol Med. 2025 Dec 22;18(2):677–701. doi: 10.1038/s44321-025-00367-4 (PMC12905379; doi:10.1038/s44321-025-00367-4)
Supplement: Supplementary file 3 — Dataset EV1 [file 44321_2025_367_MOESM3_ESM.xlsx]

## Sheet: Dataset EV1
gene	p_val	logFC	pct.1	pct.2	p_val_adj	regulation	Compare	ensembl_gene_id
Cst3	0	0.871364	1	1	0	Upregulated	Match	ENSMUSG00000027447
Hbb-bs	0	2.84067	0.999	0.518	0	Upregulated	Match	ENSMUSG00000052305
Plp1	0	-1.84748	0.878	1	0	Downregulated	Match	ENSMUSG00000031425
Hba-a2	8.88205e-292	3.62831	0.8	0.121	2.17335e-287	Upregulated	Match	ENSMUSG00000069917
Ftl1	4.34546e-261	1.83009	0.964	0.641	1.06329e-256	Upregulated	Match	ENSMUSG00000062382
Gstm1	3.11818e-255	1.51331	0.985	0.869	7.62987e-251	Upregulated	Match	ENSMUSG00000058135
Hba-a1	4.11757e-255	4.16539	0.697	0.063	1.00753e-250	Upregulated	Match	ENSMUSG00000069919
Mbp	4.76573e-214	-1.53403	0.576	0.926	1.16613e-209	Downregulated	Match	ENSMUSG00000041607
Ttr	9.81904e-200	-6.32959	0.009	0.497	2.40262e-195	Downregulated	Match	ENSMUSG00000061808
Mt1	5.70119e-194	1.06923	0.999	0.99	1.39502e-189	Upregulated	Match	ENSMUSG00000031765
Gapdh	1.74698e-193	2.06044	0.82	0.347	4.27469e-189	Upregulated	Match	ENSMUSG00000057666
Hbb-bt	1.2222e-189	3.24743	0.63	0.098	2.99059e-185	Upregulated	Match	ENSMUSG00000073940
mt-Co1	4.28234e-184	0.864248	1	0.998	1.04785e-179	Upregulated	Match	ENSMUSG00000064351
Rps23	6.49241e-133	1.34178	0.95	0.689	1.58863e-133	Upregulated	Match	ENSMUSG00000049517
Ldhb	5.3795e-133	0.923468	0.989	0.89	1.31631e-133	Upregulated	Match	ENSMUSG00000030246
Mobp	1.17826e-147	-1.6416	0.394	0.792	2.88308e-143	Downregulated	Match	ENSMUSG00000032517
Trim30a	2.03278e-143	-3.10254	0.084	0.509	4.97402e-139	Downregulated	Match	ENSMUSG00000030921
Mt3	1.20558e-138	0.682005	0.999	0.998	2.94993e-134	Upregulated	Match	ENSMUSG00000031760
Gstm5	1.42132e-134	1.1776	0.928	0.722	3.47782e-130	Upregulated	Match	ENSMUSG00000004032
Mt2	2.13876e-125	0.943292	0.997	0.979	5.23334e-121	Upregulated	Match	ENSMUSG00000031762
Gpr17	3.09185e-113	-2.53286	0.116	0.491	7.56545e-109	Downregulated	Match	ENSMUSG00000052229
Lims2	5.44839e-109	-2.72575	0.09	0.449	1.33317e-104	Downregulated	Match	ENSMUSG00000024395
Nfasc	6.24631e-109	-1.85548	0.268	0.632	1.52841e-104	Downregulated	Match	ENSMUSG00000026442
Nrxn3	4.17474e-98	-1.42061	0.298	0.665	1.02152e-93	Downregulated	Match	ENSMUSG00000066392
Rpl21	9.45478e-83	0.844638	0.924	0.763	2.31349e-78	Upregulated	Match	ENSMUSG00000041453
Ppia	1.92156e-81	0.725431	0.954	0.872	4.70187e-77	Upregulated	Match	ENSMUSG00000071866
Mag	3.81794e-81	-1.36023	0.366	0.662	9.34213e-77	Downregulated	Match	ENSMUSG00000036634
Fxyd1	7.6236e-80	0.82735	0.955	0.826	1.86542e-75	Upregulated	Match	ENSMUSG00000036570
Tubb4a	1.3782e-76	-1.59063	0.248	0.557	3.37232e-72	Downregulated	Match	ENSMUSG00000062591
Bcas1	1.96239e-76	-2.48819	0.079	0.36	4.80178e-72	Downregulated	Match	ENSMUSG00000013523
Cldn11	4.56495e-75	-1.4287	0.33	0.626	1.117e-70	Downregulated	Match	ENSMUSG00000037625
Rps2	1.14571e-72	1.20422	0.72	0.45	2.80344e-68	Upregulated	Match	ENSMUSG00000044533
Rpl36	1.2562e-70	1.15903	0.715	0.443	3.07379e-66	Upregulated	Match	ENSMUSG00000057863
Cldn10	1.1783e-69	0.899144	0.887	0.7	2.88319e-65	Upregulated	Match	ENSMUSG00000022132
Rpl29	1.52767e-69	1.31827	0.661	0.382	3.73806e-65	Upregulated	Match	ENSMUSG00000048758
H2ac24	5.48829e-69	-2.14239	0.1	0.374	1.34293e-64	Downregulated	Match	ENSMUSG00000094777
Cfap77	1.71173e-68	1.48326	0.541	0.231	4.18843e-64	Upregulated	Match	ENSMUSG00000079502
Lrriq1	9.09665e-67	-2.27698	0.064	0.317	2.22586e-62	Downregulated	Match	ENSMUSG00000019892
Prdx1	6.60969e-65	0.603264	0.96	0.867	1.61733e-60	Upregulated	Match	ENSMUSG00000028691
Marcks	1.69321e-62	-0.90926	0.543	0.783	4.1431e-58	Downregulated	Match	ENSMUSG00000069662
Fth1	2.5648e-60	0.434855	1	1	6.27581e-56	Upregulated	Match	ENSMUSG00000024661
H2ac23	8.88737e-59	-1.91617	0.124	0.378	2.17465e-54	Downregulated	Match	ENSMUSG00000094248
Rps18	8.90703e-59	0.760723	0.902	0.765	2.17946e-54	Upregulated	Match	ENSMUSG00000008668
Hspa8	1.20806e-58	-0.650373	0.801	0.914	2.95599e-54	Downregulated	Match	ENSMUSG00000015656
Cd9	4.05392e-58	0.506115	0.985	0.941	9.91954e-54	Upregulated	Match	ENSMUSG00000030342
Rpl9	3.01306e-57	0.672943	0.924	0.779	7.37265e-53	Upregulated	Match	ENSMUSG00000047215
Enpp6	3.22268e-57	-2.59473	0.047	0.259	7.88557e-53	Downregulated	Match	ENSMUSG00000038173
Slc22a27	1.15397e-56	-1.75037	0.156	0.411	2.82364e-52	Downregulated	Match	ENSMUSG00000067656
Adgb	1.52883e-56	-1.48733	0.232	0.495	3.74089e-52	Downregulated	Match	ENSMUSG00000050994
Tnr	7.76861e-56	-2.14663	0.085	0.316	1.9009e-51	Downregulated	Match	ENSMUSG00000015829
Dbi	5.1533e-54	0.304542	1	1	1.26096e-49	Upregulated	Match	ENSMUSG00000026385
Psph	8.10342e-53	0.746658	0.848	0.661	1.98283e-48	Upregulated	Match	ENSMUSG00000029446
H3f3a	1.01316e-47	0.421298	0.981	0.965	2.47909e-43	Upregulated	Match	ENSMUSG00000060743
Stmn2	4.27493e-47	-1.64129	0.124	0.347	1.04603e-42	Downregulated	Match	ENSMUSG00000027500
Mgst1	1.47231e-46	0.814633	0.772	0.564	3.60261e-42	Upregulated	Match	ENSMUSG00000008540
Eif1	1.70892e-44	0.686942	0.819	0.632	4.18154e-40	Upregulated	Match	ENSMUSG00000035530
Gsta4	2.55601e-44	0.760438	0.79	0.591	6.25431e-40	Upregulated	Match	ENSMUSG00000032348
Nkain4	6.58848e-44	0.638668	0.884	0.728	1.61213e-39	Upregulated	Match	ENSMUSG00000027574
Fbxo2	5.21783e-43	0.876752	0.66	0.425	1.27675e-38	Upregulated	Match	ENSMUSG00000041556
Tmem59	5.45014e-43	0.613769	0.855	0.677	1.33359e-38	Upregulated	Match	ENSMUSG00000028618
Gng5	2.1147e-42	0.507543	0.934	0.83	5.17446e-38	Upregulated	Match	ENSMUSG00000068523
Hsd17b4	2.2863e-42	-0.965456	0.41	0.623	5.59434e-38	Downregulated	Match	ENSMUSG00000024507
Map1lc3b	1.7524e-41	0.699525	0.784	0.602	4.28796e-37	Upregulated	Match	ENSMUSG00000031812
Afm	3.65676e-41	-3.1487	0.021	0.166	8.94774e-37	Downregulated	Match	ENSMUSG00000029369
Lrp1b	7.55452e-41	-1.1623	0.306	0.52	1.84852e-36	Downregulated	Match	ENSMUSG00000049252
mt-Co2	3.82174e-40	0.293005	1	1	9.35141e-36	Upregulated	Match	ENSMUSG00000064354
Sox11	9.52111e-40	-1.33853	0.177	0.394	2.32972e-35	Downregulated	Match	ENSMUSG00000063632
Tsix	7.73151e-39	-1.29475	0.191	0.404	1.89182e-34	Downregulated	Match	ENSMUSG00000085715
Prdx6	3.93704e-38	0.506623	0.944	0.86	9.63355e-34	Upregulated	Match	ENSMUSG00000026701
Sox10	4.97477e-38	-2.85425	0.024	0.163	1.21728e-33	Downregulated	Match	ENSMUSG00000033006
Pdcd5	7.11995e-38	1.15183	0.449	0.225	1.74218e-33	Upregulated	Match	ENSMUSG00000030417
Adarb2	3.18021e-37	-1.84651	0.071	0.242	7.78165e-33	Downregulated	Match	ENSMUSG00000052551
Igfbpl1	3.74244e-37	-1.52603	0.124	0.316	9.15738e-33	Downregulated	Match	ENSMUSG00000035551
Rps27	5.23189e-37	0.382109	0.989	0.976	1.28019e-32	Upregulated	Match	ENSMUSG00000090733
Mageh1	5.84435e-37	1.10984	0.488	0.27	1.43005e-32	Upregulated	Match	ENSMUSG00000047238
Ost4	7.07469e-36	0.7374	0.704	0.498	1.73111e-31	Upregulated	Match	ENSMUSG00000038803
Opcml	9.20443e-36	-1.56442	0.101	0.283	2.25223e-31	Downregulated	Match	ENSMUSG00000062257
Cox8a	9.84358e-36	0.443041	0.94	0.89	2.40863e-31	Upregulated	Match	ENSMUSG00000035885
Cntn1	1.18068e-35	-1.94223	0.066	0.229	2.889e-31	Downregulated	Match	ENSMUSG00000055022
Cd63	1.35898e-35	0.358301	0.985	0.959	3.32529e-31	Upregulated	Match	ENSMUSG00000025351
Tspan2	7.25819e-35	-1.56971	0.113	0.295	1.77601e-30	Downregulated	Match	ENSMUSG00000027858
Cirbp	1.07339e-34	0.887488	0.573	0.359	2.62647e-30	Upregulated	Match	ENSMUSG00000045193
Cyb5a	4.03169e-34	0.528969	0.875	0.738	9.86513e-30	Upregulated	Match	ENSMUSG00000024646
Pmm1	5.02182e-34	0.714359	0.733	0.544	1.22879e-29	Upregulated	Match	ENSMUSG00000022474
Fyn	3.70977e-33	-1.05771	0.255	0.456	9.07744e-29	Downregulated	Match	ENSMUSG00000019843
Nrep	4.42462e-33	-1.57249	0.098	0.269	1.08266e-28	Downregulated	Match	ENSMUSG00000042834
Aldoa	4.4848e-33	0.649241	0.775	0.597	1.09739e-28	Upregulated	Match	ENSMUSG00000030695
Calr3	4.84138e-33	-1.61652	0.099	0.27	1.18464e-28	Downregulated	Match	ENSMUSG00000019732
Mdh1	6.77884e-33	0.673454	0.729	0.559	1.65871e-28	Upregulated	Match	ENSMUSG00000020321
Ndufa13	7.56623e-33	0.585136	0.821	0.648	1.85138e-28	Upregulated	Match	ENSMUSG00000036199
Tmeff2	1.57583e-32	-1.74463	0.081	0.242	3.85589e-28	Downregulated	Match	ENSMUSG00000026109
Vcan	1.76877e-32	-1.65877	0.089	0.254	4.32801e-28	Downregulated	Match	ENSMUSG00000021614
Laptm4a	2.24262e-32	0.387274	0.963	0.895	5.48746e-28	Upregulated	Match	ENSMUSG00000020585
Ncan	2.49283e-32	-0.969488	0.33	0.53	6.0997e-28	Downregulated	Match	ENSMUSG00000002341
Cyba	2.53601e-32	0.839292	0.584	0.379	6.20536e-28	Upregulated	Match	ENSMUSG00000006519
Ncam1	3.97217e-32	-0.90953	0.356	0.551	9.7195e-28	Downregulated	Match	ENSMUSG00000039542
Plxnb3	4.69853e-32	-3.20596	0.014	0.125	1.14968e-27	Downregulated	Match	ENSMUSG00000031385
Ndufb9	4.70411e-32	0.715541	0.668	0.467	1.15105e-27	Upregulated	Match	ENSMUSG00000022354
Hmgn3	4.87701e-32	0.718588	0.652	0.441	1.19336e-27	Upregulated	Match	ENSMUSG00000066456
Igsf3	4.90393e-32	-1.64711	0.091	0.256	1.19994e-27	Downregulated	Match	ENSMUSG00000042035
Lhfpl3	1.65669e-31	-2.0866	0.05	0.19	4.05375e-27	Downregulated	Match	ENSMUSG00000106379
Erbb4	1.82617e-31	-1.29212	0.126	0.304	4.46845e-27	Downregulated	Match	ENSMUSG00000062209
Rpl13a	2.12889e-31	0.416018	0.966	0.941	5.20919e-27	Upregulated	Match	ENSMUSG00000074129
Cmtm5	2.27021e-31	0.656083	0.719	0.534	5.55499e-27	Upregulated	Match	ENSMUSG00000040759
Zfp280d	3.92768e-31	-1.30802	0.169	0.35	9.61065e-27	Downregulated	Match	ENSMUSG00000038535
Dlx1	4.01727e-31	-1.89663	0.056	0.2	9.82985e-27	Downregulated	Match	ENSMUSG00000041911
Wdr26	8.96474e-31	-0.876506	0.413	0.586	2.19358e-26	Downregulated	Match	ENSMUSG00000038733
Pdlim4	1.08437e-30	0.893538	0.53	0.328	2.65335e-26	Upregulated	Match	ENSMUSG00000020388
Gjc3	1.60322e-30	-2.77348	0.021	0.134	3.92292e-26	Downregulated	Match	ENSMUSG00000056966
Igfbp2	2.52282e-30	-1.96924	0.056	0.197	6.17308e-26	Downregulated	Match	ENSMUSG00000039323
Swi5	2.52744e-30	0.5777	0.79	0.617	6.18439e-26	Upregulated	Match	ENSMUSG00000044627
Olig1	9.15214e-30	-1.3868	0.108	0.271	2.23944e-25	Downregulated	Match	ENSMUSG00000046160
Dhrs7	7.81382e-29	0.889092	0.488	0.29	1.91196e-24	Upregulated	Match	ENSMUSG00000021094
Steep1	1.05359e-28	-1.12529	0.213	0.393	2.57802e-24	Downregulated	Match	ENSMUSG00000006423
Ssh2	1.83481e-28	-1.04457	0.266	0.447	4.4896e-24	Downregulated	Match	ENSMUSG00000037926
Blcap	1.93856e-28	-0.928952	0.319	0.498	4.74345e-24	Downregulated	Match	ENSMUSG00000067787
Map1b	3.10876e-28	-1.21774	0.154	0.328	7.60681e-24	Downregulated	Match	ENSMUSG00000052727
Rpl22l1	3.61719e-28	0.715477	0.667	0.488	8.85091e-24	Upregulated	Match	ENSMUSG00000039221
Hsp90ab1	4.74476e-28	-0.381266	0.891	0.959	1.161e-23	Downregulated	Match	ENSMUSG00000023944
Dynll2	1.82342e-27	-1.03016	0.22	0.402	4.46174e-23	Downregulated	Match	ENSMUSG00000020483
Gria2	4.42635e-27	-0.864161	0.305	0.491	1.08308e-22	Downregulated	Match	ENSMUSG00000033981
Agrp	7.26874e-27	-1.14385	0.183	0.354	1.77859e-22	Downregulated	Match	ENSMUSG00000005705
Ifi27	8.69563e-27	1.27008	0.388	0.218	2.12773e-22	Upregulated	Match	ENSMUSG00000064215
Crmp1	9.5524e-27	-1.33198	0.117	0.273	2.33738e-22	Downregulated	Match	ENSMUSG00000029121
Sulf2	1.13034e-26	-1.85115	0.052	0.179	2.76584e-22	Downregulated	Match	ENSMUSG00000006800
Ccl21b	2.0349e-26	6.91715	0.081	0	4.9792e-22	Upregulated	Match	ENSMUSG00000095675
Tulp4	3.21054e-26	-1.12219	0.178	0.347	7.85588e-22	Downregulated	Match	ENSMUSG00000034377
Neat1	5.05696e-26	0.961728	0.514	0.341	1.23739e-21	Upregulated	Match	ENSMUSG00000092274
Gadl1	9.8904e-26	-2.30991	0.025	0.128	2.42008e-21	Downregulated	Match	ENSMUSG00000056880
Ctsl	1.10719e-25	0.420074	0.927	0.875	2.70919e-21	Upregulated	Match	ENSMUSG00000021477
Prkch	1.16105e-25	-2.2112	0.036	0.147	2.84096e-21	Downregulated	Match	ENSMUSG00000021108
Tubb5	3.73974e-25	-0.63966	0.438	0.605	9.15077e-21	Downregulated	Match	ENSMUSG00000001525
S100a16	3.79678e-25	0.412026	0.935	0.851	9.29035e-21	Upregulated	Match	ENSMUSG00000074457
Ptpre	6.63972e-25	-2.46548	0.021	0.118	1.62467e-20	Downregulated	Match	ENSMUSG00000041836
Rnf122	6.87839e-25	-1.97622	0.043	0.158	1.68307e-20	Downregulated	Match	ENSMUSG00000039328
Tppp	7.96813e-25	-2.55602	0.021	0.119	1.94972e-20	Downregulated	Match	ENSMUSG00000021573
Dnm3	8.12038e-25	-1.66792	0.063	0.19	1.98698e-20	Downregulated	Match	ENSMUSG00000040265
Pcdh17	1.17078e-24	-0.874814	0.279	0.453	2.86478e-20	Downregulated	Match	ENSMUSG00000035566
Filip1l	1.69268e-24	-1.91769	0.044	0.158	4.14182e-20	Downregulated	Match	ENSMUSG00000043336
Tmem254	3.72066e-24	1.03265	0.344	0.176	9.10408e-20	Upregulated	Match	ENSMUSG00000072676
Dscam	5.97243e-24	-2.34073	0.027	0.126	1.46139e-19	Downregulated	Match	ENSMUSG00000050272
Mpc1	7.83379e-24	0.493739	0.79	0.653	1.91685e-19	Upregulated	Match	ENSMUSG00000023861
Igfbp5	9.21421e-24	-0.747478	0.505	0.652	2.25463e-19	Downregulated	Match	ENSMUSG00000026185
Sumo2	1.57728e-23	0.513505	0.766	0.608	3.85945e-19	Upregulated	Match	ENSMUSG00000020738
Rps19	2.03817e-23	0.462691	0.866	0.773	4.98719e-19	Upregulated	Match	ENSMUSG00000040952
Rplp2	2.836e-23	0.339519	0.972	0.953	6.9394e-19	Upregulated	Match	ENSMUSG00000025508
Rgs5	3.5865e-23	-0.992624	0.21	0.37	8.7758e-19	Downregulated	Match	ENSMUSG00000026678
Pxmp2	4.06815e-23	1.12436	0.297	0.142	9.95436e-19	Upregulated	Match	ENSMUSG00000029499
Atraid	4.34095e-23	0.522956	0.732	0.579	1.06219e-18	Upregulated	Match	ENSMUSG00000013622
Sdhd	6.08289e-23	1.26168	0.267	0.122	1.48842e-18	Upregulated	Match	ENSMUSG00000000171
Glo1	6.32074e-23	0.650672	0.561	0.375	1.54662e-18	Upregulated	Match	ENSMUSG00000024026
Pcdh7	7.39548e-23	-1.43126	0.083	0.212	1.8096e-18	Downregulated	Match	ENSMUSG00000029108
Aatk	1.10433e-22	-1.68189	0.06	0.177	2.70219e-18	Downregulated	Match	ENSMUSG00000025375
Sema5a	1.28999e-22	-1.90093	0.04	0.146	3.15647e-18	Downregulated	Match	ENSMUSG00000022231
Rsph9	1.91942e-22	0.781045	0.478	0.311	4.69663e-18	Upregulated	Match	ENSMUSG00000023966
Psma3	2.04094e-22	0.707578	0.542	0.371	4.99397e-18	Upregulated	Match	ENSMUSG00000060073
Ank3	2.36474e-22	-1.35522	0.092	0.224	5.78628e-18	Downregulated	Match	ENSMUSG00000069601
Nav3	2.87879e-22	-1.57773	0.073	0.195	7.04412e-18	Downregulated	Match	ENSMUSG00000020181
Sox4	2.97031e-22	-0.912055	0.216	0.377	7.26806e-18	Downregulated	Match	ENSMUSG00000076431
Scg5	3.78178e-22	0.731261	0.518	0.355	9.25364e-18	Upregulated	Match	ENSMUSG00000023236
Phldb1	3.88323e-22	-1.6876	0.053	0.165	9.50187e-18	Downregulated	Match	ENSMUSG00000048537
Kank1	4.49784e-22	-1.69365	0.061	0.176	1.10058e-17	Downregulated	Match	ENSMUSG00000032702
Wdr38	8.4574e-22	-2.50925	0.02	0.107	2.06944e-17	Downregulated	Match	ENSMUSG00000035295
Pik3c2g	9.4122e-22	-2.42464	0.02	0.107	2.30307e-17	Downregulated	Match	ENSMUSG00000030228
Kcnd2	1.07722e-21	-1.47928	0.075	0.196	2.63584e-17	Downregulated	Match	ENSMUSG00000060882
Il18	1.24394e-21	0.633954	0.58	0.407	3.04379e-17	Upregulated	Match	ENSMUSG00000039217
H2ac19	1.46626e-21	0.85134	0.425	0.262	3.58778e-17	Upregulated	Match	ENSMUSG00000063954
Rgcc	1.68745e-21	0.894781	0.472	0.314	4.12901e-17	Upregulated	Match	ENSMUSG00000022018
Gatm	2.21195e-21	-1.40542	0.083	0.206	5.41241e-17	Downregulated	Match	ENSMUSG00000027199
Ryr3	2.93882e-21	-1.89197	0.039	0.139	7.19099e-17	Downregulated	Match	ENSMUSG00000057378
Myrf	3.23209e-21	-2.41265	0.017	0.1	7.90859e-17	Downregulated	Match	ENSMUSG00000036098
Grm7	3.50437e-21	-2.11608	0.024	0.113	8.57483e-17	Downregulated	Match	ENSMUSG00000056755
Cnbp	4.59959e-21	0.548708	0.671	0.506	1.12547e-16	Upregulated	Match	ENSMUSG00000030057
Prkca	1.08739e-20	-1.34264	0.093	0.218	2.66072e-16	Downregulated	Match	ENSMUSG00000050965
Atp6v1g1	1.36781e-20	0.59563	0.595	0.426	3.34689e-16	Upregulated	Match	ENSMUSG00000039105
Nudt4	1.52939e-20	-1.32379	0.098	0.224	3.74226e-16	Downregulated	Match	ENSMUSG00000020029
Sema4d	1.74701e-20	-1.09894	0.164	0.305	4.27476e-16	Downregulated	Match	ENSMUSG00000021451
Sez6l	2.71597e-20	-1.93411	0.034	0.128	6.6457e-16	Downregulated	Match	ENSMUSG00000058153
Top2a	2.82632e-20	-1.84364	0.037	0.132	6.91573e-16	Downregulated	Match	ENSMUSG00000020914
Adgrg6	3.94099e-20	-1.86749	0.038	0.133	9.64321e-16	Downregulated	Match	ENSMUSG00000039116
Ablim2	4.73537e-20	-1.94745	0.032	0.122	1.1587e-15	Downregulated	Match	ENSMUSG00000029095
mt-Nd3	5.48522e-20	-0.284302	0.921	0.966	1.34218e-15	Downregulated	Match	ENSMUSG00000064360
BC031181	5.60593e-20	0.531827	0.634	0.468	1.37171e-15	Upregulated	Match	ENSMUSG00000036299
Atp6v0c	5.64025e-20	0.44816	0.78	0.641	1.38011e-15	Upregulated	Match	ENSMUSG00000024121
Taf9	5.69723e-20	2.30373	0.112	0.024	1.39406e-15	Upregulated	Match	ENSMUSG00000052293
Ndn	5.73076e-20	-0.753675	0.223	0.383	1.40226e-15	Downregulated	Match	ENSMUSG00000033585
Slc16a1	6.1349e-20	-1.1852	0.136	0.269	1.50115e-15	Downregulated	Match	ENSMUSG00000032902
P2ry12	6.35393e-20	-1.24515	0.099	0.224	1.55474e-15	Downregulated	Match	ENSMUSG00000036353
Basp1	6.38313e-20	-0.964049	0.182	0.328	1.56189e-15	Downregulated	Match	ENSMUSG00000045763
Dock9	8.94736e-20	-1.4227	0.073	0.186	2.18933e-15	Downregulated	Match	ENSMUSG00000025558
Ppp1r16b	9.6525e-20	-1.83774	0.037	0.131	2.36187e-15	Downregulated	Match	ENSMUSG00000037754
Elavl3	1.00237e-19	-0.978357	0.181	0.323	2.4527e-15	Downregulated	Match	ENSMUSG00000003410
Mal	1.00497e-19	-1.14279	0.154	0.289	2.45905e-15	Downregulated	Match	ENSMUSG00000027375
Pttg1	1.01061e-19	0.745758	0.5	0.345	2.47286e-15	Upregulated	Match	ENSMUSG00000020415
Rab33a	1.24724e-19	-1.95907	0.033	0.123	3.05187e-15	Downregulated	Match	ENSMUSG00000031104
Uqcrc1	1.62394e-19	0.752385	0.449	0.294	3.97362e-15	Upregulated	Match	ENSMUSG00000025651
Gltp	2.02616e-19	-1.47194	0.075	0.188	4.9578e-15	Downregulated	Match	ENSMUSG00000011884
Scd2	2.31197e-19	-0.297113	0.909	0.962	5.65715e-15	Downregulated	Match	ENSMUSG00000025203
Thsd7b	2.41165e-19	-2.11785	0.018	0.095	5.90106e-15	Downregulated	Match	ENSMUSG00000042581
Igsf9b	3.37096e-19	-2.64733	0.015	0.088	8.24839e-15	Downregulated	Match	ENSMUSG00000034275
Crip2	3.94974e-19	0.469531	0.741	0.616	9.66462e-15	Upregulated	Match	ENSMUSG00000006356
Tubb3	4.64062e-19	-1.32126	0.075	0.186	1.13551e-14	Downregulated	Match	ENSMUSG00000062380
Hexb	4.76254e-19	-0.826996	0.301	0.443	1.16535e-14	Downregulated	Match	ENSMUSG00000021665
Snhg9	9.84239e-19	0.571898	0.61	0.449	2.40833e-14	Upregulated	Match	ENSMUSG00000090101
Dcx	1.40768e-18	-1.76735	0.039	0.13	3.44445e-14	Downregulated	Match	ENSMUSG00000031285
Selenom	1.46759e-18	0.60828	0.605	0.467	3.59105e-14	Upregulated	Match	ENSMUSG00000075702
Cspg4	1.48792e-18	-1.92187	0.032	0.117	3.64079e-14	Downregulated	Match	ENSMUSG00000032911
Tlk1	1.53518e-18	-1.27709	0.107	0.227	3.75643e-14	Downregulated	Match	ENSMUSG00000041997
Kxd1	1.72162e-18	0.376129	0.902	0.841	4.21263e-14	Upregulated	Match	ENSMUSG00000055553
Dpysl3	1.80816e-18	-1.11365	0.126	0.252	4.42438e-14	Downregulated	Match	ENSMUSG00000024501
Eef2	1.89438e-18	-0.521471	0.533	0.662	4.63536e-14	Downregulated	Match	ENSMUSG00000034994
Cdh18	1.93249e-18	-1.89118	0.035	0.122	4.72861e-14	Downregulated	Match	ENSMUSG00000040420
Cnp	2.10317e-18	-0.60703	0.475	0.598	5.14624e-14	Downregulated	Match	ENSMUSG00000006782
Tmem132d	2.2688e-18	-2.09513	0.026	0.106	5.55153e-14	Downregulated	Match	ENSMUSG00000034310
Bfsp2	2.85575e-18	-2.40759	0.018	0.092	6.98772e-14	Downregulated	Match	ENSMUSG00000032556
Tmem108	3.90449e-18	-1.91556	0.034	0.12	9.55389e-14	Downregulated	Match	ENSMUSG00000042757
Kcnip1	4.52792e-18	-1.54463	0.067	0.17	1.10794e-13	Downregulated	Match	ENSMUSG00000053519
Lrba	4.9895e-18	-1.22416	0.107	0.227	1.22088e-13	Downregulated	Match	ENSMUSG00000028080
Aplp1	7.19803e-18	-0.938089	0.169	0.304	1.76129e-13	Downregulated	Match	ENSMUSG00000006651
Skp1	7.67461e-18	0.372694	0.827	0.701	1.8779e-13	Upregulated	Match	ENSMUSG00000036309
Hmgcs1	1.02946e-17	-0.759276	0.364	0.497	2.51899e-13	Downregulated	Match	ENSMUSG00000093930
Chn2	1.17045e-17	-1.54532	0.059	0.158	2.86397e-13	Downregulated	Match	ENSMUSG00000004633
Reps2	1.32261e-17	-2.24713	0.021	0.095	3.23628e-13	Downregulated	Match	ENSMUSG00000040855
Cdh5	1.48472e-17	-1.68513	0.04	0.128	3.63297e-13	Downregulated	Match	ENSMUSG00000031871
Brinp1	1.52078e-17	-2.01157	0.026	0.104	3.72119e-13	Downregulated	Match	ENSMUSG00000028351
Gabarapl2	2.05172e-17	0.516025	0.644	0.509	5.02034e-13	Upregulated	Match	ENSMUSG00000031950
Gad2	2.18577e-17	-1.5305	0.051	0.145	5.34835e-13	Downregulated	Match	ENSMUSG00000026787
Spock2	2.58674e-17	-0.682327	0.407	0.528	6.3295e-13	Downregulated	Match	ENSMUSG00000058297
Csmd3	3.13211e-17	-1.63671	0.066	0.167	7.66396e-13	Downregulated	Match	ENSMUSG00000022311
Dynlt1f	3.55462e-17	1.02368	0.273	0.146	8.6978e-13	Upregulated	Match	ENSMUSG00000095677
Golm1	4.1187e-17	-1.32727	0.088	0.196	1.0078e-12	Downregulated	Match	ENSMUSG00000021556
Fscn1	4.1502e-17	-1.10371	0.11	0.227	1.01551e-12	Downregulated	Match	ENSMUSG00000029581
Edil3	5.19954e-17	-2.00766	0.026	0.101	1.27228e-12	Downregulated	Match	ENSMUSG00000034488
Pde4dip	6.12138e-17	-1.06744	0.126	0.246	1.49784e-12	Downregulated	Match	ENSMUSG00000038170
Dpysl2	6.70462e-17	-0.62071	0.445	0.56	1.64055e-12	Downregulated	Match	ENSMUSG00000022048
Tmem50a	7.47268e-17	0.493214	0.684	0.547	1.82849e-12	Upregulated	Match	ENSMUSG00000028822
Dock10	8.58817e-17	-1.86454	0.032	0.111	2.10144e-12	Downregulated	Match	ENSMUSG00000038608
Dlx2	8.74914e-17	-1.79354	0.034	0.116	2.14083e-12	Downregulated	Match	ENSMUSG00000023391
Nav1	9.43702e-17	-1.06176	0.134	0.254	2.30915e-12	Downregulated	Match	ENSMUSG00000009418
Fam107b	9.51707e-17	-1.4816	0.053	0.146	2.32873e-12	Downregulated	Match	ENSMUSG00000026655
Arpc1b	9.76364e-17	-1.01827	0.149	0.272	2.38907e-12	Downregulated	Match	ENSMUSG00000029622
Bsg	1.09109e-16	-0.272518	0.913	0.947	2.6698e-12	Downregulated	Match	ENSMUSG00000023175
Selenos	1.1063e-16	0.478594	0.643	0.494	2.70701e-12	Upregulated	Match	ENSMUSG00000075701
Scp2	1.27917e-16	0.410378	0.759	0.644	3.13001e-12	Upregulated	Match	ENSMUSG00000028603
Pik3r3	1.36838e-16	-1.33128	0.054	0.148	3.34829e-12	Downregulated	Match	ENSMUSG00000028698
Rps17	1.41685e-16	0.354533	0.906	0.853	3.46689e-12	Upregulated	Match	ENSMUSG00000061787
Cenpf	1.85358e-16	-1.8339	0.028	0.104	4.53553e-12	Downregulated	Match	ENSMUSG00000026605
Nsg2	3.4736e-16	-1.4227	0.064	0.16	8.49956e-12	Downregulated	Match	ENSMUSG00000020297
Agt	3.64504e-16	-1.88759	0.029	0.104	8.91906e-12	Downregulated	Match	ENSMUSG00000031980
Map6d1	5.57182e-16	-3.54214	0.003	0.053	1.36337e-11	Downregulated	Match	ENSMUSG00000041205
Trpm4	6.69044e-16	-2.36912	0.015	0.079	1.63708e-11	Downregulated	Match	ENSMUSG00000038260
Sntg1	8.6148e-16	-0.982789	0.16	0.279	2.10796e-11	Downregulated	Match	ENSMUSG00000025909
Psme2	9.63231e-16	0.746996	0.402	0.268	2.35693e-11	Upregulated	Match	ENSMUSG00000079197
Trf	9.68757e-16	-1.28742	0.088	0.19	2.37045e-11	Downregulated	Match	ENSMUSG00000032554
Bcan	9.73056e-16	-0.457748	0.603	0.695	2.38097e-11	Downregulated	Match	ENSMUSG00000004892
Epb41l2	1.02905e-15	-0.689134	0.275	0.413	2.51798e-11	Downregulated	Match	ENSMUSG00000019978
Fa2h	1.37935e-15	-1.67537	0.042	0.123	3.37512e-11	Downregulated	Match	ENSMUSG00000033579
Serinc3	1.43811e-15	-0.696842	0.283	0.417	3.51892e-11	Downregulated	Match	ENSMUSG00000017707
Rps13	1.79846e-15	0.331183	0.897	0.845	4.40066e-11	Upregulated	Match	ENSMUSG00000090862
Naca	1.81073e-15	0.482825	0.637	0.509	4.43067e-11	Upregulated	Match	ENSMUSG00000061315
Tnc	2.59315e-15	-1.09585	0.15	0.266	6.34518e-11	Downregulated	Match	ENSMUSG00000028364
Apcdd1	3.14913e-15	-1.02782	0.134	0.247	7.70561e-11	Downregulated	Match	ENSMUSG00000071847
Snrpb	3.15399e-15	0.573394	0.517	0.383	7.71749e-11	Upregulated	Match	ENSMUSG00000027404
Rgs2	3.64258e-15	-1.05344	0.088	0.189	8.91304e-11	Downregulated	Match	ENSMUSG00000026360
Cfap43	3.73088e-15	-1.17154	0.066	0.16	9.12909e-11	Downregulated	Match	ENSMUSG00000044948
Smoc1	4.38469e-15	-2.01382	0.026	0.095	1.07289e-10	Downregulated	Match	ENSMUSG00000021136
Elmo1	5.75503e-15	-1.34766	0.06	0.149	1.4082e-10	Downregulated	Match	ENSMUSG00000041112
Gria4	5.99965e-15	-2.26276	0.017	0.08	1.46805e-10	Downregulated	Match	ENSMUSG00000025892
H1f2	6.05243e-15	1.15035	0.206	0.1	1.48097e-10	Upregulated	Match	ENSMUSG00000036181
Lrrc7	6.45229e-15	-1.36756	0.058	0.146	1.57881e-10	Downregulated	Match	ENSMUSG00000028176
Selenok	7.15771e-15	0.338624	0.837	0.715	1.75142e-10	Upregulated	Match	ENSMUSG00000042682
Cdk5rap2	9.4516e-15	-0.696168	0.309	0.436	2.31271e-10	Downregulated	Match	ENSMUSG00000039298
Rnf24	1.04001e-14	-0.839408	0.188	0.309	2.5448e-10	Downregulated	Match	ENSMUSG00000048911
Eef1d	1.08515e-14	0.575191	0.465	0.323	2.65526e-10	Upregulated	Match	ENSMUSG00000055762
Tomm22	1.1433e-14	0.580065	0.451	0.31	2.79755e-10	Upregulated	Match	ENSMUSG00000022427
Sema6a	1.16165e-14	-0.684508	0.31	0.435	2.84245e-10	Downregulated	Match	ENSMUSG00000019647
Gpx8	1.21559e-14	0.607543	0.471	0.334	2.97443e-10	Upregulated	Match	ENSMUSG00000021760
Cd59a	1.25267e-14	-2.41121	0.011	0.067	3.06515e-10	Downregulated	Match	ENSMUSG00000032679
Atxn2l	1.31558e-14	-0.666627	0.343	0.469	3.2191e-10	Downregulated	Match	ENSMUSG00000032637
Calml4	1.43769e-14	-3.10453	0.006	0.055	3.51789e-10	Downregulated	Match	ENSMUSG00000032246
Cd93	1.51488e-14	-1.81022	0.027	0.095	3.70676e-10	Downregulated	Match	ENSMUSG00000027435
Kndc1	1.73871e-14	-1.54727	0.046	0.126	4.25445e-10	Downregulated	Match	ENSMUSG00000066129
Bnip3	1.81204e-14	0.990667	0.224	0.115	4.43387e-10	Upregulated	Match	ENSMUSG00000078566
Echs1	1.85613e-14	0.583805	0.45	0.313	4.54175e-10	Upregulated	Match	ENSMUSG00000025465
Ppfibp1	2.40935e-14	-1.60397	0.038	0.113	5.89544e-10	Downregulated	Match	ENSMUSG00000016487
Midn	2.44821e-14	-1.24638	0.071	0.162	5.99052e-10	Downregulated	Match	ENSMUSG00000035621
Gstk1	2.53599e-14	0.908692	0.275	0.158	6.20531e-10	Upregulated	Match	ENSMUSG00000029864
Uck2	2.83021e-14	-1.6015	0.039	0.114	6.92525e-10	Downregulated	Match	ENSMUSG00000026558
Plcxd3	4.17945e-14	-2.06947	0.021	0.084	1.02267e-09	Downregulated	Match	ENSMUSG00000049148
Grip1	4.69148e-14	-1.19443	0.075	0.166	1.14796e-09	Downregulated	Match	ENSMUSG00000034813
Dlx5	4.86288e-14	-1.7226	0.024	0.088	1.1899e-09	Downregulated	Match	ENSMUSG00000029755
Arhgef28	5.16888e-14	-1.54794	0.043	0.119	1.26477e-09	Downregulated	Match	ENSMUSG00000021662
Mif	5.39835e-14	0.34811	0.878	0.791	1.32092e-09	Upregulated	Match	ENSMUSG00000033307
Slc44a1	5.71435e-14	-0.829096	0.166	0.282	1.39824e-09	Downregulated	Match	ENSMUSG00000028412
Cox7a2l	5.9372e-14	0.524501	0.514	0.376	1.45277e-09	Upregulated	Match	ENSMUSG00000024248
Brk1	6.17473e-14	0.476341	0.6	0.462	1.51089e-09	Upregulated	Match	ENSMUSG00000033940
Eif4g2	6.5445e-14	-0.593265	0.379	0.5	1.60137e-09	Downregulated	Match	ENSMUSG00000005610
Nmbr	6.55687e-14	-2.68323	0.01	0.062	1.6044e-09	Downregulated	Match	ENSMUSG00000019865
Tenm4	6.82498e-14	-1.22702	0.085	0.179	1.67e-09	Downregulated	Match	ENSMUSG00000048078
Eps8	6.86746e-14	-1.89302	0.026	0.092	1.6804e-09	Downregulated	Match	ENSMUSG00000015766
Ralyl	7.74477e-14	-1.68805	0.033	0.103	1.89507e-09	Downregulated	Match	ENSMUSG00000039717
Mpv17	9.58902e-14	0.564777	0.428	0.291	2.34634e-09	Upregulated	Match	ENSMUSG00000107283
Rnf126	1.01017e-13	-1.18136	0.083	0.175	2.47179e-09	Downregulated	Match	ENSMUSG00000035890
Gad1	1.09621e-13	-1.8571	0.022	0.084	2.68231e-09	Downregulated	Match	ENSMUSG00000070880
Tmem178b	1.15234e-13	-1.11321	0.089	0.183	2.81966e-09	Downregulated	Match	ENSMUSG00000057716
Nfib	1.17716e-13	-0.415926	0.647	0.725	2.88039e-09	Downregulated	Match	ENSMUSG00000008575
Vtn	1.19915e-13	-1.33735	0.066	0.151	2.93419e-09	Downregulated	Match	ENSMUSG00000017344
Tril	1.4055e-13	-0.973717	0.129	0.233	3.43912e-09	Downregulated	Match	ENSMUSG00000043496
Trio	1.441e-13	-1.05334	0.116	0.217	3.52597e-09	Downregulated	Match	ENSMUSG00000022263
Slc7a1	1.55018e-13	-1.28085	0.062	0.146	3.79313e-09	Downregulated	Match	ENSMUSG00000041313
Tmed9	1.77596e-13	0.482439	0.514	0.369	4.34559e-09	Upregulated	Match	ENSMUSG00000058569
Prkg1	2.29396e-13	-1.25364	0.062	0.145	5.61308e-09	Downregulated	Match	ENSMUSG00000052920
Kazn	2.35572e-13	-1.0135	0.111	0.21	5.76421e-09	Downregulated	Match	ENSMUSG00000040606
Sar1b	2.53629e-13	0.523725	0.485	0.349	6.20604e-09	Upregulated	Match	ENSMUSG00000020386
Olig2	2.55692e-13	-1.38423	0.06	0.141	6.25652e-09	Downregulated	Match	ENSMUSG00000039830
Stra6	2.6526e-13	-2.18715	0.017	0.073	6.49066e-09	Downregulated	Match	ENSMUSG00000032327
Ptprd	2.68821e-13	-0.793729	0.195	0.311	6.57777e-09	Downregulated	Match	ENSMUSG00000028399
Ccser2	2.89017e-13	-0.727679	0.217	0.336	7.07195e-09	Downregulated	Match	ENSMUSG00000058690
Pecam1	3.6666e-13	-1.68451	0.032	0.099	8.97181e-09	Downregulated	Match	ENSMUSG00000020717
Il31ra	3.70736e-13	-0.827092	0.221	0.332	9.07155e-09	Downregulated	Match	ENSMUSG00000050377
Rgs22	3.98526e-13	-1.46113	0.044	0.117	9.75152e-09	Downregulated	Match	ENSMUSG00000037627
Fam221b	4.33877e-13	-2.80352	0.007	0.053	1.06165e-08	Downregulated	Match	ENSMUSG00000043633
Sox8	4.36214e-13	-0.99054	0.135	0.238	1.06737e-08	Downregulated	Match	ENSMUSG00000024176
Plekho1	4.41637e-13	0.861707	0.291	0.179	1.08064e-08	Upregulated	Match	ENSMUSG00000015745
Nr2f1	4.57687e-13	-1.20114	0.064	0.147	1.11991e-08	Downregulated	Match	ENSMUSG00000069171
Zdhhc14	5.08401e-13	-1.40965	0.044	0.118	1.24401e-08	Downregulated	Match	ENSMUSG00000034265
Islr2	5.70634e-13	-1.53639	0.038	0.108	1.39628e-08	Downregulated	Match	ENSMUSG00000051243
Kcnma1	6.92308e-13	-1.7679	0.026	0.087	1.69401e-08	Downregulated	Match	ENSMUSG00000063142
Tfap2d	6.94497e-13	-3.22576	0.005	0.047	1.69937e-08	Downregulated	Match	ENSMUSG00000042596
Hdac9	7.06921e-13	-0.56333	0.288	0.414	1.72977e-08	Downregulated	Match	ENSMUSG00000004698
Ccdc152	7.7324e-13	-2.35468	0.012	0.062	1.89204e-08	Downregulated	Match	ENSMUSG00000091119
Park7	1.04698e-12	0.37544	0.682	0.558	2.56185e-08	Upregulated	Match	ENSMUSG00000028964
Cald1	1.0622e-12	-1.00563	0.091	0.182	2.5991e-08	Downregulated	Match	ENSMUSG00000029761
Slc44a5	1.1116e-12	-1.55198	0.036	0.103	2.71997e-08	Downregulated	Match	ENSMUSG00000028360
Tmem255b	1.11869e-12	-2.59263	0.009	0.056	2.73733e-08	Downregulated	Match	ENSMUSG00000038457
Myl9	1.12868e-12	0.540185	0.457	0.329	2.76177e-08	Upregulated	Match	ENSMUSG00000067818
Brinp3	1.16542e-12	-1.90969	0.021	0.078	2.85168e-08	Downregulated	Match	ENSMUSG00000035131
Bdh2	1.19559e-12	0.769944	0.248	0.14	2.92548e-08	Upregulated	Match	ENSMUSG00000028167
Srcin1	1.35812e-12	-1.41227	0.05	0.124	3.32318e-08	Downregulated	Match	ENSMUSG00000038453
Ypel3	1.43231e-12	0.664719	0.361	0.242	3.50472e-08	Upregulated	Match	ENSMUSG00000042675
Adgrl3	1.5969e-12	-0.695116	0.265	0.38	3.90746e-08	Downregulated	Match	ENSMUSG00000037605
Wasf1	1.61504e-12	-1.38206	0.046	0.118	3.95183e-08	Downregulated	Match	ENSMUSG00000019831
Cdk5r1	1.64608e-12	-1.21856	0.067	0.149	4.02778e-08	Downregulated	Match	ENSMUSG00000048895
Hsd17b10	1.71531e-12	0.514899	0.437	0.304	4.19719e-08	Upregulated	Match	ENSMUSG00000025260
Cacnb2	1.87688e-12	-1.18689	0.064	0.144	4.59253e-08	Downregulated	Match	ENSMUSG00000057914
Col4a1	1.95234e-12	-0.861362	0.155	0.26	4.77718e-08	Downregulated	Match	ENSMUSG00000031502
Trim17	2.40178e-12	0.615171	0.369	0.249	5.8769e-08	Upregulated	Match	ENSMUSG00000036964
Cacng4	2.42639e-12	-0.817314	0.187	0.293	5.93713e-08	Downregulated	Match	ENSMUSG00000020723
Tprkb	2.67015e-12	0.614164	0.415	0.297	6.53359e-08	Upregulated	Match	ENSMUSG00000054226
Epas1	2.86507e-12	-0.712705	0.216	0.329	7.01055e-08	Downregulated	Match	ENSMUSG00000024140
Sh3bp4	2.96399e-12	-1.56775	0.033	0.097	7.25259e-08	Downregulated	Match	ENSMUSG00000036206
Mex3a	3.119e-12	-0.99079	0.105	0.198	7.63187e-08	Downregulated	Match	ENSMUSG00000074480
Psmb2	3.21485e-12	0.37212	0.707	0.593	7.86642e-08	Upregulated	Match	ENSMUSG00000028837
Hnrnpab	3.24458e-12	-0.781348	0.216	0.322	7.93916e-08	Downregulated	Match	ENSMUSG00000020358
Smim30	3.4272e-12	0.577299	0.385	0.261	8.38601e-08	Upregulated	Match	ENSMUSG00000052419
Cetn3	3.64032e-12	0.413745	0.634	0.517	8.90749e-08	Upregulated	Match	ENSMUSG00000021537
Snx22	3.71855e-12	-2.09827	0.015	0.065	9.09893e-08	Downregulated	Match	ENSMUSG00000039452
Emc7	3.73326e-12	0.4858	0.525	0.398	9.13492e-08	Upregulated	Match	ENSMUSG00000055943
Rab44	3.88579e-12	-3.0904	0.005	0.044	9.50813e-08	Downregulated	Match	ENSMUSG00000064147
Laptm5	3.92296e-12	-1.14728	0.074	0.156	9.59908e-08	Downregulated	Match	ENSMUSG00000028581
Tmem218	3.97717e-12	0.558737	0.409	0.286	9.73173e-08	Upregulated	Match	ENSMUSG00000032121
Tmem151a	3.99785e-12	-2.25482	0.014	0.064	9.78233e-08	Downregulated	Match	ENSMUSG00000061451
Tceal8	4.59605e-12	0.497899	0.478	0.353	1.12461e-07	Upregulated	Match	ENSMUSG00000051579
Plpp4	4.98332e-12	-2.31167	0.011	0.057	1.21937e-07	Downregulated	Match	ENSMUSG00000070366
Grm5	4.99847e-12	-1.4286	0.038	0.104	1.22308e-07	Downregulated	Match	ENSMUSG00000049583
Hsp90aa1	5.43788e-12	-0.313368	0.792	0.851	1.33059e-07	Downregulated	Match	ENSMUSG00000021270
Cdca8	5.43921e-12	-1.9016	0.017	0.07	1.33092e-07	Downregulated	Match	ENSMUSG00000028873
Patl2	5.74812e-12	-1.50584	0.039	0.105	1.40651e-07	Downregulated	Match	ENSMUSG00000027233
Spag17	6.44075e-12	-2.5007	0.009	0.053	1.57599e-07	Downregulated	Match	ENSMUSG00000027867
Slc1a1	6.49534e-12	-1.45923	0.041	0.108	1.58934e-07	Downregulated	Match	ENSMUSG00000024935
Prkcq	7.65177e-12	-1.67424	0.026	0.083	1.87231e-07	Downregulated	Match	ENSMUSG00000026778
Gclm	7.7486e-12	0.293525	0.83	0.727	1.896e-07	Upregulated	Match	ENSMUSG00000028124
Anapc11	7.78606e-12	0.348688	0.704	0.584	1.90517e-07	Upregulated	Match	ENSMUSG00000025135
Rheb	8.11762e-12	0.482485	0.478	0.347	1.9863e-07	Upregulated	Match	ENSMUSG00000028945
Psme1	8.29381e-12	0.600411	0.42	0.299	2.02941e-07	Upregulated	Match	ENSMUSG00000022216
Acta2	8.4909e-12	-2.08567	0.015	0.065	2.07764e-07	Downregulated	Match	ENSMUSG00000035783
Bin1	8.83302e-12	-0.982362	0.093	0.18	2.16135e-07	Downregulated	Match	ENSMUSG00000024381
Kif11	8.97862e-12	-2.46345	0.01	0.055	2.19698e-07	Downregulated	Match	ENSMUSG00000012443
Rpl35a	9.27361e-12	0.262368	0.969	0.962	2.26916e-07	Upregulated	Match	ENSMUSG00000060636
Cnksr3	1.06494e-11	-1.2689	0.056	0.13	2.6058e-07	Downregulated	Match	ENSMUSG00000015202
Cacnb4	1.13232e-11	-1.28436	0.04	0.107	2.77068e-07	Downregulated	Match	ENSMUSG00000017412
Manbal	1.29387e-11	0.589334	0.361	0.245	3.16598e-07	Upregulated	Match	ENSMUSG00000063019
Tmem88b	1.33364e-11	-1.85056	0.022	0.077	3.26328e-07	Downregulated	Match	ENSMUSG00000073680
Ydjc	1.38026e-11	-1.95222	0.017	0.068	3.37736e-07	Downregulated	Match	ENSMUSG00000041774
Kmt5a	1.41506e-11	-1.34576	0.04	0.105	3.46252e-07	Downregulated	Match	ENSMUSG00000049327
Myo7a	1.43261e-11	-1.75757	0.024	0.079	3.50545e-07	Downregulated	Match	ENSMUSG00000030761
Bag6	1.45335e-11	-0.910639	0.126	0.22	3.55621e-07	Downregulated	Match	ENSMUSG00000024392
Nhsl1	1.56742e-11	-1.31167	0.052	0.122	3.83532e-07	Downregulated	Match	ENSMUSG00000039835
Igsf8	1.59904e-11	-0.703372	0.236	0.344	3.9127e-07	Downregulated	Match	ENSMUSG00000038034
Syne1	1.60157e-11	-0.891734	0.144	0.24	3.91888e-07	Downregulated	Match	ENSMUSG00000096054
Ubl3	1.66209e-11	-0.720699	0.22	0.326	4.06696e-07	Downregulated	Match	ENSMUSG00000001687
Csf1r	1.80105e-11	-0.880185	0.148	0.245	4.40698e-07	Downregulated	Match	ENSMUSG00000024621
Cadps	1.92542e-11	-1.42449	0.042	0.108	4.71131e-07	Downregulated	Match	ENSMUSG00000054423
Ednrb	1.9513e-11	-0.44587	0.543	0.632	4.77464e-07	Downregulated	Match	ENSMUSG00000022122
Leng8	2.40993e-11	-0.951862	0.124	0.215	5.89686e-07	Downregulated	Match	ENSMUSG00000035545
Mrps33	2.45683e-11	0.356554	0.686	0.566	6.01162e-07	Upregulated	Match	ENSMUSG00000029918
Padi2	2.60402e-11	-1.8779	0.019	0.07	6.37178e-07	Downregulated	Match	ENSMUSG00000028927
Ets1	2.67699e-11	-1.85674	0.021	0.074	6.55033e-07	Downregulated	Match	ENSMUSG00000032035
Cd34	2.89633e-11	-1.96702	0.018	0.068	7.08704e-07	Downregulated	Match	ENSMUSG00000016494
Sv2a	2.92016e-11	-1.47194	0.036	0.098	7.14535e-07	Downregulated	Match	ENSMUSG00000038486
Vps28	2.97277e-11	0.437284	0.539	0.421	7.27408e-07	Upregulated	Match	ENSMUSG00000115987
Prdx3	3.10379e-11	0.824651	0.217	0.122	7.59467e-07	Upregulated	Match	ENSMUSG00000024997
Pdcd6	3.17457e-11	0.478625	0.528	0.414	7.76785e-07	Upregulated	Match	ENSMUSG00000021576
Cep170	3.3958e-11	-0.967022	0.077	0.158	8.30919e-07	Downregulated	Match	ENSMUSG00000057335
Sdhb	3.74902e-11	0.400464	0.59	0.47	9.17349e-07	Upregulated	Match	ENSMUSG00000009863
Zfp365	3.75582e-11	-2.09827	0.015	0.063	9.19012e-07	Downregulated	Match	ENSMUSG00000037855
Tshz2	3.93614e-11	-1.40252	0.036	0.097	9.63133e-07	Downregulated	Match	ENSMUSG00000047907
Cdca3	4.03733e-11	-1.90113	0.02	0.071	9.87894e-07	Downregulated	Match	ENSMUSG00000023505
Rpl10	4.11402e-11	0.409927	0.635	0.518	1.00666e-06	Upregulated	Match	ENSMUSG00000008682
Jcad	4.12934e-11	-1.58668	0.03	0.087	1.01041e-06	Downregulated	Match	ENSMUSG00000033960
Pcdh15	4.16606e-11	-0.729782	0.144	0.242	1.01939e-06	Downregulated	Match	ENSMUSG00000052613
Serinc5	4.31111e-11	-1.20971	0.052	0.121	1.05488e-06	Downregulated	Match	ENSMUSG00000021703
Atp6v0e2	4.45297e-11	0.560341	0.392	0.277	1.0896e-06	Upregulated	Match	ENSMUSG00000039347
Cope	4.76461e-11	0.411117	0.555	0.435	1.16585e-06	Upregulated	Match	ENSMUSG00000055681
Pcdh9	4.77124e-11	-0.40901	0.545	0.647	1.16747e-06	Downregulated	Match	ENSMUSG00000055421
Zwint	4.8821e-11	0.571	0.416	0.307	1.1946e-06	Upregulated	Match	ENSMUSG00000019923
Psmc5	5.65763e-11	0.591774	0.342	0.23	1.38437e-06	Upregulated	Match	ENSMUSG00000020708
Smim20	6.1117e-11	0.745015	0.3	0.197	1.49547e-06	Upregulated	Match	ENSMUSG00000061461
Meg3	6.62458e-11	0.629345	0.68	0.681	1.62097e-06	Upregulated	Match	ENSMUSG00000021268
Nxph1	7.11184e-11	-1.69572	0.026	0.08	1.7402e-06	Downregulated	Match	ENSMUSG00000046178
Ptprn2	7.48659e-11	-0.755436	0.156	0.254	1.83189e-06	Downregulated	Match	ENSMUSG00000056553
Adh5	7.90754e-11	0.510589	0.426	0.31	1.9349e-06	Upregulated	Match	ENSMUSG00000028138
Adrm1	8.01668e-11	1.35129	0.108	0.043	1.9616e-06	Upregulated	Match	ENSMUSG00000039041
Chmp2a	9.03517e-11	0.401048	0.578	0.455	2.21081e-06	Upregulated	Match	ENSMUSG00000033916
Ppp3ca	9.47474e-11	-0.622158	0.248	0.354	2.31837e-06	Downregulated	Match	ENSMUSG00000028161
Ctsz	9.91854e-11	0.483755	0.435	0.315	2.42697e-06	Upregulated	Match	ENSMUSG00000016256
Atp6v1f	1.00087e-10	0.381186	0.61	0.484	2.44902e-06	Upregulated	Match	ENSMUSG00000004285
Zdhhc2	1.00272e-10	-2.25653	0.011	0.054	2.45356e-06	Downregulated	Match	ENSMUSG00000039470
Tceal3	1.00681e-10	0.599004	0.363	0.254	2.46356e-06	Upregulated	Match	ENSMUSG00000044550
Gpx4	1.07094e-10	0.297222	0.817	0.728	2.62047e-06	Upregulated	Match	ENSMUSG00000075706
Tst	1.08819e-10	0.418996	0.567	0.452	2.6627e-06	Upregulated	Match	ENSMUSG00000044986
Arl6ip5	1.10737e-10	0.527767	0.41	0.297	2.70963e-06	Upregulated	Match	ENSMUSG00000035199
Cby1	1.16081e-10	0.555477	0.368	0.254	2.84038e-06	Upregulated	Match	ENSMUSG00000022428
Snhg3	1.20032e-10	0.819064	0.234	0.14	2.93706e-06	Upregulated	Match	ENSMUSG00000085241
Tenm2	1.23913e-10	-1.40631	0.037	0.097	3.03203e-06	Downregulated	Match	ENSMUSG00000049336
Zfp488	1.33499e-10	-3.80352	0.002	0.033	3.26658e-06	Downregulated	Match	ENSMUSG00000044519
Chchd7	1.34534e-10	0.528389	0.367	0.254	3.2919e-06	Upregulated	Match	ENSMUSG00000042198
Trp53i11	1.35466e-10	-1.67063	0.026	0.08	3.31471e-06	Downregulated	Match	ENSMUSG00000068735
Txn2	1.40548e-10	0.453881	0.465	0.347	3.43907e-06	Upregulated	Match	ENSMUSG00000005354
Pla2g4c	1.43575e-10	-4.4816	0.001	0.029	3.51314e-06	Downregulated	Match	ENSMUSG00000033847
Syt1	1.49375e-10	-1.55497	0.028	0.082	3.65506e-06	Downregulated	Match	ENSMUSG00000035864
Gcc1	1.57219e-10	-1.83104	0.016	0.062	3.847e-06	Downregulated	Match	ENSMUSG00000029708
Pde4d	1.77231e-10	-0.573108	0.238	0.346	4.33667e-06	Downregulated	Match	ENSMUSG00000021699
Secisbp2l	1.80529e-10	-0.676667	0.172	0.271	4.41737e-06	Downregulated	Match	ENSMUSG00000035093
Cdhr4	1.84479e-10	-2.6191	0.007	0.045	4.51402e-06	Downregulated	Match	ENSMUSG00000032595
S100a6	1.88492e-10	0.409978	0.872	0.828	4.6122e-06	Upregulated	Match	ENSMUSG00000001025
Fhl2	1.93479e-10	-3.08023	0.004	0.038	4.73423e-06	Downregulated	Match	ENSMUSG00000008136
Slc8a1	1.94101e-10	-1.36612	0.039	0.099	4.74945e-06	Downregulated	Match	ENSMUSG00000054640
Echdc2	1.98275e-10	0.836298	0.207	0.118	4.85158e-06	Upregulated	Match	ENSMUSG00000028601
Sdhc	2.10268e-10	0.403168	0.581	0.466	5.14504e-06	Upregulated	Match	ENSMUSG00000058076
Pin4	2.16196e-10	1.10882	0.13	0.059	5.29009e-06	Upregulated	Match	ENSMUSG00000079480
Airn	2.20059e-10	-1.23874	0.041	0.102	5.38462e-06	Downregulated	Match	ENSMUSG00000078247
Naaladl2	2.3273e-10	-0.812316	0.136	0.226	5.69467e-06	Downregulated	Match	ENSMUSG00000102758
Pbx3	2.37715e-10	-0.8579	0.083	0.161	5.81665e-06	Downregulated	Match	ENSMUSG00000038718
Axdnd1	2.40798e-10	-1.55046	0.03	0.084	5.89208e-06	Downregulated	Match	ENSMUSG00000026601
Pacrg	2.54497e-10	0.642516	0.406	0.303	6.22729e-06	Upregulated	Match	ENSMUSG00000037196
Ust	2.66933e-10	-1.4444	0.035	0.092	6.53158e-06	Downregulated	Match	ENSMUSG00000047712
Prc1	2.6728e-10	-1.84084	0.017	0.064	6.54007e-06	Downregulated	Match	ENSMUSG00000038943
Ddt	2.72724e-10	0.490391	0.447	0.335	6.67328e-06	Upregulated	Match	ENSMUSG00000001666
Cdh20	2.97544e-10	-1.27806	0.048	0.111	7.28061e-06	Downregulated	Match	ENSMUSG00000050840
App	3.09012e-10	-0.49397	0.435	0.524	7.56121e-06	Downregulated	Match	ENSMUSG00000022892
Wdfy1	3.10944e-10	-1.19529	0.066	0.137	7.60849e-06	Downregulated	Match	ENSMUSG00000073643
Cemip2	3.11883e-10	-1.3051	0.041	0.101	7.63145e-06	Downregulated	Match	ENSMUSG00000024754
Csrp1	3.25018e-10	0.433708	0.473	0.353	7.95286e-06	Upregulated	Match	ENSMUSG00000026421
Fnbp1l	3.60053e-10	-0.973741	0.091	0.17	8.81015e-06	Downregulated	Match	ENSMUSG00000039735
Maf	3.72579e-10	-1.08199	0.077	0.15	9.11663e-06	Downregulated	Match	ENSMUSG00000055435
Foxj1	3.80637e-10	-0.783699	0.145	0.236	9.31381e-06	Downregulated	Match	ENSMUSG00000034227
Chmp4b	3.993e-10	0.368544	0.585	0.466	9.77046e-06	Upregulated	Match	ENSMUSG00000038467
Nrp1	4.39455e-10	-2.05044	0.015	0.059	1.0753e-05	Downregulated	Match	ENSMUSG00000025810
Atp9a	4.44883e-10	-0.891279	0.098	0.179	1.08858e-05	Downregulated	Match	ENSMUSG00000027546
Bbip1	4.45416e-10	0.379436	0.628	0.52	1.08989e-05	Upregulated	Match	ENSMUSG00000084957
Stab1	5.0175e-10	-1.58668	0.029	0.082	1.22773e-05	Downregulated	Match	ENSMUSG00000042286
Psmc4	5.44629e-10	0.552393	0.367	0.26	1.33265e-05	Upregulated	Match	ENSMUSG00000030603
Rap2a	5.55276e-10	-0.894805	0.093	0.171	1.3587e-05	Downregulated	Match	ENSMUSG00000051615
Tmem181a	5.76878e-10	-1.04931	0.081	0.155	1.41156e-05	Downregulated	Match	ENSMUSG00000038141
Ccr9	5.83186e-10	-2.60713	0.007	0.042	1.427e-05	Downregulated	Match	ENSMUSG00000029530
Ctif	6.16882e-10	-1.0375	0.072	0.143	1.50945e-05	Downregulated	Match	ENSMUSG00000052928
Tmem123	6.83221e-10	-1.32194	0.037	0.094	1.67177e-05	Downregulated	Match	ENSMUSG00000050912
Trmt112	6.89959e-10	0.417476	0.521	0.411	1.68826e-05	Upregulated	Match	ENSMUSG00000038812
Ppib	7.03962e-10	0.314685	0.77	0.669	1.72252e-05	Upregulated	Match	ENSMUSG00000032383
Idh3g	7.06302e-10	0.494337	0.396	0.285	1.72825e-05	Upregulated	Match	ENSMUSG00000002010
St3gal6	7.10292e-10	-1.15967	0.058	0.125	1.73801e-05	Downregulated	Match	ENSMUSG00000022747
Grik1	7.27019e-10	-2.22576	0.009	0.047	1.77894e-05	Downregulated	Match	ENSMUSG00000022935
Rtn4	7.32498e-10	-0.442306	0.399	0.501	1.79235e-05	Downregulated	Match	ENSMUSG00000020458
Pcp4	7.49398e-10	-1.12422	0.066	0.134	1.8337e-05	Downregulated	Match	ENSMUSG00000090223
Rrbp1	7.55003e-10	-0.500704	0.367	0.467	1.84742e-05	Downregulated	Match	ENSMUSG00000027422
Sub1	7.82548e-10	0.263337	0.876	0.836	1.91482e-05	Upregulated	Match	ENSMUSG00000022205
Car10	7.85207e-10	-2.17957	0.011	0.051	1.92132e-05	Downregulated	Match	ENSMUSG00000056158
Prrc2a	8.04856e-10	-0.840489	0.162	0.249	1.9694e-05	Downregulated	Match	ENSMUSG00000024393
Gkn3	8.31325e-10	-4.40759	0.001	0.027	2.03417e-05	Downregulated	Match	ENSMUSG00000030048
Ermn	8.68018e-10	-1.03414	0.079	0.151	2.12395e-05	Downregulated	Match	ENSMUSG00000026830
Tnfrsf21	8.80925e-10	-1.45411	0.035	0.09	2.15554e-05	Downregulated	Match	ENSMUSG00000023915
Syn3	8.91254e-10	-1.21788	0.052	0.116	2.18081e-05	Downregulated	Match	ENSMUSG00000059602
Elovl6	8.91545e-10	-0.757835	0.169	0.26	2.18152e-05	Downregulated	Match	ENSMUSG00000041220
Rras2	8.9754e-10	-1.74463	0.022	0.07	2.19619e-05	Downregulated	Match	ENSMUSG00000055723
Cystm1	9.0835e-10	0.703662	0.26	0.166	2.22264e-05	Upregulated	Match	ENSMUSG00000046727
Mcee	9.54473e-10	0.597356	0.353	0.251	2.3355e-05	Upregulated	Match	ENSMUSG00000033429
Dpp6	9.65349e-10	-0.959642	0.067	0.137	2.36211e-05	Downregulated	Match	ENSMUSG00000061576
Taf13	9.65836e-10	0.607936	0.357	0.256	2.3633e-05	Upregulated	Match	ENSMUSG00000048100
Hnrnpu	9.69397e-10	-0.482267	0.422	0.517	2.37202e-05	Downregulated	Match	ENSMUSG00000039630
Plppr5	9.83148e-10	-2.67752	0.007	0.041	2.40566e-05	Downregulated	Match	ENSMUSG00000033342
Fry	1.01008e-09	-0.977669	0.079	0.152	2.47155e-05	Downregulated	Match	ENSMUSG00000056602
Tk1	1.01576e-09	-2.53313	0.007	0.041	2.48547e-05	Downregulated	Match	ENSMUSG00000025574
Gjc2	1.07573e-09	-1.45735	0.03	0.083	2.6322e-05	Downregulated	Match	ENSMUSG00000043448
Pltp	1.08596e-09	-0.589655	0.241	0.341	2.65723e-05	Downregulated	Match	ENSMUSG00000017754
Kcnq1ot1	1.09966e-09	-1.07805	0.054	0.119	2.69075e-05	Downregulated	Match	ENSMUSG00000101609
Kctd12	1.15398e-09	-1.41424	0.036	0.092	2.82367e-05	Downregulated	Match	ENSMUSG00000098557
St8sia3	1.18438e-09	-1.74463	0.019	0.064	2.89806e-05	Downregulated	Match	ENSMUSG00000056812
Ndufb11	1.22117e-09	0.282881	0.786	0.686	2.98809e-05	Upregulated	Match	ENSMUSG00000031059
Plppr3	1.2563e-09	-1.4227	0.039	0.095	3.07403e-05	Downregulated	Match	ENSMUSG00000035835
Glp2r	1.26737e-09	-1.52782	0.028	0.078	3.10112e-05	Downregulated	Match	ENSMUSG00000049928
Dpp10	1.30494e-09	-1.55198	0.032	0.084	3.19305e-05	Downregulated	Match	ENSMUSG00000036815
Shisal1	1.3106e-09	-1.22909	0.044	0.104	3.20691e-05	Downregulated	Match	ENSMUSG00000062760
Slc7a5	1.41524e-09	-0.903828	0.121	0.202	3.46294e-05	Downregulated	Match	ENSMUSG00000040010
Dgat2	1.46198e-09	-1.52041	0.026	0.076	3.57733e-05	Downregulated	Match	ENSMUSG00000030747
Sgk1	1.47153e-09	-1.0904	0.058	0.122	3.60069e-05	Downregulated	Match	ENSMUSG00000019970
Vat1	1.48109e-09	-0.865676	0.109	0.189	3.62407e-05	Downregulated	Match	ENSMUSG00000034993
Unc5c	1.56999e-09	-1.45735	0.028	0.079	3.8416e-05	Downregulated	Match	ENSMUSG00000059921
Khk	1.69871e-09	1.2666	0.107	0.047	4.15658e-05	Upregulated	Match	ENSMUSG00000029162
Thap3	1.71735e-09	0.569517	0.353	0.25	4.20218e-05	Upregulated	Match	ENSMUSG00000039759
Cpox	1.7745e-09	-0.994149	0.091	0.164	4.34203e-05	Downregulated	Match	ENSMUSG00000022742
Rhob	1.86068e-09	-0.474178	0.37	0.471	4.55289e-05	Downregulated	Match	ENSMUSG00000054364
Septin4	1.88131e-09	-0.770625	0.135	0.22	4.60338e-05	Downregulated	Match	ENSMUSG00000020486
Sgms1	1.9784e-09	-1.03134	0.087	0.159	4.84095e-05	Downregulated	Match	ENSMUSG00000040451
Dnah6	2.12677e-09	-1.54076	0.026	0.075	5.20398e-05	Downregulated	Match	ENSMUSG00000052861
Itga1	2.18959e-09	-0.943938	0.079	0.149	5.35771e-05	Downregulated	Match	ENSMUSG00000042284
Pdzph1	2.20998e-09	0.720444	0.234	0.145	5.4076e-05	Upregulated	Match	ENSMUSG00000024227
Gxylt2	2.27324e-09	-2.30651	0.009	0.044	5.5624e-05	Downregulated	Match	ENSMUSG00000030074
Sema7a	2.35297e-09	-1.70024	0.021	0.066	5.75749e-05	Downregulated	Match	ENSMUSG00000038264
Celf4	2.36834e-09	-0.875161	0.106	0.184	5.7951e-05	Downregulated	Match	ENSMUSG00000024268
Vldlr	2.38394e-09	-1.72795	0.018	0.062	5.83325e-05	Downregulated	Match	ENSMUSG00000024924
Olfm2	2.42161e-09	-1.74463	0.013	0.053	5.92544e-05	Downregulated	Match	ENSMUSG00000032172
Pkp4	2.4495e-09	-1.14573	0.066	0.131	5.99367e-05	Downregulated	Match	ENSMUSG00000026991
Ralgds	2.50492e-09	-0.836012	0.126	0.207	6.12928e-05	Downregulated	Match	ENSMUSG00000026821
Rnf5	2.54213e-09	0.386563	0.451	0.339	6.22034e-05	Upregulated	Match	ENSMUSG00000015478
Slc38a5	2.54548e-09	-2.08567	0.013	0.052	6.22854e-05	Downregulated	Match	ENSMUSG00000031170
Mettl26	2.55847e-09	0.569335	0.306	0.206	6.26033e-05	Upregulated	Match	ENSMUSG00000025731
Ech1	2.57946e-09	0.467924	0.446	0.341	6.31168e-05	Upregulated	Match	ENSMUSG00000053898
Mob3b	2.60004e-09	-0.977364	0.084	0.155	6.36203e-05	Downregulated	Match	ENSMUSG00000073910
Grcc10	2.71683e-09	0.277002	0.8	0.71	6.64782e-05	Upregulated	Match	ENSMUSG00000072772
Enpp2	2.75293e-09	-0.553171	0.217	0.315	6.73615e-05	Downregulated	Match	ENSMUSG00000022425
Ckap2l	2.98471e-09	-2.50759	0.007	0.04	7.30328e-05	Downregulated	Match	ENSMUSG00000048327
Plaat3	3.01328e-09	0.337883	0.634	0.533	7.3732e-05	Upregulated	Match	ENSMUSG00000060675
Atp2a2	3.2009e-09	-0.459468	0.362	0.461	7.83227e-05	Downregulated	Match	ENSMUSG00000029467
Greb1l	3.22697e-09	-1.96702	0.012	0.05	7.89607e-05	Downregulated	Match	ENSMUSG00000042942
Sap18	3.26277e-09	0.40288	0.475	0.361	7.98366e-05	Upregulated	Match	ENSMUSG00000021963
Neu4	3.56042e-09	-2.01528	0.013	0.053	8.71199e-05	Downregulated	Match	ENSMUSG00000034000
Cacna1c	3.58385e-09	-1.24097	0.044	0.101	8.76932e-05	Downregulated	Match	ENSMUSG00000051331
Prr18	3.73671e-09	-2.04102	0.011	0.049	9.14335e-05	Downregulated	Match	ENSMUSG00000055945
Cdca7	4.17157e-09	-1.02512	0.087	0.158	0.000102074	Downregulated	Match	ENSMUSG00000055612
Spcs1	4.28195e-09	0.357675	0.625	0.521	0.000104775	Upregulated	Match	ENSMUSG00000021917
Rhoc	4.30504e-09	0.468533	0.406	0.302	0.00010534	Upregulated	Match	ENSMUSG00000002233
Abhd14a	4.54887e-09	0.539029	0.34	0.239	0.000111306	Upregulated	Match	ENSMUSG00000042210
Zdhhc9	4.65812e-09	-1.0849	0.062	0.126	0.00011398	Downregulated	Match	ENSMUSG00000036985
Nalf1	4.96923e-09	-1.31721	0.042	0.097	0.000121592	Downregulated	Match	ENSMUSG00000079157
Fbxl2	5.1952e-09	-1.12611	0.054	0.114	0.000127121	Downregulated	Match	ENSMUSG00000032507
Eif4ebp2	5.26053e-09	-0.884264	0.1	0.174	0.00012872	Downregulated	Match	ENSMUSG00000020091
Yeats2	5.37269e-09	-0.908749	0.103	0.178	0.000131464	Downregulated	Match	ENSMUSG00000041215
Pygo1	5.58158e-09	-1.20248	0.052	0.112	0.000136576	Downregulated	Match	ENSMUSG00000034910
Susd4	5.67666e-09	-1.4816	0.025	0.071	0.000138902	Downregulated	Match	ENSMUSG00000038576
Tmem119	5.72061e-09	-0.916396	0.067	0.133	0.000139977	Downregulated	Match	ENSMUSG00000054675
Otx2os1	5.75422e-09	-1.72735	0.017	0.058	0.0001408	Downregulated	Match	ENSMUSG00000098682
Cdh23	6.08454e-09	-1.62307	0.021	0.065	0.000148883	Downregulated	Match	ENSMUSG00000012819
Adamts4	6.21828e-09	-1.49465	0.029	0.077	0.000152155	Downregulated	Match	ENSMUSG00000006403
Trp53inp2	6.25759e-09	-1.10381	0.046	0.104	0.000153117	Downregulated	Match	ENSMUSG00000038375
Kifc1	7.22736e-09	-2.34187	0.008	0.041	0.000176846	Downregulated	Match	ENSMUSG00000079553
Lrrc4c	7.93768e-09	-0.558585	0.21	0.302	0.000194227	Downregulated	Match	ENSMUSG00000050587
Slc4a4	8.00017e-09	-0.376421	0.461	0.563	0.000195756	Downregulated	Match	ENSMUSG00000060961
Vwa1	9.12496e-09	-1.09554	0.058	0.119	0.000223279	Downregulated	Match	ENSMUSG00000042116
Iscu	9.20378e-09	0.538304	0.326	0.23	0.000225207	Upregulated	Match	ENSMUSG00000025825
Atp13a3	9.461e-09	-1.03899	0.044	0.1	0.000231501	Downregulated	Match	ENSMUSG00000022533
Gga3	9.47661e-09	-1.71108	0.018	0.059	0.000231883	Downregulated	Match	ENSMUSG00000020740
Abhd2	9.73834e-09	-0.651919	0.136	0.218	0.000238287	Downregulated	Match	ENSMUSG00000039202
Ccdc40	1.01187e-08	-1.00188	0.07	0.134	0.000247594	Downregulated	Match	ENSMUSG00000039963
Fbxo6	1.03089e-08	0.942213	0.159	0.089	0.000252248	Upregulated	Match	ENSMUSG00000055401
Daglb	1.03258e-08	-1.06451	0.059	0.12	0.000252661	Downregulated	Match	ENSMUSG00000039206
Adgrb1	1.09241e-08	-0.596259	0.216	0.307	0.000267301	Downregulated	Match	ENSMUSG00000034730
Dhrs1	1.15248e-08	0.457596	0.416	0.313	0.000282	Upregulated	Match	ENSMUSG00000002332
Flt1	1.15868e-08	-0.733658	0.163	0.245	0.000283517	Downregulated	Match	ENSMUSG00000029648
Sh3bp5	1.2036e-08	-1.39488	0.032	0.08	0.00029451	Downregulated	Match	ENSMUSG00000021892
Frmd5	1.21806e-08	-1.09095	0.052	0.11	0.000298046	Downregulated	Match	ENSMUSG00000027238
Nabp2	1.39373e-08	0.539604	0.33	0.236	0.000341033	Upregulated	Match	ENSMUSG00000025374
Nisch	1.47992e-08	-0.503333	0.323	0.416	0.000362122	Downregulated	Match	ENSMUSG00000021910
Atp1a1	1.50181e-08	-0.652817	0.189	0.274	0.000367477	Downregulated	Match	ENSMUSG00000033161
Hsbp1	1.51564e-08	0.258341	0.763	0.665	0.000370862	Upregulated	Match	ENSMUSG00000031839
Bcap31	1.55179e-08	0.496379	0.383	0.285	0.000379708	Upregulated	Match	ENSMUSG00000002015
Tcf12	1.55436e-08	-0.593291	0.268	0.359	0.000380337	Downregulated	Match	ENSMUSG00000032228
Cd180	1.6092e-08	-2.51016	0.006	0.036	0.000393755	Downregulated	Match	ENSMUSG00000021624
Psenen	1.63989e-08	0.27227	0.741	0.635	0.000401265	Upregulated	Match	ENSMUSG00000036835
Eif4a1	1.66903e-08	-0.402237	0.496	0.563	0.000408394	Downregulated	Match	ENSMUSG00000059796
Slc23a1	1.6875e-08	-2.66217	0.005	0.035	0.000412915	Downregulated	Match	ENSMUSG00000024354
Fryl	1.78442e-08	-0.798634	0.122	0.197	0.000436629	Downregulated	Match	ENSMUSG00000070733
Dnah11	1.85514e-08	-1.48937	0.023	0.066	0.000453934	Downregulated	Match	ENSMUSG00000018581
Nup210	1.91173e-08	-1.44412	0.023	0.066	0.000467781	Downregulated	Match	ENSMUSG00000030091
Psmb5	1.97122e-08	0.321355	0.617	0.518	0.000482338	Upregulated	Match	ENSMUSG00000022193
Cthrc1	2.0034e-08	0.696598	0.277	0.191	0.000490212	Upregulated	Match	ENSMUSG00000054196
Flrt2	2.01376e-08	-1.11205	0.047	0.102	0.000492747	Downregulated	Match	ENSMUSG00000047414
Pdcd6ip	2.08121e-08	-0.932782	0.085	0.152	0.000509251	Downregulated	Match	ENSMUSG00000032504
Smim31	2.12121e-08	-2.1852	0.008	0.04	0.00051904	Downregulated	Match	ENSMUSG00000074300
Nck2	2.13854e-08	-1.44917	0.02	0.062	0.00052328	Downregulated	Match	ENSMUSG00000066877
Fgfr2	2.27887e-08	-0.450741	0.514	0.586	0.000557616	Downregulated	Match	ENSMUSG00000030849
Pf4	2.28049e-08	-2.55198	0.007	0.038	0.000558013	Downregulated	Match	ENSMUSG00000029373
Ano4	2.31968e-08	-1.94626	0.012	0.047	0.000567602	Downregulated	Match	ENSMUSG00000035189
Rrm2	2.36963e-08	-1.6812	0.019	0.06	0.000579824	Downregulated	Match	ENSMUSG00000020649
Antkmt	2.54855e-08	0.437268	0.387	0.286	0.000623604	Upregulated	Match	ENSMUSG00000057411
Igsf1	2.71109e-08	-1.5289	0.023	0.065	0.000663377	Downregulated	Match	ENSMUSG00000031111
Ccndbp1	2.75384e-08	0.627028	0.22	0.139	0.000673838	Upregulated	Match	ENSMUSG00000023572
Fxn	2.77131e-08	0.562441	0.386	0.296	0.000678111	Upregulated	Match	ENSMUSG00000059363
Dnaja1	2.80003e-08	-0.366047	0.594	0.637	0.00068514	Downregulated	Match	ENSMUSG00000028410
Dnah5	3.01485e-08	-1.28973	0.032	0.079	0.000737704	Downregulated	Match	ENSMUSG00000022262
Ccser1	3.02497e-08	-1.07131	0.065	0.125	0.00074018	Downregulated	Match	ENSMUSG00000039578
Nsd2	3.19635e-08	-0.713119	0.128	0.205	0.000782114	Downregulated	Match	ENSMUSG00000057406
Plekha1	3.21799e-08	-1.08481	0.058	0.116	0.000787411	Downregulated	Match	ENSMUSG00000040268
Ak7	3.3261e-08	-1.17903	0.043	0.095	0.000813863	Downregulated	Match	ENSMUSG00000041323
Rcor1	3.40533e-08	-1.03718	0.053	0.11	0.000833251	Downregulated	Match	ENSMUSG00000037896
Sdk2	3.42832e-08	-0.960358	0.078	0.142	0.000838875	Downregulated	Match	ENSMUSG00000041592
Epn2	3.55671e-08	-0.807561	0.093	0.162	0.000870292	Downregulated	Match	ENSMUSG00000001036
Cadm2	3.7557e-08	-0.289542	0.607	0.692	0.000918983	Downregulated	Match	ENSMUSG00000064115
Rasgef1b	3.81185e-08	-1.14975	0.044	0.097	0.000932722	Downregulated	Match	ENSMUSG00000089809
Nedd4	3.82549e-08	-0.393031	0.579	0.629	0.000936059	Downregulated	Match	ENSMUSG00000032216
Sp8	3.90248e-08	-1.83344	0.012	0.047	0.000954898	Downregulated	Match	ENSMUSG00000048562
Lss	3.95065e-08	-1.06915	0.044	0.096	0.000966685	Downregulated	Match	ENSMUSG00000033105
BC005624	3.96709e-08	0.546176	0.303	0.213	0.000970707	Upregulated	Match	ENSMUSG00000026851
Fam20a	4.0073e-08	-0.900933	0.079	0.143	0.000980545	Downregulated	Match	ENSMUSG00000020614
Mecom	4.13293e-08	-1.2112	0.031	0.077	0.00101129	Downregulated	Match	ENSMUSG00000027684
Ddx5	4.16909e-08	-0.368692	0.619	0.66	0.00102013	Downregulated	Match	ENSMUSG00000020719
Dcaf17	4.21757e-08	-0.790605	0.107	0.178	0.001032	Downregulated	Match	ENSMUSG00000041966
Sh3gl3	4.22738e-08	-1.60713	0.021	0.062	0.0010344	Downregulated	Match	ENSMUSG00000030638
Uso1	4.28291e-08	-0.732557	0.141	0.218	0.00104798	Downregulated	Match	ENSMUSG00000029407
Ltbp1	4.42298e-08	-2.13542	0.009	0.041	0.00108226	Downregulated	Match	ENSMUSG00000001870
Pomgnt1	4.54732e-08	-1.0772	0.05	0.105	0.00111268	Downregulated	Match	ENSMUSG00000028700
Nrg3	4.62047e-08	-1.04677	0.054	0.11	0.00113058	Downregulated	Match	ENSMUSG00000041014
Adnp	4.73393e-08	-0.742259	0.125	0.2	0.00115835	Downregulated	Match	ENSMUSG00000051149
St18	4.73945e-08	-1.5411	0.024	0.065	0.0011597	Downregulated	Match	ENSMUSG00000033740
Robo2	4.75128e-08	-0.583807	0.166	0.249	0.00116259	Downregulated	Match	ENSMUSG00000052516
Ivns1abp	4.81536e-08	-0.534594	0.247	0.334	0.00117827	Downregulated	Match	ENSMUSG00000023150
Psma5	4.83187e-08	0.401773	0.506	0.413	0.00118231	Upregulated	Match	ENSMUSG00000068749
Ntrk3	4.91411e-08	-0.827958	0.109	0.18	0.00120243	Downregulated	Match	ENSMUSG00000059146
Epb41l3	5.01254e-08	-1.00933	0.061	0.119	0.00122652	Downregulated	Match	ENSMUSG00000024044
Slc24a2	5.08449e-08	-1.56077	0.026	0.068	0.00124412	Downregulated	Match	ENSMUSG00000037996
Synpr	5.14525e-08	-1.42885	0.024	0.065	0.00125899	Downregulated	Match	ENSMUSG00000056296
Ccnb1	5.1852e-08	-2.93226	0.003	0.029	0.00126877	Downregulated	Match	ENSMUSG00000041431
Ociad1	5.28112e-08	0.448872	0.405	0.31	0.00129224	Upregulated	Match	ENSMUSG00000029152
Rnase4	5.51161e-08	-1.01447	0.058	0.116	0.00134864	Downregulated	Match	ENSMUSG00000021876
Slain1	5.72801e-08	-0.985271	0.062	0.12	0.00140159	Downregulated	Match	ENSMUSG00000055717
Ncam2	5.79814e-08	-0.668681	0.146	0.224	0.00141875	Downregulated	Match	ENSMUSG00000022762
Ctsh	6.3832e-08	-0.871321	0.084	0.149	0.0015619	Downregulated	Match	ENSMUSG00000032359
Ccdc88a	6.53822e-08	-0.463359	0.391	0.471	0.00159984	Downregulated	Match	ENSMUSG00000032740
Izumo4	6.679e-08	0.806974	0.195	0.122	0.00163428	Upregulated	Match	ENSMUSG00000055862
Gopc	6.6964e-08	-0.93639	0.086	0.15	0.00163854	Downregulated	Match	ENSMUSG00000019861
Slco1a4	6.79969e-08	-0.995629	0.065	0.124	0.00166382	Downregulated	Match	ENSMUSG00000030237
Mef2c	6.9441e-08	-1.0264	0.051	0.105	0.00169915	Downregulated	Match	ENSMUSG00000005583
Insm1	6.95797e-08	-1.82263	0.015	0.05	0.00170254	Downregulated	Match	ENSMUSG00000068154
Nat8f1	6.9603e-08	0.412637	0.475	0.374	0.00170312	Upregulated	Match	ENSMUSG00000057103
Jpt2	7.12458e-08	-1.37426	0.035	0.082	0.00174331	Downregulated	Match	ENSMUSG00000024165
Pnpla3	7.3968e-08	-2.08567	0.009	0.041	0.00180992	Downregulated	Match	ENSMUSG00000041653
Fgfr3	7.44708e-08	-0.609193	0.214	0.299	0.00182223	Downregulated	Match	ENSMUSG00000054252
Smyd1	7.54315e-08	-2.01765	0.009	0.041	0.00184573	Downregulated	Match	ENSMUSG00000055027
Cln3	7.77925e-08	0.819574	0.132	0.07	0.00190351	Upregulated	Match	ENSMUSG00000030720
Abca2	7.91834e-08	-0.91283	0.08	0.143	0.00193754	Downregulated	Match	ENSMUSG00000026944
Ahsa2	8.62225e-08	-1.0449	0.053	0.107	0.00210978	Downregulated	Match	ENSMUSG00000020288
Dbn1	8.95745e-08	-0.786209	0.105	0.173	0.0021918	Downregulated	Match	ENSMUSG00000034675
Bcl11a	9.16148e-08	-0.807823	0.077	0.14	0.00224172	Downregulated	Match	ENSMUSG00000000861
Add2	9.19257e-08	-1.84248	0.011	0.043	0.00224933	Downregulated	Match	ENSMUSG00000030000
Endod1	9.82602e-08	-1.27118	0.036	0.083	0.00240433	Downregulated	Match	ENSMUSG00000037419
Dnah9	1.00552e-07	-1.22616	0.03	0.074	0.0024604	Downregulated	Match	ENSMUSG00000056752
Itgam	1.10377e-07	-1.22268	0.034	0.08	0.00270081	Downregulated	Match	ENSMUSG00000030786
Riiad1	1.11545e-07	0.341673	0.654	0.562	0.00272939	Upregulated	Match	ENSMUSG00000028139
Dhcr24	1.17209e-07	-0.733402	0.136	0.209	0.00286799	Downregulated	Match	ENSMUSG00000034926
Actn4	1.18452e-07	-0.71563	0.158	0.234	0.00289839	Downregulated	Match	ENSMUSG00000054808
Rflnb	1.22734e-07	-1.22893	0.04	0.089	0.00300317	Downregulated	Match	ENSMUSG00000020846
Slc25a5	1.2471e-07	-0.318344	0.577	0.641	0.00305154	Downregulated	Match	ENSMUSG00000016319
Psma2	1.2749e-07	0.257394	0.676	0.566	0.00311956	Upregulated	Match	ENSMUSG00000015671
Slit1	1.32463e-07	-1.83774	0.013	0.046	0.00324124	Downregulated	Match	ENSMUSG00000025020
Pnpla7	1.37518e-07	-0.577914	0.263	0.344	0.00336493	Downregulated	Match	ENSMUSG00000036833
Snx30	1.41604e-07	-1.45665	0.021	0.059	0.00346491	Downregulated	Match	ENSMUSG00000028385
Ccs	1.43412e-07	0.458963	0.388	0.296	0.00350915	Upregulated	Match	ENSMUSG00000034108
St6gal2	1.46445e-07	-1.06316	0.052	0.105	0.00358337	Downregulated	Match	ENSMUSG00000024172
Oaf	1.54381e-07	0.659547	0.222	0.146	0.00377756	Upregulated	Match	ENSMUSG00000032014
Lmnb1	1.54748e-07	-0.841626	0.084	0.146	0.00378653	Downregulated	Match	ENSMUSG00000024590
Enox1	1.64047e-07	-0.844403	0.083	0.146	0.00401406	Downregulated	Match	ENSMUSG00000022012
Mki67	1.64937e-07	-2.15967	0.008	0.037	0.00403584	Downregulated	Match	ENSMUSG00000031004
Grin3a	1.73199e-07	-1.37197	0.025	0.065	0.00423802	Downregulated	Match	ENSMUSG00000039579
Mpzl1	1.75079e-07	-0.57862	0.21	0.291	0.00428401	Downregulated	Match	ENSMUSG00000026566
Slc6a1	1.77607e-07	-0.464001	0.402	0.471	0.00434586	Downregulated	Match	ENSMUSG00000030310
Tmem242	1.8032e-07	0.362591	0.48	0.382	0.00441225	Upregulated	Match	ENSMUSG00000004945
Tnni1	1.9532e-07	-1.89663	0.011	0.043	0.0047793	Downregulated	Match	ENSMUSG00000026418
Lgi3	1.98064e-07	-0.975584	0.062	0.117	0.00484643	Downregulated	Match	ENSMUSG00000033595
Lamb1	2.1153e-07	-2.2852	0.007	0.034	0.00517594	Downregulated	Match	ENSMUSG00000002900
Arsb	2.12355e-07	-0.655194	0.144	0.218	0.00519612	Downregulated	Match	ENSMUSG00000042082
Plaa	2.13325e-07	-0.856522	0.073	0.131	0.00521985	Downregulated	Match	ENSMUSG00000028577
Mtss1	2.20956e-07	-0.869481	0.073	0.132	0.00540657	Downregulated	Match	ENSMUSG00000022353
Arhgef7	2.2103e-07	-0.801773	0.083	0.144	0.00540838	Downregulated	Match	ENSMUSG00000031511
Grik2	2.24554e-07	-0.558937	0.157	0.234	0.00549462	Downregulated	Match	ENSMUSG00000056073
Pcp4l1	2.24905e-07	-1.40429	0.028	0.07	0.00550321	Downregulated	Match	ENSMUSG00000038370
Ankfn1	2.34139e-07	-1.23006	0.022	0.061	0.00572914	Downregulated	Match	ENSMUSG00000047773
Sfpq	2.38689e-07	-0.644484	0.199	0.277	0.00584047	Downregulated	Match	ENSMUSG00000028820
Trappc3	2.40597e-07	0.453842	0.355	0.267	0.00588717	Upregulated	Match	ENSMUSG00000028847
Il6st	2.40689e-07	-0.482264	0.236	0.321	0.00588942	Downregulated	Match	ENSMUSG00000021756
Cyfip2	2.59179e-07	-0.763738	0.109	0.176	0.00634186	Downregulated	Match	ENSMUSG00000020340
Cog4	2.60146e-07	-0.769207	0.1	0.165	0.00636552	Downregulated	Match	ENSMUSG00000031753
Dad1	2.64543e-07	0.254948	0.766	0.674	0.00647309	Upregulated	Match	ENSMUSG00000022174
Sptbn1	2.65636e-07	-0.469561	0.332	0.413	0.00649985	Downregulated	Match	ENSMUSG00000020315
Sycp3	2.7874e-07	-1.55656	0.019	0.055	0.0068205	Downregulated	Match	ENSMUSG00000020059
Smpd2	2.89642e-07	0.532529	0.216	0.14	0.00708725	Upregulated	Match	ENSMUSG00000019822
Gja1	2.98539e-07	-0.263013	0.794	0.82	0.00730494	Downregulated	Match	ENSMUSG00000050953
Trappc6a	3.00663e-07	0.525577	0.272	0.19	0.00735692	Upregulated	Match	ENSMUSG00000002043
Mtcl1	3.3643e-07	-1.08811	0.038	0.084	0.00823211	Downregulated	Match	ENSMUSG00000052105
Rarb	3.4045e-07	-1.3337	0.024	0.063	0.00833046	Downregulated	Match	ENSMUSG00000017491
Gjb1	3.43275e-07	-1.79194	0.013	0.044	0.00839959	Downregulated	Match	ENSMUSG00000047797
Slco2b1	3.43684e-07	-1.13977	0.048	0.098	0.00840961	Downregulated	Match	ENSMUSG00000030737
Myt1	3.52489e-07	-1.46633	0.025	0.064	0.00862504	Downregulated	Match	ENSMUSG00000010505
Ciao2a	3.55071e-07	0.563493	0.244	0.167	0.00868823	Upregulated	Match	ENSMUSG00000032381
Fam178b	3.55144e-07	-2.60713	0.007	0.033	0.00869001	Downregulated	Match	ENSMUSG00000046337
Prkag2	3.6257e-07	-1.08106	0.042	0.089	0.00887171	Downregulated	Match	ENSMUSG00000028944
Ttyh3	3.64359e-07	-0.307518	0.643	0.698	0.0089155	Downregulated	Match	ENSMUSG00000036565
Tmem44	3.73834e-07	-0.841927	0.078	0.137	0.00914735	Downregulated	Match	ENSMUSG00000022537
Ttc39c	3.7536e-07	-1.5747	0.024	0.062	0.00918469	Downregulated	Match	ENSMUSG00000024424
Arhgap24	3.81871e-07	-1.36612	0.025	0.064	0.00934401	Downregulated	Match	ENSMUSG00000057315
Cyp4f13	3.93305e-07	0.751796	0.185	0.117	0.00962378	Upregulated	Match	ENSMUSG00000024055
Tmem184b	3.96102e-07	-1.01134	0.055	0.107	0.00969222	Downregulated	Match	ENSMUSG00000009035
Elavl4	3.96611e-07	-0.91409	0.071	0.127	0.00970468	Downregulated	Match	ENSMUSG00000028546
Caprin1	4.07683e-07	-0.556925	0.192	0.271	0.00997559	Downregulated	Match	ENSMUSG00000027184
Wls	4.08138e-07	-0.943534	0.073	0.129	0.00998674	Downregulated	Match	ENSMUSG00000028173
Chl1	4.13409e-07	-1.4816	0.02	0.056	0.0101157	Downregulated	Match	ENSMUSG00000030077
Ndufs4	4.19707e-07	-0.438727	0.31	0.387	0.0110031	Downregulated	Match	ENSMUSG00000021764
Ebf1	4.56611e-07	-1.28895	0.03	0.071	0.0111728	Downregulated	Match	ENSMUSG00000057098
Carmil1	4.61349e-07	-0.655748	0.125	0.194	0.0112887	Downregulated	Match	ENSMUSG00000021338
Nipal4	4.66135e-07	-2.02474	0.008	0.035	0.0114058	Downregulated	Match	ENSMUSG00000020411
Rgs4	4.74624e-07	-1.82709	0.01	0.039	0.0116136	Downregulated	Match	ENSMUSG00000038530
Agbl4	4.81981e-07	-0.716723	0.102	0.167	0.0117936	Downregulated	Match	ENSMUSG00000061298
Mlf2	5.05949e-07	0.296446	0.535	0.438	0.0123801	Upregulated	Match	ENSMUSG00000030120
Use1	5.09628e-07	0.353146	0.424	0.324	0.0124701	Upregulated	Match	ENSMUSG00000002395
Dnm1	5.45742e-07	-1.79194	0.013	0.044	0.0133538	Downregulated	Match	ENSMUSG00000026825
Shank1	5.54379e-07	-1.54961	0.018	0.053	0.0135651	Downregulated	Match	ENSMUSG00000038738
Aurkaip1	5.60246e-07	0.361657	0.411	0.319	0.0137087	Upregulated	Match	ENSMUSG00000065990
Pcsk1n	5.67824e-07	0.316932	0.625	0.535	0.0138941	Upregulated	Match	ENSMUSG00000039278
Ywhag	5.84117e-07	-0.653033	0.142	0.212	0.0142928	Downregulated	Match	ENSMUSG00000051391
Zranb3	5.91303e-07	-0.93864	0.054	0.105	0.0144686	Downregulated	Match	ENSMUSG00000036086
Lyn	5.96984e-07	-1.1992	0.033	0.075	0.0146076	Downregulated	Match	ENSMUSG00000042228
Hbegf	6.08192e-07	-1.13977	0.048	0.095	0.0148819	Downregulated	Match	ENSMUSG00000024486
Mllt11	6.15476e-07	-1.00179	0.052	0.102	0.0150601	Downregulated	Match	ENSMUSG00000053192
Oard1	6.24993e-07	0.51901	0.273	0.194	0.0152929	Upregulated	Match	ENSMUSG00000040771
Elovl7	6.28994e-07	-1.23939	0.027	0.066	0.0153909	Downregulated	Match	ENSMUSG00000021696
Ptov1	6.45024e-07	0.339456	0.456	0.359	0.0157831	Upregulated	Match	ENSMUSG00000038502
Sox2ot	6.45782e-07	-0.347559	0.488	0.554	0.0158016	Downregulated	Match	ENSMUSG00000105265
Col9a3	6.94832e-07	-1.01654	0.059	0.11	0.0170018	Downregulated	Match	ENSMUSG00000027570
Ecrg4	7.06248e-07	-0.530035	0.087	0.149	0.0172812	Downregulated	Match	ENSMUSG00000026051
Enho	7.12178e-07	0.309229	0.553	0.463	0.0174263	Upregulated	Match	ENSMUSG00000028445
Sema4c	7.15314e-07	-1.69809	0.013	0.044	0.017503	Downregulated	Match	ENSMUSG00000026121
Syngap1	7.19984e-07	-1.19138	0.028	0.067	0.0176173	Downregulated	Match	ENSMUSG00000067629
Ptprj	7.50283e-07	-0.692162	0.099	0.161	0.0183587	Downregulated	Match	ENSMUSG00000025314
Apc2	7.71788e-07	-1.21954	0.038	0.081	0.0188849	Downregulated	Match	ENSMUSG00000020135
Srgap2	7.94191e-07	-0.591982	0.191	0.266	0.0194331	Downregulated	Match	ENSMUSG00000026425
Mmp15	8.11989e-07	-1.10218	0.04	0.085	0.0198686	Downregulated	Match	ENSMUSG00000031790
Nid1	8.48079e-07	-1.35231	0.027	0.065	0.0207516	Downregulated	Match	ENSMUSG00000005397
Larp1	8.61651e-07	-0.791361	0.097	0.158	0.0210837	Downregulated	Match	ENSMUSG00000037331
Vwa3a	8.66389e-07	-1.65271	0.017	0.05	0.0211997	Downregulated	Match	ENSMUSG00000030889
Polr2e	8.7333e-07	0.399883	0.345	0.258	0.0213695	Upregulated	Match	ENSMUSG00000004667
Islr	8.76335e-07	0.934115	0.089	0.042	0.021443	Upregulated	Match	ENSMUSG00000037206
Hells	8.89583e-07	-1.32194	0.025	0.062	0.0217672	Downregulated	Match	ENSMUSG00000025001
Kcnb2	9.14561e-07	-1.62533	0.013	0.043	0.0223784	Downregulated	Match	ENSMUSG00000092083
Ctnnb1	9.39067e-07	-0.428234	0.361	0.439	0.022978	Downregulated	Match	ENSMUSG00000006932
Fntb	9.53109e-07	0.515808	0.261	0.184	0.0233216	Upregulated	Match	ENSMUSG00000033373
Frmpd4	9.54273e-07	-1.47226	0.02	0.055	0.0233501	Downregulated	Match	ENSMUSG00000049176
Fbxl7	9.64591e-07	-1.04037	0.038	0.081	0.0236026	Downregulated	Match	ENSMUSG00000043556
Ppm1l	9.73926e-07	-1.00019	0.054	0.104	0.023831	Downregulated	Match	ENSMUSG00000027784
Cbr1	1.00387e-06	0.414188	0.428	0.344	0.0245638	Upregulated	Match	ENSMUSG00000051483
Sptan1	1.00441e-06	-0.625518	0.159	0.23	0.0245769	Downregulated	Match	ENSMUSG00000057738
Sdc3	1.01736e-06	-0.597919	0.15	0.22	0.0248939	Downregulated	Match	ENSMUSG00000025743
Apoc1	1.01761e-06	0.680597	0.23	0.158	0.0248999	Upregulated	Match	ENSMUSG00000040564
Nampt	1.02127e-06	-0.884432	0.056	0.107	0.0249894	Downregulated	Match	ENSMUSG00000020572
Cib1	1.03738e-06	0.451158	0.322	0.24	0.0253836	Upregulated	Match	ENSMUSG00000030538
Ddx6	1.03792e-06	-0.426806	0.31	0.392	0.025397	Downregulated	Match	ENSMUSG00000032097
Cdc20	1.04911e-06	-1.71909	0.011	0.039	0.0256706	Downregulated	Match	ENSMUSG00000006398
Prxl2b	1.05046e-06	-0.857306	0.077	0.133	0.0257038	Downregulated	Match	ENSMUSG00000029059
Azin1	1.06016e-06	-0.609563	0.162	0.233	0.0259411	Downregulated	Match	ENSMUSG00000037458
Tmcc1	1.06326e-06	-0.405868	0.354	0.434	0.0260169	Downregulated	Match	ENSMUSG00000030126
Stk19	1.06429e-06	0.609007	0.193	0.125	0.026042	Upregulated	Match	ENSMUSG00000061207
Runx1t1	1.10261e-06	-1.14487	0.028	0.066	0.0269797	Downregulated	Match	ENSMUSG00000006586
Myo1b	1.11137e-06	-1.18566	0.035	0.077	0.0271941	Downregulated	Match	ENSMUSG00000018417
Dis3l2	1.11809e-06	-0.70967	0.114	0.178	0.0273585	Downregulated	Match	ENSMUSG00000053333
Ush2a	1.12622e-06	-1.69809	0.013	0.044	0.0275575	Downregulated	Match	ENSMUSG00000026609
Ddr1	1.15145e-06	-0.54636	0.292	0.364	0.0281748	Downregulated	Match	ENSMUSG00000003534
mt-Nd6	1.16497e-06	-0.667205	0.113	0.176	0.0285055	Downregulated	Match	ENSMUSG00000064368
Gstp2	1.18267e-06	0.338584	0.495	0.407	0.0289388	Upregulated	Match	ENSMUSG00000038155
Asl	1.18859e-06	0.85363	0.132	0.076	0.0290835	Upregulated	Match	ENSMUSG00000025533
Dnah12	1.20079e-06	-1.35231	0.021	0.056	0.0293822	Downregulated	Match	ENSMUSG00000021879
Rps11	1.20384e-06	0.262788	0.758	0.681	0.0294567	Upregulated	Match	ENSMUSG00000003429
Rbfox2	1.23684e-06	-0.892475	0.087	0.144	0.0302642	Downregulated	Match	ENSMUSG00000033565
Man2a2	1.30064e-06	-0.702084	0.12	0.183	0.0318254	Downregulated	Match	ENSMUSG00000038886
Tpm1	1.3047e-06	-0.546111	0.172	0.245	0.0319247	Downregulated	Match	ENSMUSG00000032366
Tmem184c	1.33878e-06	-0.734914	0.086	0.144	0.0327587	Downregulated	Match	ENSMUSG00000031617
Panx1	1.35521e-06	-1.24713	0.025	0.062	0.0331606	Downregulated	Match	ENSMUSG00000031934
Camk2b	1.37815e-06	-1.66217	0.015	0.047	0.033722	Downregulated	Match	ENSMUSG00000057897
Hdc	1.42556e-06	-1.35468	0.024	0.059	0.034882	Downregulated	Match	ENSMUSG00000027360
Ppp1r18	1.43432e-06	-1.13695	0.04	0.083	0.0350964	Downregulated	Match	ENSMUSG00000034595
Fam111a	1.45975e-06	-2.12929	0.007	0.032	0.0357187	Downregulated	Match	ENSMUSG00000024691
Hnrnph1	1.48697e-06	-0.461323	0.324	0.398	0.0363846	Downregulated	Match	ENSMUSG00000007850
Micall1	1.55637e-06	-1.04666	0.046	0.091	0.0380829	Downregulated	Match	ENSMUSG00000033039
Arhgap42	1.55852e-06	-1.00294	0.042	0.086	0.0381355	Downregulated	Match	ENSMUSG00000050730
Itpr2	1.56429e-06	-0.63452	0.183	0.253	0.0382767	Downregulated	Match	ENSMUSG00000030287
Emc2	1.57079e-06	0.548759	0.2	0.131	0.0384356	Upregulated	Match	ENSMUSG00000022337
Spata6l	1.58906e-06	-1.0961	0.037	0.079	0.0388827	Downregulated	Match	ENSMUSG00000064202
Myt1l	1.60022e-06	-1.37648	0.024	0.06	0.0391557	Downregulated	Match	ENSMUSG00000061911
Egfem1	1.60605e-06	-1.29717	0.028	0.066	0.0392985	Downregulated	Match	ENSMUSG00000063600
Nfam1	1.6066e-06	-1.87956	0.011	0.038	0.039312	Downregulated	Match	ENSMUSG00000058099
Id2	1.62134e-06	0.395633	0.598	0.533	0.0396725	Upregulated	Match	ENSMUSG00000020644
Rnf167	1.62608e-06	0.525822	0.266	0.191	0.0397885	Upregulated	Match	ENSMUSG00000040746
Ddc	1.66518e-06	-1.51722	0.021	0.055	0.0407452	Downregulated	Match	ENSMUSG00000020182
Pak3	1.69542e-06	-0.839408	0.064	0.115	0.0414853	Downregulated	Match	ENSMUSG00000031284
Amotl2	1.69874e-06	-1.21311	0.033	0.073	0.0415665	Downregulated	Match	ENSMUSG00000032531
Zfp532	1.70086e-06	-0.853777	0.077	0.131	0.0416184	Downregulated	Match	ENSMUSG00000042439
Mdga2	1.70842e-06	-0.458107	0.166	0.24	0.0418033	Downregulated	Match	ENSMUSG00000034912
Adgrl4	1.71421e-06	-0.756908	0.069	0.122	0.0419451	Downregulated	Match	ENSMUSG00000039167
Ctxn3	1.72369e-06	1.90173	0.04	0.011	0.042177	Upregulated	Match	ENSMUSG00000069372
Cadm4	1.7439e-06	-0.513662	0.303	0.374	0.0426716	Downregulated	Match	ENSMUSG00000054793
Brinp2	1.75386e-06	-1.59263	0.019	0.053	0.0429152	Downregulated	Match	ENSMUSG00000004031
Taf10	1.77323e-06	-0.787698	0.088	0.145	0.0433891	Downregulated	Match	ENSMUSG00000043866
Gramd1a	1.83692e-06	-0.930726	0.058	0.107	0.0449476	Downregulated	Match	ENSMUSG00000001248
Eif4g3	1.86158e-06	-0.435039	0.375	0.446	0.0455509	Downregulated	Match	ENSMUSG00000028760
Selenbp1	1.89402e-06	0.651299	0.178	0.115	0.0463449	Upregulated	Match	ENSMUSG00000068874
Pcsk2	1.9102e-06	-1.08777	0.045	0.089	0.0467407	Downregulated	Match	ENSMUSG00000027419
Adra2a	1.94786e-06	-2.1265	0.006	0.029	0.0476623	Downregulated	Match	ENSMUSG00000033717
Gng2	2.00817e-06	-0.662528	0.144	0.209	0.049138	Downregulated	Match	ENSMUSG00000043004

## Sheet: Figure Legend
Dataset EV1: Differentially expressed gene lists for neural stem cells comparing WT and NDUFS4 KO mice.
