# Supplementary material for: Impaired Complex I dysregulates neural/glial precursors and corpus callosum development revealing postnatal defects in Leigh syndrome mice
Source: EMBO Mol Med. 2025 Dec 22;18(2):677–701. doi: 10.1038/s44321-025-00367-4 (PMC12905379; doi:10.1038/s44321-025-00367-4)
Supplement: Supplementary file 4 — Dataset EV2 [file 44321_2025_367_MOESM4_ESM.xlsx]

## Sheet: Dataset EV2
gene	p_val	avg_log2FC	pct.1	pct.2	p_val_adj	regulation		ID
Hbb-bs	9.03e-257	2.828	1	0.575	2.21e-252	Upregulated	Match	ENSMUSG00000052305
Plp1	9.25e-248	-1.99009	0.932	1	2.26e-243	Downregulated	Match	ENSMUSG00000031425
Ftl1	8.05e-221	2.05642	0.997	0.793	1.97e-216	Upregulated	Match	ENSMUSG00000062382
Rps23	3.51e-206	1.50888	0.997	0.951	8.59e-202	Upregulated	Match	ENSMUSG00000049517
Rpl29	7.19e-193	2.07914	0.98	0.623	1.76e-188	Upregulated	Match	ENSMUSG00000048758
Hba-a1	8.6e-178	4.22149	0.765	0.069	2.1e-173	Upregulated	Match	ENSMUSG00000069919
Mbp	1.6e-173	-1.91775	0.594	0.989	3.92e-169	Downregulated	Match	ENSMUSG00000041607
Rpl21	6.64e-162	1.18195	0.997	0.948	1.62e-157	Upregulated	Match	ENSMUSG00000041453
Ppia	1.64e-158	0.996594	1	0.995	4.01e-154	Upregulated	Match	ENSMUSG00000071866
Gapdh	2.48e-147	2.14011	0.901	0.431	6.07e-143	Upregulated	Match	ENSMUSG00000057666
Rps2	6.2e-141	1.7074	0.967	0.703	1.52e-136	Upregulated	Match	ENSMUSG00000044533
Kxd1	6.79e-137	0.913523	0.999	0.985	1.66e-132	Upregulated	Match	ENSMUSG00000055553
Ttr	4.7e-133	-7.04433	0.007	0.585	1.15e-128	Downregulated	Match	ENSMUSG00000061808
Rplp0	8.79e-129	1.35725	0.98	0.804	2.15e-124	Upregulated	Match	ENSMUSG00000067274
Apoe	1.77e-128	-1.14467	0.826	0.999	4.33e-124	Downregulated	Match	ENSMUSG00000002985
Hbb-bt	1.6e-126	3.20639	0.676	0.107	3.92e-122	Upregulated	Match	ENSMUSG00000073940
Nfasc	8.28e-126	-2.50011	0.235	0.79	2.03e-121	Downregulated	Match	ENSMUSG00000026442
mt-Co1	1.18e-117	0.843561	1	0.999	2.89e-113	Upregulated	Match	ENSMUSG00000064351
Rpl13a	1.04e-116	0.781995	1	0.999	2.54e-112	Upregulated	Match	ENSMUSG00000074129
Clu	7.36e-112	-1.99639	0.306	0.836	1.8e-107	Downregulated	Match	ENSMUSG00000022037
Rps18	5.16e-111	1.0342	0.993	0.964	1.26e-106	Upregulated	Match	ENSMUSG00000008668
Rpl36	1.66e-105	1.54186	0.907	0.58	4.05e-101	Upregulated	Match	ENSMUSG00000057863
Rps11	5.29e-104	0.855198	0.995	0.958	1.29e-99	Upregulated	Match	ENSMUSG00000003429
Atp1a2	1.96e-101	-1.77766	0.316	0.837	4.79e-97	Downregulated	Match	ENSMUSG00000007097
Lsamp	1.68e-100	-1.8696	0.332	0.829	4.1e-96	Downregulated	Match	ENSMUSG00000121926
Rps19	2.95e-99	0.822019	0.997	0.981	7.22e-95	Upregulated	Match	ENSMUSG00000040952
Scd2	1.17e-95	-1.386	0.602	0.926	2.86e-91	Downregulated	Match	ENSMUSG00000025203
Gpr17	1.63e-95	-2.98356	0.113	0.605	3.99e-91	Downregulated	Match	ENSMUSG00000052229
Rpl9	3.8e-90	0.830694	0.991	0.959	9.3e-86	Upregulated	Match	ENSMUSG00000047215
Trim30a	9.87e-89	-2.98122	0.102	0.57	2.41e-84	Downregulated	Match	ENSMUSG00000030921
Sparcl1	2.25e-82	-1.3584	0.496	0.879	5.5e-78	Downregulated	Match	ENSMUSG00000029309
Slc1a2	6.72e-82	-0.966599	0.761	0.971	1.65e-77	Downregulated	Match	ENSMUSG00000005089
Rplp2	4.6e-81	0.609947	0.999	0.999	1.12e-76	Upregulated	Match	ENSMUSG00000025508
Rps17	2.17e-76	0.688436	0.996	0.987	5.31e-72	Upregulated	Match	ENSMUSG00000061787
Cnp	7.18e-74	-1.9301	0.259	0.676	1.76e-69	Downregulated	Match	ENSMUSG00000006782
Rps7	9.41e-74	0.610756	0.999	0.991	2.3e-69	Upregulated	Match	ENSMUSG00000061477
Cldn11	7.25e-71	-1.67612	0.32	0.718	1.77e-66	Downregulated	Match	ENSMUSG00000037625
Lsm3	5.5e-69	2.67042	0.475	0.089	1.35e-64	Upregulated	Match	ENSMUSG00000034192
Rps5	6.69e-69	0.574191	0.997	0.993	1.64e-64	Upregulated	Match	ENSMUSG00000012848
Stmn1	5.4e-68	0.71868	0.999	1	1.32e-63	Upregulated	Match	ENSMUSG00000028832
Lims2	3.34e-66	-2.66527	0.109	0.496	8.17e-62	Downregulated	Match	ENSMUSG00000024395
Rpl6	7.74e-66	0.629959	0.989	0.98	1.89e-61	Upregulated	Match	ENSMUSG00000029614
Bcan	1.84e-64	-2.1022	0.187	0.588	4.51e-60	Downregulated	Match	ENSMUSG00000004892
Gja1	2.23e-63	-2.0773	0.172	0.57	5.46e-59	Downregulated	Match	ENSMUSG00000050953
mt-Nd4	2.33e-62	-0.499707	1	1	5.7e-58	Downregulated	Match	ENSMUSG00000064363
Rpl35a	3.21e-62	0.509815	1	1	7.86e-58	Upregulated	Match	ENSMUSG00000060636
Grm8	3.57e-62	-2.26188	0.179	0.555	8.73e-58	Downregulated	Match	ENSMUSG00000024211
Sumo2	1.16e-61	0.821594	0.956	0.848	2.83e-57	Upregulated	Match	ENSMUSG00000020738
Rps13	1.73e-61	0.615461	0.997	0.98	4.24e-57	Upregulated	Match	ENSMUSG00000090862
Rpl23a	3.03e-61	0.46053	1	1	7.42e-57	Upregulated	Match	ENSMUSG00000058546
Plpp3	3.68e-61	-0.973575	0.516	0.881	9.01e-57	Downregulated	Match	ENSMUSG00000028517
Adgb	7.43e-60	-1.58687	0.432	0.719	1.82e-55	Downregulated	Match	ENSMUSG00000050994
Bsg	3.66e-59	-0.745581	0.874	0.978	8.95e-55	Downregulated	Match	ENSMUSG00000023175
Tubb4a	1.48e-58	-1.62178	0.294	0.664	3.61e-54	Downregulated	Match	ENSMUSG00000062591
Rps28	2.26e-58	0.455261	1	0.999	5.53e-54	Upregulated	Match	ENSMUSG00000067288
Nrxn1	1.48e-57	-1.21809	0.395	0.788	3.62e-53	Downregulated	Match	ENSMUSG00000024109
Ttyh1	2.11e-57	-1.77342	0.208	0.594	5.16e-53	Downregulated	Match	ENSMUSG00000030428
Snrpe	4.64e-54	0.79034	0.927	0.802	1.14e-49	Upregulated	Match	ENSMUSG00000090553
Bcas1	4.59e-53	-2.47902	0.099	0.439	1.12e-48	Downregulated	Match	ENSMUSG00000013523
Ntrk2	8.28e-53	-1.20735	0.366	0.742	2.02e-48	Downregulated	Match	ENSMUSG00000055254
Lrp1b	1.46e-52	-0.873076	0.794	0.913	3.57e-48	Downregulated	Match	ENSMUSG00000049252
Slc1a3	1.06e-51	-0.839391	0.638	0.924	2.6e-47	Downregulated	Match	ENSMUSG00000005360
Cfap77	1.67e-50	1.43304	0.662	0.324	4.08e-46	Upregulated	Match	ENSMUSG00000079502
Pdcd5	9.59e-50	1.33611	0.692	0.361	2.35e-45	Upregulated	Match	ENSMUSG00000030417
Glul	4.72e-49	-0.869529	0.656	0.898	1.15e-44	Downregulated	Match	ENSMUSG00000026473
Ntm	1.19e-48	-1.74212	0.192	0.537	2.91e-44	Downregulated	Match	ENSMUSG00000059974
Sirt2	1.32e-48	-1.63117	0.251	0.588	3.24e-44	Downregulated	Match	ENSMUSG00000015149
Slc22a27	1.38e-48	-1.67036	0.305	0.615	3.38e-44	Downregulated	Match	ENSMUSG00000067656
Dynlt1f	2.12e-48	1.6701	0.573	0.24	5.19e-44	Upregulated	Match	ENSMUSG00000095677
Cadm2	2.49e-48	-1.40529	0.236	0.605	6.09e-44	Downregulated	Match	ENSMUSG00000064115
Rpl41	9.99e-48	0.46101	0.996	1	2.44e-43	Upregulated	Match	ENSMUSG00000093674
Cspg5	1.57e-47	-1.68943	0.183	0.532	3.84e-43	Downregulated	Match	ENSMUSG00000032482
Rps8	1.42e-45	0.468637	1	1	3.47e-41	Upregulated	Match	ENSMUSG00000047675
Naca	1.58e-45	0.760494	0.916	0.742	3.87e-41	Upregulated	Match	ENSMUSG00000061315
Ptprz1	2.88e-45	-0.849742	0.602	0.905	7.04e-41	Downregulated	Match	ENSMUSG00000068748
Rpl35	4e-44	0.495012	0.993	0.988	9.8e-40	Upregulated	Match	ENSMUSG00000062997
Rps27	1.25e-43	0.415057	0.999	1	3.05e-39	Upregulated	Match	ENSMUSG00000090733
Malat1	3.6e-42	-0.346971	0.999	1	8.8e-38	Downregulated	Match	ENSMUSG00000092341
Pin4	2.16e-41	2.38794	0.338	0.073	5.3e-37	Upregulated	Match	ENSMUSG00000079480
Rps24	1.46e-40	0.407144	0.999	1	3.57e-36	Upregulated	Match	ENSMUSG00000025290
Tnr	1.78e-40	-2.44259	0.082	0.356	4.37e-36	Downregulated	Match	ENSMUSG00000015829
Rps14	9.11e-40	0.387281	1	0.999	2.23e-35	Upregulated	Match	ENSMUSG00000024608
Rps27a	1.73e-38	0.36527	1	1	4.23e-34	Upregulated	Match	ENSMUSG00000020460
Aqp4	2.18e-38	-2.29994	0.074	0.338	5.32e-34	Downregulated	Match	ENSMUSG00000024411
Zfp280d	6.54e-38	-1.45063	0.281	0.568	1.6e-33	Downregulated	Match	ENSMUSG00000038535
Slc4a4	8.26e-38	-2.02978	0.123	0.4	2.02e-33	Downregulated	Match	ENSMUSG00000060961
Fkbp3	2.23e-37	0.694027	0.926	0.795	5.46e-33	Upregulated	Match	ENSMUSG00000020949
Enpp6	4.18e-37	-2.70037	0.058	0.304	1.02e-32	Downregulated	Match	ENSMUSG00000038173
Psma3	2.1e-36	0.968055	0.775	0.526	5.14e-32	Upregulated	Match	ENSMUSG00000060073
Gria2	2.82e-36	-1.19744	0.282	0.589	6.89e-32	Downregulated	Match	ENSMUSG00000033981
Rpl18a	4.6e-36	0.36171	1	0.998	1.13e-31	Upregulated	Match	ENSMUSG00000045128
Pcdh9	5.56e-36	-0.925796	0.385	0.71	1.36e-31	Downregulated	Match	ENSMUSG00000055421
Prnp	5.16e-34	-1.17092	0.28	0.577	1.26e-29	Downregulated	Match	ENSMUSG00000079037
Rpl22l1	2.04e-32	0.774295	0.858	0.664	5e-28	Upregulated	Match	ENSMUSG00000039221
Tspan7	3.93e-32	-0.808493	0.481	0.753	9.61e-28	Downregulated	Match	ENSMUSG00000058254
Calr3	1.34e-31	-1.74432	0.172	0.425	3.29e-27	Downregulated	Match	ENSMUSG00000019732
Rpl10	2.78e-31	0.641162	0.916	0.799	6.79e-27	Upregulated	Match	ENSMUSG00000008682
Ednrb	4.53e-31	-1.6174	0.187	0.441	1.11e-26	Downregulated	Match	ENSMUSG00000022122
Snx32	4.58e-31	-1.53127	0.216	0.47	1.12e-26	Downregulated	Match	ENSMUSG00000056185
Rps9	4.66e-31	0.339004	0.999	0.999	1.14e-26	Upregulated	Match	ENSMUSG00000006333
Rpl19	2.37e-30	0.377215	0.995	0.992	5.79e-26	Upregulated	Match	ENSMUSG00000017404
Rpl23	6.91e-30	0.379876	1	0.995	1.69e-25	Upregulated	Match	ENSMUSG00000071415
Mgll	7.27e-30	-1.78691	0.134	0.375	1.78e-25	Downregulated	Match	ENSMUSG00000033174
Gpc5	1.09e-29	-1.62768	0.131	0.376	2.67e-25	Downregulated	Match	ENSMUSG00000022112
Snrpg	1.47e-28	0.397735	0.98	0.98	3.59e-24	Upregulated	Match	ENSMUSG00000057278
Opcml	2.84e-28	-2.13824	0.086	0.303	6.96e-24	Downregulated	Match	ENSMUSG00000062257
Blcap	6.41e-28	-1.2656	0.272	0.513	1.57e-23	Downregulated	Match	ENSMUSG00000067787
Sub1	1.09e-27	0.42964	0.98	0.985	2.67e-23	Upregulated	Match	ENSMUSG00000022205
Cd81	1.13e-27	-0.717738	0.609	0.807	2.77e-23	Downregulated	Match	ENSMUSG00000037706
Rpl31	1.4e-27	0.332057	0.999	0.996	3.43e-23	Upregulated	Match	ENSMUSG00000073702
Prdx2	1.54e-27	0.368589	0.989	0.986	3.76e-23	Upregulated	Match	ENSMUSG00000005161
Pcdh17	2.08e-27	-1.39588	0.224	0.461	5.09e-23	Downregulated	Match	ENSMUSG00000035566
Rpl14	3.08e-27	0.413819	0.991	0.991	7.55e-23	Upregulated	Match	ENSMUSG00000025794
Rps3	4.11e-27	0.395292	0.993	0.989	1.01e-22	Upregulated	Match	ENSMUSG00000030744
Sema4d	1.41e-26	-1.89391	0.094	0.307	3.45e-22	Downregulated	Match	ENSMUSG00000021451
Rpl36a	4.36e-26	0.421354	0.988	0.98	1.07e-21	Upregulated	Match	ENSMUSG00000079435
Sdhb	8.28e-26	0.725618	0.801	0.61	2.03e-21	Upregulated	Match	ENSMUSG00000009863
Frmd4a	1.04e-25	-1.24154	0.24	0.478	2.54e-21	Downregulated	Match	ENSMUSG00000026657
Sema6a	1.32e-25	-1.81682	0.115	0.329	3.24e-21	Downregulated	Match	ENSMUSG00000019647
Rps6	1.65e-25	0.456728	0.976	0.959	4.04e-21	Upregulated	Match	ENSMUSG00000028495
Slc6a11	1.92e-25	-1.55837	0.149	0.371	4.7e-21	Downregulated	Match	ENSMUSG00000030307
Rbm3	7.91e-25	0.753345	0.756	0.544	1.94e-20	Upregulated	Match	ENSMUSG00000031167
Tspan2	1.12e-23	-1.61146	0.131	0.34	2.74e-19	Downregulated	Match	ENSMUSG00000027858
Ccser2	3.19e-23	-1.58114	0.127	0.333	7.79e-19	Downregulated	Match	ENSMUSG00000058690
Rpl8	3.65e-23	0.398711	0.987	0.986	8.94e-19	Upregulated	Match	ENSMUSG00000003970
Psap	3.87e-23	-0.778799	0.476	0.691	9.48e-19	Downregulated	Match	ENSMUSG00000004207
Rpl17	4.47e-23	0.367216	0.996	0.988	1.09e-18	Upregulated	Match	ENSMUSG00000062328
Cetn3	5.3e-23	0.656348	0.81	0.594	1.3e-18	Upregulated	Match	ENSMUSG00000021537
Enpp2	3.16e-22	-1.54318	0.125	0.323	7.73e-18	Downregulated	Match	ENSMUSG00000022425
Rgs5	3.3e-22	-1.47815	0.172	0.377	8.08e-18	Downregulated	Match	ENSMUSG00000026678
Csmd1	6.3e-22	-1.64051	0.101	0.29	1.54e-17	Downregulated	Match	ENSMUSG00000060924
Tsix	1.04e-21	-1.29302	0.208	0.418	2.55e-17	Downregulated	Match	ENSMUSG00000085715
Wdr26	1.51e-21	-0.766344	0.538	0.697	3.69e-17	Downregulated	Match	ENSMUSG00000038733
Chchd10	2.05e-21	-1.49145	0.143	0.341	5.02e-17	Downregulated	Match	ENSMUSG00000049422
Cntn1	2.61e-21	-1.9826	0.074	0.248	6.38e-17	Downregulated	Match	ENSMUSG00000055022
Rpl10a	3.15e-21	0.408743	0.96	0.96	7.71e-17	Upregulated	Match	ENSMUSG00000037805
Nme1	4.7e-21	0.535926	0.875	0.76	1.15e-16	Upregulated	Match	ENSMUSG00000037601
Rrbp1	5.22e-21	-1.35015	0.172	0.375	1.28e-16	Downregulated	Match	ENSMUSG00000027422
Hhla1	7.33e-21	0.822829	0.597	0.377	1.79e-16	Upregulated	Match	ENSMUSG00000072511
Olig1	7.71e-21	-1.24407	0.147	0.351	1.89e-16	Downregulated	Match	ENSMUSG00000046160
Afm	8.9e-21	-2.46219	0.037	0.186	2.18e-16	Downregulated	Match	ENSMUSG00000029369
Kcnd2	1.59e-20	-2.12372	0.053	0.212	3.89e-16	Downregulated	Match	ENSMUSG00000060882
Prkch	2.01e-20	-2.25188	0.046	0.2	4.93e-16	Downregulated	Match	ENSMUSG00000021108
Kcnj10	2.94e-20	-1.62572	0.122	0.307	7.2e-16	Downregulated	Match	ENSMUSG00000044708
Psmc5	3.96e-20	0.919998	0.524	0.304	9.68e-16	Upregulated	Match	ENSMUSG00000020708
Pcdhga1	7.93e-20	-0.913807	0.357	0.566	1.94e-15	Downregulated	Match	ENSMUSG00000103144
Tcf7l2	1.08e-19	-1.77178	0.086	0.256	2.65e-15	Downregulated	Match	ENSMUSG00000024985
Snu13	1.33e-19	0.631173	0.777	0.609	3.26e-15	Upregulated	Match	ENSMUSG00000063480
Gatm	1.44e-19	-1.96717	0.066	0.226	3.52e-15	Downregulated	Match	ENSMUSG00000027199
Eif1	1.53e-19	0.520479	0.916	0.808	3.74e-15	Upregulated	Match	ENSMUSG00000035530
Epb41l2	1.54e-19	-1.47716	0.146	0.331	3.78e-15	Downregulated	Match	ENSMUSG00000019978
Pmf1	1.97e-19	0.954552	0.532	0.329	4.81e-15	Upregulated	Match	ENSMUSG00000028066
Slco1c1	2.53e-19	-1.25417	0.191	0.384	6.19e-15	Downregulated	Match	ENSMUSG00000030235
Kank1	2.78e-19	-2.30146	0.045	0.191	6.8e-15	Downregulated	Match	ENSMUSG00000032702
Lrrc4c	3.03e-19	-1.60233	0.09	0.26	7.41e-15	Downregulated	Match	ENSMUSG00000050587
Atp6v1g1	4.58e-19	0.690971	0.729	0.544	1.12e-14	Upregulated	Match	ENSMUSG00000039105
Nme2	5.72e-19	0.429049	0.936	0.892	1.4e-14	Upregulated	Match	ENSMUSG00000020857
Pcdh7	8.88e-19	-2.21265	0.04	0.18	2.17e-14	Downregulated	Match	ENSMUSG00000029108
Igsf3	9.54e-19	-1.7099	0.11	0.281	2.33e-14	Downregulated	Match	ENSMUSG00000042035
Tnik	1.05e-18	-1.72722	0.076	0.238	2.58e-14	Downregulated	Match	ENSMUSG00000027692
Htra1	1.36e-18	-1.16796	0.172	0.363	3.33e-14	Downregulated	Match	ENSMUSG00000006205
Tceal9	1.37e-18	0.560509	0.853	0.737	3.36e-14	Upregulated	Match	ENSMUSG00000042712
Fxyd1	1.42e-18	-1.30163	0.126	0.309	3.48e-14	Downregulated	Match	ENSMUSG00000036570
Lrba	2.24e-18	-1.51957	0.106	0.275	5.48e-14	Downregulated	Match	ENSMUSG00000028080
Gpr37l1	3.16e-18	-1.22961	0.153	0.34	7.74e-14	Downregulated	Match	ENSMUSG00000026424
Fbl	3.25e-18	0.805276	0.582	0.381	7.95e-14	Upregulated	Match	ENSMUSG00000046865
Rgs22	3.86e-18	-1.76191	0.08	0.238	9.43e-14	Downregulated	Match	ENSMUSG00000037627
Fabp5	7.5e-18	0.319712	0.992	0.982	1.84e-13	Upregulated	Match	ENSMUSG00000027533
Tmem47	8.03e-18	-1.65927	0.084	0.242	1.97e-13	Downregulated	Match	ENSMUSG00000025666
Polr2e	1.06e-17	0.788131	0.556	0.348	2.6e-13	Upregulated	Match	ENSMUSG00000004667
Igfbp2	1.31e-17	-1.70441	0.077	0.232	3.22e-13	Downregulated	Match	ENSMUSG00000039323
Slc44a1	1.43e-17	-1.27072	0.141	0.319	3.51e-13	Downregulated	Match	ENSMUSG00000028412
Fads2	1.48e-17	-0.704004	0.503	0.681	3.62e-13	Downregulated	Match	ENSMUSG00000024665
Foxj1	1.94e-17	-2.28848	0.037	0.167	4.74e-13	Downregulated	Match	ENSMUSG00000034227
Ncan	2.07e-17	-0.970633	0.248	0.437	5.08e-13	Downregulated	Match	ENSMUSG00000002341
Marcks	2.97e-17	-0.420721	0.861	0.937	7.28e-13	Downregulated	Match	ENSMUSG00000069662
Tm4sf1	3.16e-17	-1.97561	0.052	0.191	7.74e-13	Downregulated	Match	ENSMUSG00000027800
Ptprt	6.58e-17	-1.92839	0.05	0.187	1.61e-12	Downregulated	Match	ENSMUSG00000053141
Aplp1	6.87e-17	-1.24256	0.178	0.354	1.68e-12	Downregulated	Match	ENSMUSG00000006651
App	7.59e-17	-0.974186	0.306	0.486	1.86e-12	Downregulated	Match	ENSMUSG00000022892
Fyn	8.01e-17	-1.0645	0.284	0.459	1.96e-12	Downregulated	Match	ENSMUSG00000019843
Atp1b2	8.75e-17	-1.45435	0.127	0.293	2.14e-12	Downregulated	Match	ENSMUSG00000041329
Psmb2	9.18e-17	0.515682	0.865	0.73	2.25e-12	Upregulated	Match	ENSMUSG00000028837
Cycs	1.2e-16	0.506898	0.841	0.697	2.95e-12	Upregulated	Match	ENSMUSG00000063694
Wdfy1	1.25e-16	-2.52077	0.023	0.137	3.07e-12	Downregulated	Match	ENSMUSG00000073643
Syne1	2.51e-16	-1.70723	0.073	0.218	6.15e-12	Downregulated	Match	ENSMUSG00000096054
Hsp90b1	2.61e-16	-0.512279	0.618	0.8	6.39e-12	Downregulated	Match	ENSMUSG00000020048
Ssh2	3.13e-16	-0.75273	0.536	0.648	7.66e-12	Downregulated	Match	ENSMUSG00000037926
Gjc3	3.63e-16	-2.33906	0.031	0.149	8.88e-12	Downregulated	Match	ENSMUSG00000056966
Adarb2	4.71e-16	-1.19735	0.156	0.328	1.15e-11	Downregulated	Match	ENSMUSG00000052551
Filip1l	5.05e-16	-1.89228	0.056	0.19	1.24e-11	Downregulated	Match	ENSMUSG00000043336
Pik3c2g	5.46e-16	-3.19884	0.011	0.109	1.34e-11	Downregulated	Match	ENSMUSG00000030228
Sox10	6.62e-16	-2.02502	0.049	0.178	1.62e-11	Downregulated	Match	ENSMUSG00000033006
Gadl1	8.43e-16	-2.43771	0.027	0.139	2.06e-11	Downregulated	Match	ENSMUSG00000056880
Cox8a	1.02e-15	0.320961	0.979	0.961	2.49e-11	Upregulated	Match	ENSMUSG00000035885
Syt11	1.06e-15	-0.559737	0.553	0.732	2.6e-11	Downregulated	Match	ENSMUSG00000068923
Flt1	1.19e-15	-1.2569	0.155	0.319	2.91e-11	Downregulated	Match	ENSMUSG00000029648
Tmeff2	1.23e-15	-1.34836	0.137	0.297	3.01e-11	Downregulated	Match	ENSMUSG00000026109
Slc22a23	1.41e-15	-1.8821	0.046	0.173	3.45e-11	Downregulated	Match	ENSMUSG00000038267
Nlgn1	1.5e-15	-1.25329	0.158	0.323	3.68e-11	Downregulated	Match	ENSMUSG00000063887
Slc39a12	1.56e-15	-2.18665	0.04	0.16	3.81e-11	Downregulated	Match	ENSMUSG00000036949
Plekhb1	2.5e-15	-1.48709	0.093	0.24	6.11e-11	Downregulated	Match	ENSMUSG00000030701
Lgmn	2.88e-15	-0.889934	0.267	0.444	7.05e-11	Downregulated	Match	ENSMUSG00000021190
Epas1	3.18e-15	-1.40022	0.111	0.262	7.78e-11	Downregulated	Match	ENSMUSG00000024140
Gabrb1	3.26e-15	-1.38532	0.113	0.266	7.97e-11	Downregulated	Match	ENSMUSG00000029212
Mlc1	3.73e-15	-0.97787	0.247	0.423	9.13e-11	Downregulated	Match	ENSMUSG00000035805
Calm2	4.25e-15	0.405902	0.964	0.954	1.04e-10	Upregulated	Match	ENSMUSG00000036438
Sptbn1	5.21e-15	-1.32017	0.15	0.308	1.27e-10	Downregulated	Match	ENSMUSG00000020315
Mal	8.4e-15	-1.05237	0.158	0.321	2.06e-10	Downregulated	Match	ENSMUSG00000027375
Tppp	9.61e-15	-2.13227	0.034	0.148	2.35e-10	Downregulated	Match	ENSMUSG00000021573
Gltp	1.17e-14	-1.37523	0.114	0.263	2.85e-10	Downregulated	Match	ENSMUSG00000011884
Csmd3	1.23e-14	-1.70712	0.06	0.187	3e-10	Downregulated	Match	ENSMUSG00000022311
Slc16a2	1.35e-14	-0.975103	0.261	0.424	3.31e-10	Downregulated	Match	ENSMUSG00000033965
Hes5	1.45e-14	1.32714	0.521	0.399	3.55e-10	Upregulated	Match	ENSMUSG00000048001
Gpm6a	2.09e-14	-0.922826	0.294	0.464	5.12e-10	Downregulated	Match	ENSMUSG00000031517
Exosc8	2.23e-14	0.733458	0.541	0.364	5.45e-10	Upregulated	Match	ENSMUSG00000027752
Prdx4	2.41e-14	0.714753	0.576	0.392	5.9e-10	Upregulated	Match	ENSMUSG00000025289
Ablim1	2.71e-14	-1.78226	0.058	0.183	6.63e-10	Downregulated	Match	ENSMUSG00000025085
Slc6a1	3.18e-14	-1.20036	0.171	0.326	7.79e-10	Downregulated	Match	ENSMUSG00000030310
Gng12	3.9e-14	-1.1046	0.176	0.337	9.55e-10	Downregulated	Match	ENSMUSG00000036402
Chn2	4.15e-14	-1.66833	0.078	0.21	1.02e-09	Downregulated	Match	ENSMUSG00000004633
Adgrl3	4.44e-14	-1.26492	0.175	0.326	1.09e-09	Downregulated	Match	ENSMUSG00000037605
Abr	5e-14	-1.106	0.15	0.307	1.22e-09	Downregulated	Match	ENSMUSG00000017631
Naaladl2	5.09e-14	-1.58038	0.074	0.205	1.24e-09	Downregulated	Match	ENSMUSG00000102758
Hdac9	5.29e-14	-1.01439	0.2	0.364	1.29e-09	Downregulated	Match	ENSMUSG00000004698
Trmt112	5.42e-14	0.532873	0.714	0.549	1.33e-09	Upregulated	Match	ENSMUSG00000038812
Ndufab1	5.43e-14	0.512337	0.763	0.618	1.33e-09	Upregulated	Match	ENSMUSG00000030869
Ttyh3	6.3e-14	-0.927575	0.313	0.468	1.54e-09	Downregulated	Match	ENSMUSG00000036565
Ndrg2	6.33e-14	-0.527187	0.45	0.641	1.55e-09	Downregulated	Match	ENSMUSG00000004558
Mdga2	6.42e-14	-1.40529	0.088	0.224	1.57e-09	Downregulated	Match	ENSMUSG00000034912
Cspg4	7.32e-14	-2.15184	0.036	0.144	1.79e-09	Downregulated	Match	ENSMUSG00000032911
Ndufs4	8.0692e-14	-0.809927	0.214	0.409	1.97445e-09	Downregulated	Match	ENSMUSG00000021764
Luzp2	9e-14	-1.02055	0.183	0.343	2.2e-09	Downregulated	Match	ENSMUSG00000063297
Park7	9.34e-14	0.452208	0.828	0.69	2.29e-09	Upregulated	Match	ENSMUSG00000028964
Serinc4	1.22e-13	-2.39322	0.025	0.124	2.97e-09	Downregulated	Match	ENSMUSG00000046110
Ubl3	1.25e-13	-1.17702	0.134	0.285	3.06e-09	Downregulated	Match	ENSMUSG00000001687
Swi5	1.32e-13	0.416157	0.883	0.782	3.24e-09	Upregulated	Match	ENSMUSG00000044627
Glud1	1.4e-13	-0.972041	0.252	0.412	3.43e-09	Downregulated	Match	ENSMUSG00000021794
Tbca	1.77e-13	0.473239	0.812	0.672	4.34e-09	Upregulated	Match	ENSMUSG00000042043
Rora	1.85e-13	-1.20384	0.146	0.293	4.52e-09	Downregulated	Match	ENSMUSG00000032238
Cpq	1.91e-13	-1.64775	0.06	0.18	4.68e-09	Downregulated	Match	ENSMUSG00000039007
Tmcc1	1.94e-13	-1.03134	0.228	0.384	4.74e-09	Downregulated	Match	ENSMUSG00000030126
Slc1a1	2e-13	-2.38221	0.024	0.121	4.89e-09	Downregulated	Match	ENSMUSG00000024935
Timp3	2e-13	-1.44391	0.098	0.233	4.9e-09	Downregulated	Match	ENSMUSG00000020044
Fntb	2.05e-13	0.907592	0.349	0.189	5.01e-09	Upregulated	Match	ENSMUSG00000033373
Tmem132d	2.56e-13	-2.55729	0.023	0.117	6.26e-09	Downregulated	Match	ENSMUSG00000034310
Gclm	2.57e-13	0.308716	0.96	0.933	6.29e-09	Upregulated	Match	ENSMUSG00000028124
Parvb	2.6e-13	-1.89628	0.046	0.158	6.37e-09	Downregulated	Match	ENSMUSG00000022438
Ryr3	2.81e-13	-1.86074	0.054	0.17	6.88e-09	Downregulated	Match	ENSMUSG00000057378
Dctpp1	2.87e-13	0.52723	0.706	0.533	7.02e-09	Upregulated	Match	ENSMUSG00000042462
Aatk	3.23e-13	-1.8285	0.054	0.17	7.91e-09	Downregulated	Match	ENSMUSG00000025375
Matn4	3.41e-13	-2.10984	0.032	0.133	8.35e-09	Downregulated	Match	ENSMUSG00000016995
Tmem141	3.42e-13	-1.80384	0.054	0.17	8.38e-09	Downregulated	Match	ENSMUSG00000026939
Psma6	4.33e-13	0.450391	0.806	0.657	1.06e-08	Upregulated	Match	ENSMUSG00000021024
Sema6d	4.49e-13	-1.30146	0.106	0.241	1.1e-08	Downregulated	Match	ENSMUSG00000027200
Psmc1	4.51e-13	0.521881	0.703	0.54	1.1e-08	Upregulated	Match	ENSMUSG00000021178
Sap18	4.57e-13	0.566695	0.631	0.445	1.12e-08	Upregulated	Match	ENSMUSG00000021963
Dhcr24	4.58e-13	-1.47346	0.073	0.198	1.12e-08	Downregulated	Match	ENSMUSG00000034926
Gnas	5.67e-13	-0.345033	0.927	0.973	1.39e-08	Downregulated	Match	ENSMUSG00000027523
Cacnb2	5.78e-13	-1.17553	0.147	0.293	1.42e-08	Downregulated	Match	ENSMUSG00000057914
Dnm3	6.06e-13	-1.20176	0.072	0.196	1.48e-08	Downregulated	Match	ENSMUSG00000040265
Kirrel3	7.15e-13	-1.54502	0.068	0.189	1.75e-08	Downregulated	Match	ENSMUSG00000032036
Dag1	7.68e-13	-1.0993	0.16	0.309	1.88e-08	Downregulated	Match	ENSMUSG00000039952
Igfbp5	8.78e-13	-0.840793	0.236	0.397	2.15e-08	Downregulated	Match	ENSMUSG00000026185
Igsf9b	1.34e-12	-2.59794	0.016	0.101	3.28e-08	Downregulated	Match	ENSMUSG00000034275
Ncam1	1.48e-12	-0.466802	0.479	0.667	3.62e-08	Downregulated	Match	ENSMUSG00000039542
Ndufa13	1.61e-12	0.430688	0.802	0.689	3.93e-08	Upregulated	Match	ENSMUSG00000036199
Fgfr3	1.75e-12	-1.3733	0.086	0.212	4.28e-08	Downregulated	Match	ENSMUSG00000054252
Slc6a9	1.94e-12	-2.24819	0.027	0.119	4.74e-08	Downregulated	Match	ENSMUSG00000028542
Tlk1	2.07e-12	-1.26825	0.119	0.254	5.07e-08	Downregulated	Match	ENSMUSG00000041997
Col4a1	2.16e-12	-1.15169	0.137	0.274	5.27e-08	Downregulated	Match	ENSMUSG00000031502
Hint1	2.16e-12	0.325993	0.922	0.861	5.29e-08	Upregulated	Match	ENSMUSG00000020267
Phldb1	2.28e-12	-1.66226	0.066	0.181	5.58e-08	Downregulated	Match	ENSMUSG00000048537
Psma7	2.35e-12	0.366085	0.903	0.845	5.75e-08	Upregulated	Match	ENSMUSG00000027566
Bmp4	2.42e-12	-2.83663	0.013	0.094	5.91e-08	Downregulated	Match	ENSMUSG00000021835
Npas3	2.48e-12	-1.06868	0.195	0.341	6.07e-08	Downregulated	Match	ENSMUSG00000021010
Slc13a3	2.69e-12	-1.87095	0.044	0.148	6.58e-08	Downregulated	Match	ENSMUSG00000018459
Dscam	2.7e-12	-1.79369	0.046	0.152	6.61e-08	Downregulated	Match	ENSMUSG00000050272
Kif1b	3.28e-12	-0.680574	0.39	0.542	8.02e-08	Downregulated	Match	ENSMUSG00000063077
Sfxn5	3.39e-12	-1.4513	0.084	0.206	8.3e-08	Downregulated	Match	ENSMUSG00000033720
S1pr1	3.55e-12	-1.06468	0.154	0.297	8.68e-08	Downregulated	Match	ENSMUSG00000045092
Lgi3	3.72e-12	-1.96872	0.037	0.136	9.1e-08	Downregulated	Match	ENSMUSG00000033595
Trf	4.06e-12	-1.42914	0.099	0.225	9.94e-08	Downregulated	Match	ENSMUSG00000032554
Prdx1	4.34e-12	0.342847	0.916	0.895	1.06e-07	Upregulated	Match	ENSMUSG00000028691
Ncam2	4.62e-12	-1.6231	0.049	0.156	1.13e-07	Downregulated	Match	ENSMUSG00000022762
Ier2	4.66e-12	1.02824	0.382	0.238	1.14e-07	Upregulated	Match	ENSMUSG00000053560
Dst	5.21e-12	-1.10819	0.13	0.267	1.27e-07	Downregulated	Match	ENSMUSG00000026131
Psma1	5.28e-12	0.484976	0.639	0.452	1.29e-07	Upregulated	Match	ENSMUSG00000030751
Il1rapl1	5.28e-12	-1.31281	0.119	0.252	1.29e-07	Downregulated	Match	ENSMUSG00000052372
Tmem88b	5.29e-12	-2.03445	0.028	0.119	1.29e-07	Downregulated	Match	ENSMUSG00000073680
Cnksr3	7.05e-12	-2.00253	0.033	0.128	1.72e-07	Downregulated	Match	ENSMUSG00000015202
Prex2	8.13e-12	-1.57522	0.062	0.173	1.99e-07	Downregulated	Match	ENSMUSG00000048960
Hypk	8.8e-12	0.424031	0.836	0.698	2.15e-07	Upregulated	Match	ENSMUSG00000027245
Gas6	1.12e-11	-1.74172	0.032	0.125	2.73e-07	Downregulated	Match	ENSMUSG00000031451
Acta2	1.12e-11	-2.29426	0.02	0.103	2.74e-07	Downregulated	Match	ENSMUSG00000035783
Smim31	1.3e-11	-2.55213	0.016	0.095	3.19e-07	Downregulated	Match	ENSMUSG00000074300
Paqr8	1.3e-11	-1.66163	0.058	0.165	3.19e-07	Downregulated	Match	ENSMUSG00000025931
Limch1	1.38e-11	-1.67831	0.061	0.169	3.39e-07	Downregulated	Match	ENSMUSG00000037736
Prkca	1.62e-11	-1.28473	0.09	0.211	3.96e-07	Downregulated	Match	ENSMUSG00000050965
Grm7	1.65e-11	-1.8634	0.041	0.138	4.05e-07	Downregulated	Match	ENSMUSG00000056755
Bace1	1.89e-11	-1.4651	0.077	0.191	4.62e-07	Downregulated	Match	ENSMUSG00000032086
Mrpl30	2.46e-11	0.680365	0.495	0.336	6.01e-07	Upregulated	Match	ENSMUSG00000026087
Dgkb	2.53e-11	-1.08336	0.117	0.246	6.19e-07	Downregulated	Match	ENSMUSG00000036095
Brinp1	2.92e-11	-1.68383	0.038	0.133	7.14e-07	Downregulated	Match	ENSMUSG00000028351
Lsm6	3.33e-11	0.428749	0.8	0.646	8.16e-07	Upregulated	Match	ENSMUSG00000031683
Arpc1b	3.93e-11	-0.972791	0.176	0.315	9.61e-07	Downregulated	Match	ENSMUSG00000029622
Ctnnd2	3.97e-11	-0.810547	0.298	0.436	9.72e-07	Downregulated	Match	ENSMUSG00000022240
Fa2h	4.08e-11	-1.64815	0.045	0.143	9.98e-07	Downregulated	Match	ENSMUSG00000033579
Il1rap	5.27e-11	-1.83031	0.044	0.139	1.29e-06	Downregulated	Match	ENSMUSG00000022514
Plxnb3	5.42e-11	-1.93136	0.025	0.109	1.33e-06	Downregulated	Match	ENSMUSG00000031385
Tlcd4	5.55e-11	-1.67831	0.048	0.145	1.36e-06	Downregulated	Match	ENSMUSG00000028132
Cd93	6.17e-11	-2.33278	0.02	0.098	1.51e-06	Downregulated	Match	ENSMUSG00000027435
Cfap126	6.48e-11	-2.02978	0.029	0.115	1.59e-06	Downregulated	Match	ENSMUSG00000026649
Gnao1	6.62e-11	-0.82812	0.275	0.41	1.62e-06	Downregulated	Match	ENSMUSG00000031748
Zdhhc9	7.18e-11	-1.64549	0.057	0.158	1.76e-06	Downregulated	Match	ENSMUSG00000036985
Gjc2	8.09e-11	-1.90439	0.028	0.112	1.98e-06	Downregulated	Match	ENSMUSG00000043448
Fam107a	8.63e-11	-1.1011	0.142	0.27	2.11e-06	Downregulated	Match	ENSMUSG00000021750
Sidt2	8.92e-11	-1.66468	0.054	0.153	2.18e-06	Downregulated	Match	ENSMUSG00000034908
Atp1a1	9.48e-11	-1.25801	0.093	0.208	2.32e-06	Downregulated	Match	ENSMUSG00000033161
Lrp1	9.49e-11	-0.953728	0.168	0.302	2.32e-06	Downregulated	Match	ENSMUSG00000040249
Serpinh1	9.5e-11	-1.19439	0.145	0.269	2.32e-06	Downregulated	Match	ENSMUSG00000070436
Cdh18	9.57e-11	-1.76374	0.049	0.145	2.34e-06	Downregulated	Match	ENSMUSG00000040420
Cltc	1e-10	-0.943439	0.192	0.328	2.46e-06	Downregulated	Match	ENSMUSG00000047126
Slc2a1	1.25e-10	-0.955738	0.214	0.347	3.07e-06	Downregulated	Match	ENSMUSG00000028645
Ntsr2	1.39e-10	-0.760719	0.192	0.331	3.39e-06	Downregulated	Match	ENSMUSG00000020591
Spef2	1.53e-10	-3.04915	0.009	0.075	3.75e-06	Downregulated	Match	ENSMUSG00000072663
Cfap53	1.55e-10	-2.68282	0.013	0.083	3.79e-06	Downregulated	Match	ENSMUSG00000035394
Eef2	1.68e-10	-0.348849	0.757	0.844	4.1e-06	Downregulated	Match	ENSMUSG00000034994
Reps2	1.74e-10	-1.72447	0.044	0.136	4.26e-06	Downregulated	Match	ENSMUSG00000040855
Supt4a	1.86e-10	0.755864	0.408	0.266	4.56e-06	Upregulated	Match	ENSMUSG00000020485
Grm3	1.91e-10	-1.13807	0.064	0.167	4.68e-06	Downregulated	Match	ENSMUSG00000003974
Apcdd1	2e-10	-0.989083	0.158	0.286	4.9e-06	Downregulated	Match	ENSMUSG00000071847
Rhob	2.09e-10	-0.773365	0.28	0.424	5.11e-06	Downregulated	Match	ENSMUSG00000054364
Shisal1	2.17e-10	-1.88562	0.033	0.118	5.32e-06	Downregulated	Match	ENSMUSG00000062760
Nol7	2.19e-10	0.391613	0.78	0.638	5.36e-06	Upregulated	Match	ENSMUSG00000063200
Chst2	2.2e-10	-1.42766	0.076	0.181	5.37e-06	Downregulated	Match	ENSMUSG00000033350
Trim9	2.23e-10	-1.11989	0.119	0.24	5.47e-06	Downregulated	Match	ENSMUSG00000021071
Ank3	2.45e-10	-1.08449	0.115	0.235	5.99e-06	Downregulated	Match	ENSMUSG00000069601
Polr1c	2.87e-10	0.767049	0.344	0.204	7.03e-06	Upregulated	Match	ENSMUSG00000067148
Osbpl1a	3.07e-10	-1.47854	0.08	0.185	7.52e-06	Downregulated	Match	ENSMUSG00000044252
Ppp3ca	3.3e-10	-0.897496	0.191	0.323	8.08e-06	Downregulated	Match	ENSMUSG00000028161
Ptk2	3.92e-10	-0.892974	0.228	0.361	9.6e-06	Downregulated	Match	ENSMUSG00000022607
Mia	4.28e-10	-1.91148	0.023	0.098	1.05e-05	Downregulated	Match	ENSMUSG00000089661
Pde4d	4.89e-10	-0.697785	0.301	0.437	1.2e-05	Downregulated	Match	ENSMUSG00000021699
Sema5a	5.14e-10	-1.5185	0.054	0.149	1.26e-05	Downregulated	Match	ENSMUSG00000022231
Sorl1	5.19e-10	-1.80784	0.033	0.116	1.27e-05	Downregulated	Match	ENSMUSG00000049313
Tmem258	5.4e-10	0.403915	0.718	0.544	1.32e-05	Upregulated	Match	ENSMUSG00000036372
Vcam1	5.45e-10	-1.24563	0.074	0.179	1.33e-05	Downregulated	Match	ENSMUSG00000027962
Polr2j	5.51e-10	0.525229	0.531	0.372	1.35e-05	Upregulated	Match	ENSMUSG00000039771
Alcam	5.6e-10	-1.50657	0.066	0.165	1.37e-05	Downregulated	Match	ENSMUSG00000022636
Kcnma1	5.66e-10	-2.15913	0.019	0.09	1.38e-05	Downregulated	Match	ENSMUSG00000063142
Tk1	6.55e-10	0.773972	0.405	0.268	1.6e-05	Upregulated	Match	ENSMUSG00000025574
Dpy30	6.73e-10	0.429615	0.751	0.603	1.65e-05	Upregulated	Match	ENSMUSG00000024067
Commd3	7.05e-10	0.517928	0.57	0.415	1.72e-05	Upregulated	Match	ENSMUSG00000051154
Tril	7.49e-10	-1.27202	0.076	0.179	1.83e-05	Downregulated	Match	ENSMUSG00000043496
Ephb1	7.52e-10	-1.35638	0.08	0.183	1.84e-05	Downregulated	Match	ENSMUSG00000032537
Psme2b	8.48e-10	-1.36006	0.066	0.165	2.07e-05	Downregulated	Match	ENSMUSG00000078153
Mrpl18	8.58e-10	0.521438	0.584	0.429	2.1e-05	Upregulated	Match	ENSMUSG00000057388
Tspan15	8.84e-10	-1.73919	0.038	0.123	2.16e-05	Downregulated	Match	ENSMUSG00000037031
Sec61g	8.93e-10	0.281852	0.924	0.875	2.18e-05	Upregulated	Match	ENSMUSG00000078974
Dtna	9.04e-10	-0.658478	0.211	0.35	2.21e-05	Downregulated	Match	ENSMUSG00000024302
Atf6	9.41e-10	-1.13568	0.105	0.217	2.3e-05	Downregulated	Match	ENSMUSG00000026663
Sdc3	9.75e-10	-1.17672	0.103	0.213	2.39e-05	Downregulated	Match	ENSMUSG00000025743
Zfp36l1	9.79e-10	-0.772747	0.248	0.383	2.4e-05	Downregulated	Match	ENSMUSG00000021127
Acsl3	1.03e-09	-0.831916	0.192	0.321	2.53e-05	Downregulated	Match	ENSMUSG00000032883
Lbp	1.07e-09	-3.96329	0.003	0.055	2.63e-05	Downregulated	Match	ENSMUSG00000016024
Sez6l	1.25e-09	-1.54903	0.036	0.118	3.06e-05	Downregulated	Match	ENSMUSG00000058153
Maf	1.35e-09	-1.74878	0.037	0.119	3.29e-05	Downregulated	Match	ENSMUSG00000055435
Gins4	1.47e-09	0.785393	0.308	0.178	3.6e-05	Upregulated	Match	ENSMUSG00000031546
Eef1d	1.52e-09	0.567243	0.541	0.399	3.73e-05	Upregulated	Match	ENSMUSG00000055762
Cfap43	1.55e-09	-1.68383	0.045	0.131	3.79e-05	Downregulated	Match	ENSMUSG00000044948
Abat	1.76e-09	-1.06425	0.105	0.215	4.32e-05	Downregulated	Match	ENSMUSG00000057880
Ampd3	1.79e-09	-1.91794	0.031	0.108	4.38e-05	Downregulated	Match	ENSMUSG00000005686
Dab1	1.97e-09	-0.872043	0.134	0.253	4.82e-05	Downregulated	Match	ENSMUSG00000028519
Psmb7	2.12e-09	0.328	0.865	0.731	5.19e-05	Upregulated	Match	ENSMUSG00000026750
Ppp1r16b	2.2e-09	-1.513	0.052	0.141	5.38e-05	Downregulated	Match	ENSMUSG00000037754
Tulp4	2.33e-09	-0.683694	0.337	0.463	5.7e-05	Downregulated	Match	ENSMUSG00000034377
Nfia	2.48e-09	-0.467127	0.671	0.76	6.06e-05	Downregulated	Match	ENSMUSG00000028565
Ecrg4	2.52e-09	-2.28981	0.013	0.076	6.17e-05	Downregulated	Match	ENSMUSG00000026051
Slc1a4	2.56e-09	-0.964718	0.146	0.263	6.26e-05	Downregulated	Match	ENSMUSG00000020142
Tmem163	2.72e-09	-1.71162	0.038	0.119	6.65e-05	Downregulated	Match	ENSMUSG00000026347
Ccdc152	2.82e-09	-2.37053	0.017	0.083	6.9e-05	Downregulated	Match	ENSMUSG00000091119
Il6st	2.85e-09	-1.37358	0.052	0.141	6.97e-05	Downregulated	Match	ENSMUSG00000021756
Unc5c	2.97e-09	-1.99787	0.027	0.1	7.27e-05	Downregulated	Match	ENSMUSG00000059921
Slc7a10	3.04e-09	-1.27284	0.069	0.165	7.44e-05	Downregulated	Match	ENSMUSG00000030495
Nmbr	3.15e-09	-2.10984	0.023	0.093	7.7e-05	Downregulated	Match	ENSMUSG00000019865
Sesn3	3.21e-09	-1.04684	0.115	0.226	7.84e-05	Downregulated	Match	ENSMUSG00000032009
Dpysl2	3.28e-09	-0.470711	0.581	0.676	8.03e-05	Downregulated	Match	ENSMUSG00000022048
Haus1	3.35e-09	1.02439	0.211	0.104	8.19e-05	Upregulated	Match	ENSMUSG00000041840
Ccdc141	3.6e-09	-1.44182	0.064	0.156	8.82e-05	Downregulated	Match	ENSMUSG00000044033
Psmb6	3.65e-09	0.298868	0.908	0.824	8.94e-05	Upregulated	Match	ENSMUSG00000018286
Calml4	3.95e-09	-3.52077	0.004	0.055	9.67e-05	Downregulated	Match	ENSMUSG00000032246
Arhgap31	4.03e-09	-1.49018	0.053	0.141	9.86e-05	Downregulated	Match	ENSMUSG00000022799
Ndufb5	4.12e-09	0.472453	0.621	0.475	0.000100893	Upregulated	Match	ENSMUSG00000027673
Slc22a17	4.43e-09	-1.02608	0.159	0.273	0.000108278	Downregulated	Match	ENSMUSG00000022199
Macf1	4.82e-09	-0.583938	0.378	0.508	0.000118026	Downregulated	Match	ENSMUSG00000028649
Efcab5	4.84e-09	-1.35185	0.066	0.159	0.000118341	Downregulated	Match	ENSMUSG00000050944
Erbb4	4.92e-09	-0.757042	0.204	0.328	0.000120332	Downregulated	Match	ENSMUSG00000062209
Ptprm	5.05e-09	-1.32017	0.081	0.178	0.000123643	Downregulated	Match	ENSMUSG00000033278
Ost4	5.21e-09	0.515814	0.593	0.463	0.00012747	Upregulated	Match	ENSMUSG00000038803
Bmp6	5.22e-09	-1.86924	0.037	0.115	0.000127685	Downregulated	Match	ENSMUSG00000039004
Anp32b	6.69e-09	0.372317	0.755	0.632	0.00016363	Upregulated	Match	ENSMUSG00000028333
mt-Nd5	6.84e-09	-0.313882	0.629	0.754	0.000167407	Downregulated	Match	ENSMUSG00000064367
Fry	6.88e-09	-0.88716	0.125	0.235	0.000168309	Downregulated	Match	ENSMUSG00000056602
Srcin1	6.94e-09	-1.68282	0.041	0.121	0.00016993	Downregulated	Match	ENSMUSG00000038453
Cenpq	7.11e-09	0.764634	0.297	0.174	0.000174059	Upregulated	Match	ENSMUSG00000023919
Smim20	7.13e-09	0.772247	0.318	0.194	0.000174468	Upregulated	Match	ENSMUSG00000061461
Mrpl20	7.46e-09	0.487024	0.599	0.463	0.000182628	Upregulated	Match	ENSMUSG00000029066
Leng8	7.64e-09	-1.22296	0.092	0.191	0.0001869	Downregulated	Match	ENSMUSG00000035545
Npc1	7.74e-09	-1.3663	0.058	0.146	0.000189469	Downregulated	Match	ENSMUSG00000024413
Mbnl2	7.82e-09	-0.851355	0.204	0.323	0.000191287	Downregulated	Match	ENSMUSG00000022139
Cxcl14	8.23e-09	-1.16894	0.086	0.185	0.000201481	Downregulated	Match	ENSMUSG00000021508
Ppie	8.32e-09	0.750504	0.297	0.174	0.000203563	Upregulated	Match	ENSMUSG00000028651
Cdh11	8.41e-09	-1.59374	0.054	0.139	0.000205751	Downregulated	Match	ENSMUSG00000031673
Eef1e1	8.85e-09	0.597128	0.41	0.269	0.00021655	Upregulated	Match	ENSMUSG00000001707
Ube2l3	9.7e-09	0.403542	0.65	0.512	0.000237336	Upregulated	Match	ENSMUSG00000038965
Ydjc	1.04e-08	-1.86869	0.028	0.098	0.000253892	Downregulated	Match	ENSMUSG00000041774
Arhgef28	1.05e-08	-1.89668	0.027	0.096	0.000255727	Downregulated	Match	ENSMUSG00000021662
Abca1	1.05e-08	-1.04272	0.125	0.232	0.000256938	Downregulated	Match	ENSMUSG00000015243
Fam221b	1.16e-08	-2.58114	0.011	0.067	0.000284279	Downregulated	Match	ENSMUSG00000043633
Trpm4	1.2e-08	-2.06826	0.019	0.082	0.000294292	Downregulated	Match	ENSMUSG00000038260
Psmb1	1.28e-08	0.263413	0.912	0.875	0.00031403	Upregulated	Match	ENSMUSG00000014769
Timm23	1.3e-08	0.491048	0.548	0.403	0.000318255	Upregulated	Match	ENSMUSG00000013701
Ak9	1.31e-08	-2.4984	0.012	0.069	0.000320442	Downregulated	Match	ENSMUSG00000091415
Sdhd	1.31e-08	0.773247	0.289	0.17	0.000321622	Upregulated	Match	ENSMUSG00000000171
Coq7	1.41e-08	0.542687	0.455	0.319	0.000346161	Upregulated	Match	ENSMUSG00000030652
Rnf7	1.43e-08	0.445436	0.525	0.367	0.00035072	Upregulated	Match	ENSMUSG00000048185
Rsph1	1.51e-08	-1.80522	0.029	0.1	0.000370474	Downregulated	Match	ENSMUSG00000024033
Tmem178b	1.58e-08	-1.09003	0.103	0.205	0.00038575	Downregulated	Match	ENSMUSG00000057716
Ccdc124	1.58e-08	0.467597	0.548	0.406	0.0003867	Upregulated	Match	ENSMUSG00000007721
Olig2	1.59e-08	-0.9849	0.122	0.228	0.000389529	Downregulated	Match	ENSMUSG00000039830
Itgav	1.66e-08	-1.34687	0.049	0.131	0.000405945	Downregulated	Match	ENSMUSG00000027087
Chchd6	1.73e-08	0.794178	0.256	0.143	0.000423292	Upregulated	Match	ENSMUSG00000030086
Agpat3	1.97e-08	-0.969472	0.111	0.215	0.000480819	Downregulated	Match	ENSMUSG00000001211
Mgat5	2.05e-08	-0.843049	0.133	0.242	0.000500398	Downregulated	Match	ENSMUSG00000036155
Sptan1	2.12e-08	-0.904941	0.168	0.28	0.000519203	Downregulated	Match	ENSMUSG00000057738
Neu4	2.17e-08	-2.46942	0.013	0.07	0.000531518	Downregulated	Match	ENSMUSG00000034000
Crym	2.2e-08	-0.842024	0.158	0.27	0.000539503	Downregulated	Match	ENSMUSG00000030905
Lsm4	2.25e-08	0.299359	0.828	0.708	0.000551426	Upregulated	Match	ENSMUSG00000031848
Cenpm	2.28e-08	0.652073	0.414	0.28	0.000558889	Upregulated	Match	ENSMUSG00000068101
Dock4	2.29e-08	-1.05063	0.121	0.224	0.000560187	Downregulated	Match	ENSMUSG00000035954
Hspa2	2.34e-08	-1.63976	0.041	0.117	0.000571992	Downregulated	Match	ENSMUSG00000059970
Ppp2r2b	2.39e-08	-1.25244	0.069	0.158	0.000585542	Downregulated	Match	ENSMUSG00000024500
Spag16	2.41e-08	-1.29163	0.044	0.122	0.000589083	Downregulated	Match	ENSMUSG00000053153
Fam20a	2.47e-08	-2.01534	0.024	0.089	0.000603797	Downregulated	Match	ENSMUSG00000020614
Myo7a	2.67e-08	-2.04272	0.021	0.084	0.000652559	Downregulated	Match	ENSMUSG00000030761
Dlg2	2.68e-08	-1.10478	0.093	0.19	0.000654838	Downregulated	Match	ENSMUSG00000052572
Rbmx2	3.13e-08	0.837883	0.235	0.128	0.000766371	Upregulated	Match	ENSMUSG00000031107
Pygb	3.3e-08	-0.871859	0.121	0.226	0.000808193	Downregulated	Match	ENSMUSG00000033059
Epn2	3.44e-08	-1.35466	0.072	0.159	0.000841764	Downregulated	Match	ENSMUSG00000001036
Gpm6b	3.57e-08	-0.253129	0.626	0.785	0.000874764	Downregulated	Match	ENSMUSG00000031342
Crip2	3.63e-08	0.425669	0.68	0.561	0.000887141	Upregulated	Match	ENSMUSG00000006356
Ndufs3	3.7e-08	0.523626	0.501	0.369	0.000904192	Upregulated	Match	ENSMUSG00000005510
Nhsl1	3.81e-08	-1.45038	0.049	0.128	0.000932572	Downregulated	Match	ENSMUSG00000039835
Inpp5d	3.86e-08	-1.67831	0.038	0.111	0.000943633	Downregulated	Match	ENSMUSG00000026288
Elovl7	3.97e-08	-2.09042	0.021	0.083	0.000971732	Downregulated	Match	ENSMUSG00000021696
Pcp4	3.97e-08	-1.01085	0.088	0.183	0.000971999	Downregulated	Match	ENSMUSG00000090223
Hepacam	4e-08	-0.71879	0.21	0.327	0.000979083	Downregulated	Match	ENSMUSG00000046240
Trim47	4.13e-08	-3.40529	0.004	0.049	0.00101135	Downregulated	Match	ENSMUSG00000020773
Mtdh	4.69e-08	-0.400837	0.572	0.7	0.00114731	Downregulated	Match	ENSMUSG00000022255
Timp2	5.08e-08	-1.38164	0.048	0.125	0.00124299	Downregulated	Match	ENSMUSG00000017466
Pdgfrb	5.13e-08	-1.62003	0.031	0.098	0.00125544	Downregulated	Match	ENSMUSG00000024620
Ascc3	5.49e-08	-1.2086	0.082	0.172	0.001344	Downregulated	Match	ENSMUSG00000038774
Cdhr4	5.55e-08	-2.99025	0.005	0.052	0.00135698	Downregulated	Match	ENSMUSG00000032595
Ddr1	5.75e-08	-0.691045	0.255	0.374	0.00140662	Downregulated	Match	ENSMUSG00000003534
Mink1	5.87e-08	-1.55263	0.036	0.107	0.00143578	Downregulated	Match	ENSMUSG00000020827
Ifi27	5.96e-08	1.01285	0.273	0.167	0.00145884	Upregulated	Match	ENSMUSG00000064215
F3	6.04e-08	-1.05165	0.077	0.166	0.00147843	Downregulated	Match	ENSMUSG00000028128
Gxylt2	6.19e-08	-1.74633	0.032	0.1	0.00151405	Downregulated	Match	ENSMUSG00000030074
Tmem106b	6.44e-08	-1.40529	0.06	0.141	0.00157582	Downregulated	Match	ENSMUSG00000029571
Ptprj	6.48e-08	-1.30971	0.057	0.138	0.00158463	Downregulated	Match	ENSMUSG00000025314
Ccdc88a	6.67e-08	-0.56527	0.398	0.512	0.00163087	Downregulated	Match	ENSMUSG00000032740
Gabbr1	6.71e-08	-0.914793	0.147	0.252	0.00164172	Downregulated	Match	ENSMUSG00000024462
Trio	6.87e-08	-0.992968	0.142	0.244	0.00168146	Downregulated	Match	ENSMUSG00000022263
Eml1	7.14e-08	-1.08336	0.084	0.174	0.00174751	Downregulated	Match	ENSMUSG00000058070
Snx22	7.17e-08	-1.78862	0.029	0.095	0.00175528	Downregulated	Match	ENSMUSG00000039452
Cope	7.35e-08	0.416082	0.58	0.436	0.00179754	Upregulated	Match	ENSMUSG00000055681
Ssbp1	7.51e-08	0.4817	0.542	0.417	0.00183876	Upregulated	Match	ENSMUSG00000029911
Psmc2	7.73e-08	0.50673	0.489	0.361	0.00189252	Upregulated	Match	ENSMUSG00000028932
Gkn3	8.18e-08	-4.14226	0.001	0.041	0.00200269	Downregulated	Match	ENSMUSG00000030048
Kcnip1	8.33e-08	-1.30777	0.062	0.144	0.00203828	Downregulated	Match	ENSMUSG00000053519
Mfap4	8.59e-08	1.30305	0.137	0.059	0.00210264	Upregulated	Match	ENSMUSG00000042436
Tm9sf3	8.62e-08	-0.842467	0.223	0.333	0.00210954	Downregulated	Match	ENSMUSG00000025016
Nlgn3	8.63e-08	-1.36395	0.07	0.153	0.00211272	Downregulated	Match	ENSMUSG00000031302
Pde4b	9.61e-08	-0.97787	0.115	0.213	0.0023517	Downregulated	Match	ENSMUSG00000028525
Atxn7l3b	9.72e-08	-0.259129	0.806	0.891	0.00237875	Downregulated	Match	ENSMUSG00000074748
Pik3r1	9.75e-08	-0.925863	0.127	0.228	0.00238495	Downregulated	Match	ENSMUSG00000041417
Esd	1.01e-07	0.466747	0.544	0.403	0.0024684	Upregulated	Match	ENSMUSG00000021996
Zfp932	1.05e-07	1.36128	0.114	0.043	0.00256141	Upregulated	Match	ENSMUSG00000121597
Ctsh	1.12e-07	-1.29838	0.07	0.153	0.00273593	Downregulated	Match	ENSMUSG00000032359
Prkg1	1.17e-07	-1.2006	0.074	0.159	0.00285595	Downregulated	Match	ENSMUSG00000052920
Timp4	1.18e-07	-0.998246	0.085	0.173	0.00287669	Downregulated	Match	ENSMUSG00000030317
Paqr7	1.21e-07	-1.52815	0.036	0.104	0.00294957	Downregulated	Match	ENSMUSG00000037348
Lmo2	1.22e-07	-1.7562	0.027	0.089	0.00298417	Downregulated	Match	ENSMUSG00000032698
Capsl	1.24e-07	-2.26779	0.012	0.063	0.00304311	Downregulated	Match	ENSMUSG00000039676
Tpp1	1.25e-07	-1.42699	0.057	0.135	0.00305185	Downregulated	Match	ENSMUSG00000030894
Agrn	1.27e-07	-0.852271	0.156	0.261	0.00310481	Downregulated	Match	ENSMUSG00000041936
Glp2r	1.3e-07	-1.66279	0.033	0.1	0.00317711	Downregulated	Match	ENSMUSG00000049928
Sv2a	1.32e-07	-1.27976	0.053	0.13	0.00322069	Downregulated	Match	ENSMUSG00000038486
Pop4	1.33e-07	0.535661	0.403	0.272	0.00325148	Upregulated	Match	ENSMUSG00000030423
Vit	1.38e-07	-1.91719	0.023	0.082	0.00337633	Downregulated	Match	ENSMUSG00000024076
Arhgap24	1.4e-07	-2.16272	0.016	0.07	0.00343606	Downregulated	Match	ENSMUSG00000057315
Nrbp2	1.42e-07	-1.32668	0.052	0.128	0.00347466	Downregulated	Match	ENSMUSG00000075590
Fam32a	1.48e-07	0.568824	0.52	0.409	0.00361453	Upregulated	Match	ENSMUSG00000003039
Spata6l	1.51e-07	-2.0009	0.017	0.073	0.00368984	Downregulated	Match	ENSMUSG00000064202
Kif6	1.65e-07	-2.55729	0.011	0.06	0.00402568	Downregulated	Match	ENSMUSG00000023999
Abhd2	1.65e-07	-1.09229	0.115	0.208	0.00404207	Downregulated	Match	ENSMUSG00000039202
Prkd1	1.68e-07	-0.922898	0.107	0.203	0.004112	Downregulated	Match	ENSMUSG00000002688
Tspan3	1.77e-07	-0.409983	0.536	0.637	0.00432173	Downregulated	Match	ENSMUSG00000032324
Secisbp2l	1.86e-07	-0.975607	0.13	0.227	0.00454004	Downregulated	Match	ENSMUSG00000035093
Spire1	1.86e-07	-0.928853	0.154	0.255	0.00454546	Downregulated	Match	ENSMUSG00000024533
Atp2a2	1.88e-07	-0.697472	0.268	0.377	0.00460992	Downregulated	Match	ENSMUSG00000029467
Tcf12	1.9e-07	-0.650136	0.342	0.443	0.00465261	Downregulated	Match	ENSMUSG00000032228
Tlcd1	1.92e-07	-1.00045	0.114	0.208	0.00469978	Downregulated	Match	ENSMUSG00000019437
Lage3	1.94e-07	0.494182	0.475	0.347	0.00474924	Upregulated	Match	ENSMUSG00000015289
Nkain2	1.97e-07	-0.894622	0.143	0.244	0.00482491	Downregulated	Match	ENSMUSG00000069670
Eps8	2.03e-07	-1.74994	0.025	0.085	0.00495502	Downregulated	Match	ENSMUSG00000015766
Fads1	2.11e-07	-0.860406	0.164	0.267	0.00515539	Downregulated	Match	ENSMUSG00000010663
Gpam	2.2e-07	-0.898331	0.131	0.228	0.00537566	Downregulated	Match	ENSMUSG00000024978
Anapc15	2.27e-07	0.646637	0.301	0.187	0.00556567	Upregulated	Match	ENSMUSG00000074780
Ccdc80	2.32e-07	-1.64815	0.021	0.078	0.00568647	Downregulated	Match	ENSMUSG00000022665
Ppfibp1	2.33e-07	-1.31293	0.05	0.124	0.00570742	Downregulated	Match	ENSMUSG00000016487
Fuz	2.35e-07	-1.58586	0.036	0.102	0.00574572	Downregulated	Match	ENSMUSG00000011658
Igsf11	2.39e-07	-0.977372	0.121	0.215	0.00584582	Downregulated	Match	ENSMUSG00000022790
Pdlim5	2.44e-07	-1.17397	0.061	0.139	0.00596175	Downregulated	Match	ENSMUSG00000028273
Slc44a5	2.55e-07	-1.0455	0.088	0.174	0.0062505	Downregulated	Match	ENSMUSG00000028360
Elp5	2.67e-07	0.606953	0.374	0.255	0.00654375	Upregulated	Match	ENSMUSG00000018565
Tgfbr2	2.74e-07	-1.56283	0.029	0.091	0.00671339	Downregulated	Match	ENSMUSG00000032440
Zswim6	2.87e-07	-0.72942	0.133	0.233	0.00702076	Downregulated	Match	ENSMUSG00000032846
Tafa5	3.02e-07	-1.11841	0.068	0.148	0.00738405	Downregulated	Match	ENSMUSG00000054863
S1pr5	3.03e-07	-2.16825	0.012	0.061	0.00740691	Downregulated	Match	ENSMUSG00000045087
Dock10	3.03e-07	-1.38376	0.053	0.126	0.0074151	Downregulated	Match	ENSMUSG00000038608
Hspg2	3.32e-07	-1.92995	0.021	0.077	0.00812956	Downregulated	Match	ENSMUSG00000028763
Neo1	3.45e-07	-0.977197	0.085	0.171	0.00844786	Downregulated	Match	ENSMUSG00000032340
Ank	3.47e-07	-1.11657	0.077	0.159	0.00848536	Downregulated	Match	ENSMUSG00000022265
Arhgap5	3.51e-07	-0.846801	0.183	0.282	0.00859374	Downregulated	Match	ENSMUSG00000035133
Uso1	3.62e-07	-0.884459	0.139	0.237	0.00886422	Downregulated	Match	ENSMUSG00000029407
Adgrb3	3.69e-07	-0.804898	0.208	0.313	0.0090283	Downregulated	Match	ENSMUSG00000033569
Zfp366	3.72e-07	-2.46418	0.009	0.055	0.00910971	Downregulated	Match	ENSMUSG00000050919
Nhp2	3.74e-07	0.400514	0.611	0.492	0.00914104	Upregulated	Match	ENSMUSG00000001056
Hbegf	3.9e-07	-1.54412	0.042	0.11	0.00954761	Downregulated	Match	ENSMUSG00000024486
Grm5	3.93e-07	-1.56226	0.034	0.098	0.00962268	Downregulated	Match	ENSMUSG00000049583
Arpp19	4.14e-07	0.32333	0.781	0.678	0.0101392	Upregulated	Match	ENSMUSG00000007656
Atp8a1	4.27e-07	-1.04029	0.095	0.183	0.0104393	Downregulated	Match	ENSMUSG00000037685
Eny2	4.28e-07	0.314759	0.744	0.623	0.0104818	Upregulated	Match	ENSMUSG00000022338
Scn8a	4.4e-07	-1.09904	0.07	0.15	0.010777	Downregulated	Match	ENSMUSG00000023033
Fhl1	4.48e-07	-0.975214	0.082	0.166	0.0109715	Downregulated	Match	ENSMUSG00000023092
C1qtnf5	4.6e-07	-2.29163	0.013	0.062	0.0112671	Downregulated	Match	ENSMUSG00000079592
Gabbr2	4.93e-07	-1.54731	0.036	0.1	0.0120625	Downregulated	Match	ENSMUSG00000039809
Ccr9	5.01e-07	-2.65683	0.008	0.052	0.012258	Downregulated	Match	ENSMUSG00000029530
Gnaq	5.22e-07	-0.719741	0.265	0.367	0.0127845	Downregulated	Match	ENSMUSG00000024639
Fgfr2	5.23e-07	-0.419249	0.426	0.522	0.0128081	Downregulated	Match	ENSMUSG00000030849
Clstn1	5.79e-07	-0.890037	0.118	0.21	0.0141593	Downregulated	Match	ENSMUSG00000039953
Ptprd	5.82e-07	-0.731447	0.171	0.273	0.0142457	Downregulated	Match	ENSMUSG00000028399
Sik3	5.85e-07	-0.884981	0.142	0.237	0.0143217	Downregulated	Match	ENSMUSG00000034135
Extl3	5.93e-07	-1.05622	0.092	0.176	0.0145132	Downregulated	Match	ENSMUSG00000021978
Ermn	6.22e-07	-0.992281	0.088	0.172	0.0152153	Downregulated	Match	ENSMUSG00000026830
Gsn	6.23e-07	-0.983827	0.121	0.211	0.0152491	Downregulated	Match	ENSMUSG00000026879
Creb3l2	6.27e-07	-1.5174	0.041	0.107	0.0153351	Downregulated	Match	ENSMUSG00000038648
Prelp	6.29e-07	-1.80305	0.025	0.082	0.0153899	Downregulated	Match	ENSMUSG00000041577
Serinc5	6.49e-07	-1.34389	0.046	0.115	0.0158782	Downregulated	Match	ENSMUSG00000021703
Tjp1	6.7e-07	-0.721475	0.162	0.265	0.0163928	Downregulated	Match	ENSMUSG00000030516
Acap2	6.79e-07	-1.21792	0.062	0.137	0.0166191	Downregulated	Match	ENSMUSG00000049076
B3gat1	6.95e-07	-1.437	0.033	0.095	0.0170069	Downregulated	Match	ENSMUSG00000045994
Ppp1r14b	6.96e-07	0.353882	0.756	0.653	0.0170222	Upregulated	Match	ENSMUSG00000056612
Farp1	7.01e-07	-0.899763	0.119	0.211	0.0171531	Downregulated	Match	ENSMUSG00000025555
Robo2	7.23e-07	-0.570102	0.135	0.237	0.0176794	Downregulated	Match	ENSMUSG00000052516
Elmod1	7.38e-07	-1.74233	0.023	0.077	0.0180481	Downregulated	Match	ENSMUSG00000041986
Vldlr	7.65e-07	-1.86472	0.02	0.073	0.0187152	Downregulated	Match	ENSMUSG00000024924
Anxa2	7.67e-07	-1.47637	0.04	0.104	0.0187563	Downregulated	Match	ENSMUSG00000032231
Slc27a1	7.68e-07	-1.09717	0.097	0.18	0.0187956	Downregulated	Match	ENSMUSG00000031808
Xylt1	7.75e-07	-1.19044	0.064	0.138	0.0189563	Downregulated	Match	ENSMUSG00000030657
Pdcd4	8.41e-07	-0.710917	0.183	0.285	0.0205882	Downregulated	Match	ENSMUSG00000024975
Baalc	8.57e-07	-1.27405	0.054	0.125	0.0209707	Downregulated	Match	ENSMUSG00000022296
H1f10	9.15e-07	0.657991	0.444	0.33	0.0223906	Upregulated	Match	ENSMUSG00000044927
Grid1	9.36e-07	-1.48871	0.033	0.094	0.0229139	Downregulated	Match	ENSMUSG00000041078
Foxo1	9.54e-07	-1.14714	0.07	0.146	0.0233403	Downregulated	Match	ENSMUSG00000044167
Aff2	9.56e-07	-1.71341	0.025	0.081	0.0233862	Downregulated	Match	ENSMUSG00000031189
Ptpro	1.03e-06	-1.72722	0.024	0.078	0.0253035	Downregulated	Match	ENSMUSG00000030223
Vtn	1.07e-06	-1.16498	0.078	0.156	0.0261033	Downregulated	Match	ENSMUSG00000017344
Lin28b	1.08e-06	1.67387	0.139	0.067	0.0265057	Upregulated	Match	ENSMUSG00000063804
Camk2d	1.12e-06	-1.03916	0.066	0.142	0.0272835	Downregulated	Match	ENSMUSG00000053819
Slc13a5	1.13e-06	-2.14226	0.015	0.062	0.0276031	Downregulated	Match	ENSMUSG00000020805
Tmem132b	1.16e-06	-1.23537	0.065	0.138	0.0283503	Downregulated	Match	ENSMUSG00000070498
Pcp4l1	1.17e-06	-1.70075	0.028	0.084	0.0287372	Downregulated	Match	ENSMUSG00000038370
Megf10	1.18e-06	-2.02678	0.015	0.062	0.0288109	Downregulated	Match	ENSMUSG00000024593
Agap1	1.19e-06	-1.0009	0.111	0.197	0.0292125	Downregulated	Match	ENSMUSG00000055013
Adgrb1	1.22e-06	-1.15184	0.076	0.152	0.0297885	Downregulated	Match	ENSMUSG00000034730
Tns3	1.22e-06	-0.864336	0.135	0.226	0.0299193	Downregulated	Match	ENSMUSG00000020422
Col1a2	1.23e-06	-1.4542	0.034	0.095	0.0302113	Downregulated	Match	ENSMUSG00000029661
Slc7a11	1.26e-06	-1.25204	0.05	0.118	0.0308767	Downregulated	Match	ENSMUSG00000027737
Dpp10	1.29e-06	-1.40529	0.038	0.101	0.0315496	Downregulated	Match	ENSMUSG00000036815
Ccdc148	1.3e-06	-1.56355	0.028	0.084	0.0318693	Downregulated	Match	ENSMUSG00000036641
Dnaaf9	1.32e-06	-0.50622	0.285	0.39	0.0323811	Downregulated	Match	ENSMUSG00000027309
Cdk18	1.4e-06	-3.86472	0.001	0.034	0.0342886	Downregulated	Match	ENSMUSG00000026437
Pls3	1.41e-06	-1.3248	0.054	0.123	0.0345407	Downregulated	Match	ENSMUSG00000016382
Hmgcs2	1.46e-06	-1.5917	0.036	0.096	0.0356469	Downregulated	Match	ENSMUSG00000027875
Nceh1	1.49e-06	-2.40529	0.011	0.054	0.0365028	Downregulated	Match	ENSMUSG00000027698
Hmcn1	1.56e-06	-1.4526	0.036	0.096	0.0381784	Downregulated	Match	ENSMUSG00000066842
Itpkb	1.58e-06	-1.65683	0.024	0.077	0.0387075	Downregulated	Match	ENSMUSG00000038855
Slc7a5	1.62e-06	-0.800429	0.16	0.254	0.0397529	Downregulated	Match	ENSMUSG00000040010
Phyhipl	1.62e-06	-0.763054	0.194	0.288	0.0397567	Downregulated	Match	ENSMUSG00000037747
Ccdc146	1.64e-06	-1.94232	0.02	0.07	0.0402449	Downregulated	Match	ENSMUSG00000064280
Uchl3	1.66e-06	0.466324	0.469	0.356	0.0407157	Upregulated	Match	ENSMUSG00000022111
Nim1k	1.73e-06	-0.957832	0.09	0.171	0.0422323	Downregulated	Match	ENSMUSG00000095930
Cdh1	1.74e-06	-1.79895	0.02	0.07	0.0425259	Downregulated	Match	ENSMUSG00000000303
Plcxd3	1.79e-06	-1.47637	0.041	0.103	0.0438316	Downregulated	Match	ENSMUSG00000049148
Ddhd1	1.9e-06	-0.929558	0.106	0.19	0.0465926	Downregulated	Match	ENSMUSG00000037697
Kcnj16	1.93e-06	-1.47241	0.033	0.091	0.0471462	Downregulated	Match	ENSMUSG00000051497
Epb41l3	1.95e-06	-0.997206	0.077	0.153	0.0477462	Downregulated	Match	ENSMUSG00000024044
Vwa1	1.96e-06	-1.29838	0.052	0.118	0.047913	Downregulated	Match	ENSMUSG00000042116
Scg3	1.98e-06	-0.608591	0.34	0.433	0.048397	Downregulated	Match	ENSMUSG00000032181
Nipal4	2.04e-06	-3.44482	0.003	0.036	0.0499099	Downregulated	Match	ENSMUSG00000020411

## Sheet: Figure Legend
Dataset EV2: Differentially expressed gene lists for TAPs comparing WT and NDUFS4 KO mice.
