# Supplementary material for: Impaired Complex I dysregulates neural/glial precursors and corpus callosum development revealing postnatal defects in Leigh syndrome mice
Source: EMBO Mol Med. 2025 Dec 22;18(2):677–701. doi: 10.1038/s44321-025-00367-4 (PMC12905379; doi:10.1038/s44321-025-00367-4)
Supplement: Supplementary file 5 — Dataset EV3 [file 44321_2025_367_MOESM5_ESM.xlsx]

## Sheet: Dataset EV3
gene	p_val	avg_log2FC	pct.1	pct.2	p_val_adj	regulation		ID
Hba-a2	0	3.57143	0.685	0.09	0	Upregulated	Match	ENSMUSG00000069917
Hbb-bs	0	2.92878	0.978	0.399	0	Upregulated	Match	ENSMUSG00000052305
Ftl1	0	2.402	0.944	0.601	0	Upregulated	Match	ENSMUSG00000062382
Rps23	0	1.85957	0.921	0.659	0	Upregulated	Match	ENSMUSG00000049517
Plp1	0	-1.79676	0.811	0.995	0	Downregulated	Match	ENSMUSG00000031425
Rpl29	9.06e-260	2.09951	0.797	0.328	2.22e-255	Upregulated	Match	ENSMUSG00000048758
Tuba1a	5.71e-245	0.883577	0.988	0.992	1.4e-240	Upregulated	Match	ENSMUSG00000072235
Hbb-bt	4.99e-225	3.44735	0.519	0.061	1.22e-220	Upregulated	Match	ENSMUSG00000073940
Apoe	7.57e-224	-1.02321	0.585	0.939	1.85e-219	Downregulated	Match	ENSMUSG00000002985
Rpl21	1.51e-222	1.34875	0.913	0.707	3.7e-218	Upregulated	Match	ENSMUSG00000041453
Rplp0	1.68e-211	1.58576	0.846	0.519	4.11e-207	Upregulated	Match	ENSMUSG00000067274
H3f3b	2.24e-201	0.90454	0.967	0.941	5.48e-197	Upregulated	Match	ENSMUSG00000016559
Stmn1	2.01e-200	0.815207	0.958	0.977	4.91e-196	Upregulated	Match	ENSMUSG00000028832
Rps2	7.33e-200	1.75624	0.779	0.378	1.79e-195	Upregulated	Match	ENSMUSG00000044533
Ttr	8.88e-191	-6.6261	0.004	0.394	2.17e-186	Downregulated	Match	ENSMUSG00000061808
Kxd1	2.53e-186	1.08458	0.919	0.8	6.19e-182	Upregulated	Match	ENSMUSG00000055553
Mbp	2.8e-184	-1.39384	0.485	0.814	6.86e-180	Downregulated	Match	ENSMUSG00000041607
Rpl36	2.08e-177	1.63178	0.761	0.372	5.1e-173	Upregulated	Match	ENSMUSG00000057863
Rps18	8.87e-177	1.18778	0.887	0.69	2.17e-172	Upregulated	Match	ENSMUSG00000008668
Rpl13a	2.21e-162	0.888728	0.943	0.856	5.4e-158	Upregulated	Match	ENSMUSG00000074129
Rps19	2.98e-158	1.06911	0.907	0.72	7.28e-154	Upregulated	Match	ENSMUSG00000040952
Rps5	5.37e-151	0.876305	0.931	0.869	1.31e-146	Upregulated	Match	ENSMUSG00000012848
Rps28	1.33e-143	0.70159	0.936	0.936	3.26e-139	Upregulated	Match	ENSMUSG00000067288
Rpl23a	4.06e-142	0.706545	0.944	0.933	9.94e-138	Upregulated	Match	ENSMUSG00000058546
Rps14	1.81e-137	0.694745	0.934	0.93	4.43e-133	Upregulated	Match	ENSMUSG00000024608
Rps27	6.15e-137	0.753191	0.937	0.905	1.51e-132	Upregulated	Match	ENSMUSG00000090733
Rps7	6.88e-136	0.845983	0.915	0.846	1.68e-131	Upregulated	Match	ENSMUSG00000061477
Rpl18a	1.07e-135	0.743552	0.942	0.906	2.62e-131	Upregulated	Match	ENSMUSG00000045128
Rpl9	2.51e-132	0.976906	0.894	0.716	6.14e-128	Upregulated	Match	ENSMUSG00000047215
Trim30a	2.21e-131	-3.03356	0.058	0.389	5.4e-127	Downregulated	Match	ENSMUSG00000030921
Rpl7a	2.31e-123	0.818195	0.92	0.795	5.66e-119	Upregulated	Match	ENSMUSG00000062647
Rps11	7.96e-122	1.00383	0.861	0.67	1.95e-117	Upregulated	Match	ENSMUSG00000003429
Jpt1	2.93e-120	0.954203	0.89	0.69	7.16e-116	Upregulated	Match	ENSMUSG00000020737
Rpl7	1.09e-116	0.914949	0.892	0.743	2.67e-112	Upregulated	Match	ENSMUSG00000043716
Cpe	1.29e-114	-0.767797	0.649	0.873	3.16e-110	Downregulated	Match	ENSMUSG00000037852
Rpl35a	2.99e-110	0.686288	0.939	0.901	7.32e-106	Upregulated	Match	ENSMUSG00000060636
Rpl35	3e-105	0.797361	0.901	0.795	7.35e-101	Upregulated	Match	ENSMUSG00000062997
Rps13	3.54e-105	0.822047	0.895	0.785	8.67e-101	Upregulated	Match	ENSMUSG00000090862
Nfasc	3.58e-104	-1.77195	0.201	0.519	8.76e-100	Downregulated	Match	ENSMUSG00000026442
Scd2	1.03e-103	-1.26669	0.411	0.694	2.53e-99	Downregulated	Match	ENSMUSG00000025203
Lims2	9.83e-102	-2.6522	0.062	0.343	2.4e-97	Downregulated	Match	ENSMUSG00000024395
Gpr17	1.33e-100	-2.46555	0.079	0.366	3.25e-96	Downregulated	Match	ENSMUSG00000052229
Naca	1.86e-98	1.06494	0.763	0.479	4.56e-94	Upregulated	Match	ENSMUSG00000061315
Rplp2	5.79e-98	0.660353	0.925	0.876	1.42e-93	Upregulated	Match	ENSMUSG00000025508
Rps17	7.83e-98	0.779674	0.884	0.754	1.92e-93	Upregulated	Match	ENSMUSG00000061787
Rps27a	1.07e-95	0.577512	0.947	0.925	2.63e-91	Upregulated	Match	ENSMUSG00000020460
Ptma	2.91e-95	0.622406	0.94	0.922	7.11e-91	Upregulated	Match	ENSMUSG00000026238
Rpl6	1.17e-92	0.759134	0.898	0.757	2.87e-88	Upregulated	Match	ENSMUSG00000029614
Rpl10	4.54e-92	0.984413	0.783	0.532	1.11e-87	Upregulated	Match	ENSMUSG00000008682
Rps9	4.21e-91	0.626932	0.916	0.888	1.03e-86	Upregulated	Match	ENSMUSG00000006333
Hmgn2	3.26e-88	0.837882	0.936	0.888	7.97e-84	Upregulated	Match	ENSMUSG00000003038
Ppia	3.32e-86	0.793398	0.864	0.733	8.13e-82	Upregulated	Match	ENSMUSG00000071866
Rpl3	7.31e-86	1.0891	0.698	0.42	1.79e-81	Upregulated	Match	ENSMUSG00000060036
Rps8	8.12e-86	0.600924	0.933	0.893	1.99e-81	Upregulated	Match	ENSMUSG00000047675
Cldn11	7.04e-81	-1.4259	0.251	0.531	1.72e-76	Downregulated	Match	ENSMUSG00000037625
Rpl17	6.23e-80	0.646746	0.903	0.816	1.53e-75	Upregulated	Match	ENSMUSG00000062328
mt-Nd4	4.86e-79	-0.416074	0.989	1	1.19e-74	Downregulated	Match	ENSMUSG00000064363
Stmn4	8.66e-79	1.06052	0.751	0.544	2.12e-74	Upregulated	Match	ENSMUSG00000022044
Sumo2	1.15e-74	0.909579	0.742	0.512	2.82e-70	Upregulated	Match	ENSMUSG00000020738
Ubb	1.18e-74	0.372513	0.97	0.994	2.88e-70	Upregulated	Match	ENSMUSG00000019505
Stmn3	9.54e-73	0.800707	0.799	0.577	2.34e-68	Upregulated	Match	ENSMUSG00000027581
Clu	2.76e-72	-0.954499	0.274	0.552	6.76e-68	Downregulated	Match	ENSMUSG00000022037
Rpl37a	1.09e-71	0.452552	0.941	0.945	2.66e-67	Upregulated	Match	ENSMUSG00000046330
Rpl23	6.19e-71	0.556459	0.928	0.884	1.52e-66	Upregulated	Match	ENSMUSG00000071415
Cirbp	9.85e-70	1.07907	0.597	0.332	2.41e-65	Upregulated	Match	ENSMUSG00000045193
Gas5	4.32e-68	0.663473	0.895	0.756	1.06e-63	Upregulated	Match	ENSMUSG00000053332
Rps24	9.96e-66	0.533215	0.918	0.874	2.44e-61	Upregulated	Match	ENSMUSG00000025290
Atp1a2	1.9e-65	-0.864863	0.261	0.535	4.65e-61	Downregulated	Match	ENSMUSG00000007097
Bcas1	1.01e-63	-2.05601	0.075	0.286	2.48e-59	Downregulated	Match	ENSMUSG00000013523
Gapdh	3.21e-63	1.41202	0.415	0.177	7.86e-59	Upregulated	Match	ENSMUSG00000057666
Calr3	3.85e-63	-1.71738	0.142	0.372	9.42e-59	Downregulated	Match	ENSMUSG00000019732
Rpl15	2.53e-62	0.694833	0.82	0.646	6.19e-58	Upregulated	Match	ENSMUSG00000012405
Zfas1	3.6e-62	0.876055	0.716	0.514	8.82e-58	Upregulated	Match	ENSMUSG00000074578
Slc1a3	4.67e-62	-0.377529	0.372	0.644	1.14e-57	Downregulated	Match	ENSMUSG00000005360
Plpp3	1.79e-61	-0.646932	0.288	0.559	4.38e-57	Downregulated	Match	ENSMUSG00000028517
Sparcl1	9.93e-60	-0.716774	0.342	0.595	2.43e-55	Downregulated	Match	ENSMUSG00000029309
Snrpe	3.64e-59	0.821367	0.709	0.494	8.92e-55	Upregulated	Match	ENSMUSG00000090553
Rpl34	3.75e-57	0.458214	0.933	0.889	9.17e-53	Upregulated	Match	ENSMUSG00000062006
Rpl36a	1.84e-56	0.633582	0.856	0.726	4.5e-52	Upregulated	Match	ENSMUSG00000079435
Rpl19	4.69e-56	0.564417	0.889	0.777	1.15e-51	Upregulated	Match	ENSMUSG00000017404
Lsm3	9.47e-56	2.34618	0.204	0.041	2.32e-51	Upregulated	Match	ENSMUSG00000034192
Bsg	1.41e-55	-0.695208	0.664	0.786	3.44e-51	Downregulated	Match	ENSMUSG00000023175
Lsamp	2.1e-55	-0.365045	0.35	0.606	5.14e-51	Downregulated	Match	ENSMUSG00000121926
Mag	6.27e-55	-1.10212	0.32	0.543	1.54e-50	Downregulated	Match	ENSMUSG00000036634
Gng3	7.83e-55	0.825168	0.721	0.539	1.92e-50	Upregulated	Match	ENSMUSG00000071658
Rpl26	5.34e-54	0.457232	0.919	0.888	1.31e-49	Upregulated	Match	ENSMUSG00000060938
Glul	7.09e-54	-0.725688	0.413	0.644	1.73e-49	Downregulated	Match	ENSMUSG00000026473
Tagln3	1.13e-51	1.08386	0.496	0.274	2.76e-47	Upregulated	Match	ENSMUSG00000022658
Rps3	5.13e-50	0.527604	0.883	0.778	1.26e-45	Upregulated	Match	ENSMUSG00000030744
Ednrb	1.17e-49	-1.72763	0.08	0.262	2.87e-45	Downregulated	Match	ENSMUSG00000022122
Rpl31	5.61e-49	0.488071	0.9	0.842	1.37e-44	Upregulated	Match	ENSMUSG00000073702
Rpl37	1.33e-48	0.391949	0.93	0.915	3.25e-44	Upregulated	Match	ENSMUSG00000041841
Ptprz1	1.6e-48	-0.587915	0.347	0.586	3.92e-44	Downregulated	Match	ENSMUSG00000068748
Taf9	2.7e-48	2.69767	0.16	0.026	6.6e-44	Upregulated	Match	ENSMUSG00000052293
Map1lc3b	4.53e-47	0.700781	0.728	0.551	1.11e-42	Upregulated	Match	ENSMUSG00000031812
Atp6v1g1	1.9e-46	0.854235	0.572	0.361	4.65e-42	Upregulated	Match	ENSMUSG00000039105
Fau	4.85e-45	0.438283	0.922	0.879	1.19e-40	Upregulated	Match	ENSMUSG00000038274
Enpp6	7.55e-45	-2.21842	0.044	0.192	1.85e-40	Downregulated	Match	ENSMUSG00000038173
Cnp	1.77e-44	-1.16352	0.211	0.414	4.34e-40	Downregulated	Match	ENSMUSG00000006782
Rps16	2.34e-44	0.417751	0.91	0.875	5.72e-40	Upregulated	Match	ENSMUSG00000037563
Rpl24	2.53e-44	0.424561	0.923	0.879	6.2e-40	Upregulated	Match	ENSMUSG00000098274
Rpl4	2.67e-44	0.600337	0.789	0.621	6.53e-40	Upregulated	Match	ENSMUSG00000032399
Med22	1.62e-43	1.11532	0.388	0.191	3.95e-39	Upregulated	Match	ENSMUSG00000015776
Rps6	1.74e-43	0.561558	0.821	0.665	4.26e-39	Upregulated	Match	ENSMUSG00000028495
Kcnj10	2.55e-43	-1.84107	0.058	0.213	6.24e-39	Downregulated	Match	ENSMUSG00000044708
Rpl38	4.81e-43	0.350215	0.941	0.94	1.18e-38	Upregulated	Match	ENSMUSG00000057322
Sema6a	8.6e-43	-1.7928	0.066	0.224	2.1e-38	Downregulated	Match	ENSMUSG00000019647
Ntrk2	4.5e-42	-0.811604	0.247	0.46	1.1e-37	Downregulated	Match	ENSMUSG00000055254
Tceal9	1.75e-41	0.663702	0.713	0.54	4.28e-37	Upregulated	Match	ENSMUSG00000042712
Tnr	2.29e-41	-1.80331	0.063	0.215	5.61e-37	Downregulated	Match	ENSMUSG00000015829
Ttyh1	4.75e-41	-1.02861	0.175	0.371	1.16e-36	Downregulated	Match	ENSMUSG00000030428
Chchd10	7.72e-41	-1.71215	0.08	0.239	1.89e-36	Downregulated	Match	ENSMUSG00000049422
Eif1	6.73e-40	0.6172	0.732	0.548	1.65e-35	Upregulated	Match	ENSMUSG00000035530
Pfdn5	1.2e-39	0.611325	0.733	0.568	2.93e-35	Upregulated	Match	ENSMUSG00000001289
Dapk1	6.85e-39	0.788477	0.555	0.363	1.68e-34	Upregulated	Match	ENSMUSG00000021559
Olig1	1.83e-38	-1.77624	0.063	0.208	4.48e-34	Downregulated	Match	ENSMUSG00000046160
Serf1	4.08e-38	0.716096	0.638	0.45	9.99e-34	Upregulated	Match	ENSMUSG00000021643
Steep1	9.33e-38	-1.25537	0.16	0.334	2.28e-33	Downregulated	Match	ENSMUSG00000006423
Prdx2	1.32e-37	0.424195	0.9	0.83	3.23e-33	Upregulated	Match	ENSMUSG00000005161
Epb41l2	1.71e-37	-1.703	0.075	0.222	4.18e-33	Downregulated	Match	ENSMUSG00000019978
Pin4	3.7e-37	2.18981	0.151	0.034	9.06e-33	Upregulated	Match	ENSMUSG00000079480
Pdcd5	9.78e-37	1.22013	0.303	0.137	2.39e-32	Upregulated	Match	ENSMUSG00000030417
Psma3	1.22e-36	0.77304	0.501	0.304	3e-32	Upregulated	Match	ENSMUSG00000060073
H2ac23	1.33e-36	-1.13545	0.188	0.367	3.26e-32	Downregulated	Match	ENSMUSG00000094248
Aqp4	4.76e-35	-1.33733	0.086	0.235	1.16e-30	Downregulated	Match	ENSMUSG00000024411
Mfap2	6.37e-35	0.880116	0.472	0.289	1.56e-30	Upregulated	Match	ENSMUSG00000060572
Rpl10a	1.87e-34	0.511885	0.79	0.651	4.58e-30	Upregulated	Match	ENSMUSG00000037805
Tbca	3.26e-34	0.64801	0.628	0.451	7.99e-30	Upregulated	Match	ENSMUSG00000042043
Ddah2	3.31e-34	0.708045	0.584	0.407	8.1e-30	Upregulated	Match	ENSMUSG00000007039
Lrp1b	4.73e-34	-0.946812	0.247	0.424	1.16e-29	Downregulated	Match	ENSMUSG00000049252
Ndufb9	1.48e-33	0.786563	0.494	0.315	3.62e-29	Upregulated	Match	ENSMUSG00000022354
Bex2	2.07e-33	0.590609	0.668	0.502	5.06e-29	Upregulated	Match	ENSMUSG00000042750
Sema4d	4.86e-33	-1.6846	0.069	0.202	1.19e-28	Downregulated	Match	ENSMUSG00000021451
Pafah1b3	8.66e-33	0.802952	0.482	0.304	2.12e-28	Upregulated	Match	ENSMUSG00000005447
Adgb	1.48e-32	-0.897974	0.34	0.502	3.62e-28	Downregulated	Match	ENSMUSG00000050994
Opcml	1.72e-32	-1.49642	0.068	0.2	4.2e-28	Downregulated	Match	ENSMUSG00000062257
Cited2	2.97e-32	0.755103	0.523	0.345	7.27e-28	Upregulated	Match	ENSMUSG00000039910
Rpl14	3.93e-32	0.442468	0.841	0.729	9.61e-28	Upregulated	Match	ENSMUSG00000025794
Uqcrh	6.37e-32	0.471685	0.779	0.633	1.56e-27	Upregulated	Match	ENSMUSG00000063882
Sec61g	1.19e-31	0.556076	0.709	0.557	2.91e-27	Upregulated	Match	ENSMUSG00000078974
Cntn1	1.97e-31	-1.71275	0.053	0.173	4.82e-27	Downregulated	Match	ENSMUSG00000055022
Spock2	6.6e-31	-1.06789	0.178	0.338	1.61e-26	Downregulated	Match	ENSMUSG00000058297
Snrpg	1.08e-30	0.468694	0.808	0.676	2.64e-26	Upregulated	Match	ENSMUSG00000057278
Scg5	2.3e-30	0.862277	0.39	0.223	5.63e-26	Upregulated	Match	ENSMUSG00000023236
Rpl41	2.83e-30	0.360645	0.915	0.863	6.92e-26	Upregulated	Match	ENSMUSG00000093674
Cspg5	6.37e-30	-0.907642	0.159	0.32	1.56e-25	Downregulated	Match	ENSMUSG00000032482
Calm2	1.96e-29	0.406044	0.895	0.804	4.79e-25	Upregulated	Match	ENSMUSG00000036438
Ramp1	2.53e-29	-1.47081	0.068	0.191	6.19e-25	Downregulated	Match	ENSMUSG00000034353
Snx32	7.16e-29	-1.04006	0.166	0.319	1.75e-24	Downregulated	Match	ENSMUSG00000056185
Trim17	7.92e-29	0.90514	0.394	0.237	1.94e-24	Upregulated	Match	ENSMUSG00000036964
Mlc1	8.23e-29	-0.981753	0.136	0.285	2.01e-24	Downregulated	Match	ENSMUSG00000035805
Tspan2	8.5e-29	-1.3441	0.087	0.217	2.08e-24	Downregulated	Match	ENSMUSG00000027858
Zfp280d	1.37e-28	-1.02149	0.202	0.355	3.35e-24	Downregulated	Match	ENSMUSG00000038535
Abracl	1.5e-28	0.696317	0.534	0.373	3.67e-24	Upregulated	Match	ENSMUSG00000078453
Ide	1.5e-28	0.692391	0.51	0.343	3.68e-24	Upregulated	Match	ENSMUSG00000056999
Fabp5	7.18e-28	0.39415	0.9	0.824	1.76e-23	Upregulated	Match	ENSMUSG00000027533
Rpl11	1.66e-27	0.305409	0.917	0.888	4.06e-23	Upregulated	Match	ENSMUSG00000059291
Rps15	2.25e-27	0.277167	0.946	0.944	5.5e-23	Upregulated	Match	ENSMUSG00000063457
Selenop	3.73e-27	-1.10762	0.122	0.259	9.12e-23	Downregulated	Match	ENSMUSG00000064373
Afm	4.24e-27	-2.46871	0.02	0.106	1.04e-22	Downregulated	Match	ENSMUSG00000029369
Tsg101	4.87e-27	0.962689	0.305	0.161	1.19e-22	Upregulated	Match	ENSMUSG00000014402
Rpl13	1.01e-26	0.281927	0.934	0.913	2.46e-22	Upregulated	Match	ENSMUSG00000000740
Supt4a	1.3e-26	0.944684	0.31	0.166	3.19e-22	Upregulated	Match	ENSMUSG00000020485
Prkch	1.62e-26	-2.20676	0.025	0.115	3.96e-22	Downregulated	Match	ENSMUSG00000021108
Nrxn1	2.83e-26	-0.3017	0.379	0.562	6.91e-22	Downregulated	Match	ENSMUSG00000024109
Plekhb1	3.8e-26	-1.6819	0.048	0.152	9.29e-22	Downregulated	Match	ENSMUSG00000030701
Rgs5	3.95e-26	-1.11563	0.128	0.263	9.66e-22	Downregulated	Match	ENSMUSG00000026678
Rps15a	4.45e-26	0.314299	0.913	0.877	1.09e-21	Upregulated	Match	ENSMUSG00000008683
Zfp36l1	5.67e-26	-1.46743	0.069	0.182	1.39e-21	Downregulated	Match	ENSMUSG00000021127
Pltp	6.24e-26	-1.43931	0.081	0.199	1.53e-21	Downregulated	Match	ENSMUSG00000017754
Rrbp1	7.57e-26	-1.20069	0.111	0.24	1.85e-21	Downregulated	Match	ENSMUSG00000027422
Rbm3	8.06e-26	0.874056	0.353	0.205	1.97e-21	Upregulated	Match	ENSMUSG00000031167
Bcan	9.25e-26	-0.578006	0.194	0.352	2.26e-21	Downregulated	Match	ENSMUSG00000004892
Cdk4	1.69e-25	0.537869	0.68	0.553	4.13e-21	Upregulated	Match	ENSMUSG00000006728
Nicn1	2.74e-25	1.03749	0.275	0.142	6.7e-21	Upregulated	Match	ENSMUSG00000032606
Gja1	2.82e-25	-0.789226	0.165	0.311	6.9e-21	Downregulated	Match	ENSMUSG00000050953
Rpl39	5.56e-25	0.329229	0.899	0.862	1.36e-20	Upregulated	Match	ENSMUSG00000079641
Fads2	6.31e-25	-0.875483	0.235	0.383	1.55e-20	Downregulated	Match	ENSMUSG00000024665
H2ac24	3.49e-24	-0.986352	0.19	0.331	8.54e-20	Downregulated	Match	ENSMUSG00000094777
Cfl1	5.14e-24	0.328622	0.913	0.861	1.26e-19	Upregulated	Match	ENSMUSG00000056201
Itpr2	7.75e-24	-1.20616	0.076	0.188	1.9e-19	Downregulated	Match	ENSMUSG00000030287
Ap2m1	1.33e-23	0.818722	0.358	0.217	3.25e-19	Upregulated	Match	ENSMUSG00000022841
Rpl22	1.41e-23	0.382971	0.829	0.733	3.45e-19	Upregulated	Match	ENSMUSG00000028936
Ip6k2	1.51e-23	0.763958	0.387	0.242	3.7e-19	Upregulated	Match	ENSMUSG00000032599
Blcap	2.18e-23	-0.842971	0.241	0.382	5.34e-19	Downregulated	Match	ENSMUSG00000067787
Eef1g	9.08e-23	0.6324	0.473	0.325	2.22e-18	Upregulated	Match	ENSMUSG00000071644
Hexb	9.77e-23	-0.891438	0.191	0.326	2.39e-18	Downregulated	Match	ENSMUSG00000021665
Pcdh17	1.15e-22	-0.779002	0.203	0.343	2.81e-18	Downregulated	Match	ENSMUSG00000035566
Rbmxl1	1.94e-22	1.11336	0.202	0.092	4.75e-18	Upregulated	Match	ENSMUSG00000037070
Apex1	2.16e-22	0.877527	0.327	0.194	5.29e-18	Upregulated	Match	ENSMUSG00000035960
Tsc22d4	2.55e-22	-0.829598	0.212	0.349	6.25e-18	Downregulated	Match	ENSMUSG00000029723
Hsp90b1	6.55e-22	-0.722089	0.297	0.438	1.6e-17	Downregulated	Match	ENSMUSG00000020048
Ccser2	6.63e-22	-1.2881	0.081	0.188	1.62e-17	Downregulated	Match	ENSMUSG00000058690
Atp5pb	1.2e-21	0.434348	0.625	0.473	2.94e-17	Upregulated	Match	ENSMUSG00000000563
Gadl1	1.4e-21	-2.29823	0.019	0.09	3.43e-17	Downregulated	Match	ENSMUSG00000056880
Cfap77	1.5e-21	1.01854	0.236	0.12	3.67e-17	Upregulated	Match	ENSMUSG00000079502
Slc6a11	2.14e-21	-0.775215	0.105	0.222	5.25e-17	Downregulated	Match	ENSMUSG00000030307
Ilf2	3.25e-21	0.669172	0.384	0.243	7.94e-17	Upregulated	Match	ENSMUSG00000001016
Snrpb	3.6e-21	0.618376	0.461	0.32	8.81e-17	Upregulated	Match	ENSMUSG00000027404
Gng12	3.81e-21	-1.07757	0.09	0.198	9.32e-17	Downregulated	Match	ENSMUSG00000036402
Igsf3	4.18e-21	-1.16321	0.095	0.204	1.02e-16	Downregulated	Match	ENSMUSG00000042035
Olig2	6.87e-21	-1.93787	0.026	0.101	1.68e-16	Downregulated	Match	ENSMUSG00000039830
Rpl32	7.38e-21	0.280119	0.905	0.878	1.81e-16	Upregulated	Match	ENSMUSG00000057841
Csnk1e	7.66e-21	0.575265	0.472	0.326	1.87e-16	Upregulated	Match	ENSMUSG00000022433
Rpl28	9.26e-21	0.339127	0.859	0.774	2.26e-16	Upregulated	Match	ENSMUSG00000030432
Adar	9.73e-21	0.832508	0.314	0.186	2.38e-16	Upregulated	Match	ENSMUSG00000027951
Aldoc	1.17e-20	-0.478886	0.268	0.414	2.86e-16	Downregulated	Match	ENSMUSG00000017390
Rab39	1.37e-20	0.494165	0.541	0.394	3.36e-16	Upregulated	Match	ENSMUSG00000055069
Arpc1b	1.4e-20	-1.23522	0.087	0.191	3.43e-16	Downregulated	Match	ENSMUSG00000029622
Rgs22	1.49e-20	-1.94694	0.026	0.1	3.65e-16	Downregulated	Match	ENSMUSG00000037627
Gadd45g	1.82e-20	1.16411	0.234	0.123	4.44e-16	Upregulated	Match	ENSMUSG00000021453
Sub1	2.04e-20	0.367188	0.838	0.76	4.99e-16	Upregulated	Match	ENSMUSG00000022205
Amn1	2.24e-20	1.07648	0.201	0.096	5.49e-16	Upregulated	Match	ENSMUSG00000068250
Sumo3	5.58e-20	0.871506	0.28	0.16	1.36e-15	Upregulated	Match	ENSMUSG00000020265
Slc44a1	9.22e-20	-1.27961	0.071	0.167	2.26e-15	Downregulated	Match	ENSMUSG00000028412
Serpine2	1.02e-19	-0.820179	0.127	0.244	2.5e-15	Downregulated	Match	ENSMUSG00000026249
Snhg5	1.06e-19	0.579038	0.482	0.347	2.6e-15	Upregulated	Match	ENSMUSG00000097195
Meg3	1.07e-19	0.58859	0.77	0.761	2.63e-15	Upregulated	Match	ENSMUSG00000021268
D8Ertd738e	1.73e-19	0.604574	0.404	0.269	4.24e-15	Upregulated	Match	ENSMUSG00000019362
Plxnb3	1.75e-19	-2.40514	0.015	0.077	4.29e-15	Downregulated	Match	ENSMUSG00000031385
Ssr3	2.06e-19	-0.995028	0.131	0.243	5.03e-15	Downregulated	Match	ENSMUSG00000027828
Gltp	2.43e-19	-1.45047	0.05	0.135	5.94e-15	Downregulated	Match	ENSMUSG00000011884
Adgrg6	3.59e-19	-2.227	0.017	0.081	8.79e-15	Downregulated	Match	ENSMUSG00000039116
Tppp	6.06e-19	-2.14211	0.018	0.082	1.48e-14	Downregulated	Match	ENSMUSG00000021573
Sumo1	6.49e-19	0.514027	0.507	0.367	1.59e-14	Upregulated	Match	ENSMUSG00000026021
Mgll	6.56e-19	-0.789407	0.134	0.249	1.6e-14	Downregulated	Match	ENSMUSG00000033174
Foxj1	8.99e-19	-2.1585	0.019	0.083	2.2e-14	Downregulated	Match	ENSMUSG00000034227
Pik3c2g	9.61e-19	-2.44821	0.009	0.064	2.35e-14	Downregulated	Match	ENSMUSG00000030228
Serinc4	9.64e-19	-2.51049	0.012	0.069	2.36e-14	Downregulated	Match	ENSMUSG00000046110
Gatm	1.12e-18	-1.41979	0.05	0.133	2.73e-14	Downregulated	Match	ENSMUSG00000027199
Pdap1	1.28e-18	0.426182	0.66	0.542	3.13e-14	Upregulated	Match	ENSMUSG00000029623
Csmd1	1.38e-18	-0.833624	0.109	0.216	3.38e-14	Downregulated	Match	ENSMUSG00000060924
Matn4	1.77e-18	-1.91748	0.02	0.085	4.33e-14	Downregulated	Match	ENSMUSG00000016995
Eif3m	1.77e-18	0.70075	0.313	0.19	4.34e-14	Upregulated	Match	ENSMUSG00000027170
Jund	3.76e-18	0.529825	0.527	0.399	9.19e-14	Upregulated	Match	ENSMUSG00000071076
Cfap126	4.07e-18	-2.93169	0.007	0.058	9.96e-14	Downregulated	Match	ENSMUSG00000026649
Hhla1	4.31e-18	0.833749	0.276	0.162	1.05e-13	Upregulated	Match	ENSMUSG00000072511
Rpl8	4.66e-18	0.347799	0.804	0.721	1.14e-13	Upregulated	Match	ENSMUSG00000003970
Mfge8	5.49e-18	-0.368319	0.203	0.333	1.34e-13	Downregulated	Match	ENSMUSG00000030605
Tcf7l2	6.73e-18	-1.25682	0.06	0.145	1.65e-13	Downregulated	Match	ENSMUSG00000024985
Secisbp2l	7.02e-18	-1.17012	0.077	0.169	1.72e-13	Downregulated	Match	ENSMUSG00000035093
Tsen34	8.22e-18	0.731903	0.306	0.188	2.01e-13	Upregulated	Match	ENSMUSG00000035585
Cox8a	1.29e-17	0.352144	0.783	0.673	3.16e-13	Upregulated	Match	ENSMUSG00000035885
Gabarapl2	1.45e-17	0.531565	0.47	0.341	3.54e-13	Upregulated	Match	ENSMUSG00000031950
Lgmn	1.59e-17	-0.797218	0.186	0.302	3.89e-13	Downregulated	Match	ENSMUSG00000021190
Dhcr24	2.45e-17	-1.52346	0.042	0.117	6e-13	Downregulated	Match	ENSMUSG00000034926
Cyth2	2.49e-17	0.659371	0.334	0.212	6.09e-13	Upregulated	Match	ENSMUSG00000003269
Tlk1	2.5e-17	-1.18275	0.074	0.163	6.12e-13	Downregulated	Match	ENSMUSG00000041997
Cnksr3	2.83e-17	-2.31941	0.014	0.069	6.93e-13	Downregulated	Match	ENSMUSG00000015202
Plac9	2.91e-17	-1.44077	0.041	0.115	7.12e-13	Downregulated	Match	ENSMUSG00000095304
Acd	3.06e-17	0.910699	0.23	0.127	7.49e-13	Upregulated	Match	ENSMUSG00000038000
Trp53	4.93e-17	0.948113	0.212	0.113	1.21e-12	Upregulated	Match	ENSMUSG00000059552
Rpl18	4.94e-17	0.31008	0.85	0.785	1.21e-12	Upregulated	Match	ENSMUSG00000059070
Pfn1	5.33e-17	-0.506288	0.548	0.627	1.3e-12	Downregulated	Match	ENSMUSG00000018293
Hmgcs1	5.43e-17	-0.94844	0.122	0.224	1.33e-12	Downregulated	Match	ENSMUSG00000093930
Gfap	6.21e-17	-2.05464	0.018	0.076	1.52e-12	Downregulated	Match	ENSMUSG00000020932
Eif3k	8.11e-17	0.53017	0.439	0.31	1.99e-12	Upregulated	Match	ENSMUSG00000053565
Mien1	8.26e-17	0.583062	0.378	0.254	2.02e-12	Upregulated	Match	ENSMUSG00000002580
Fxyd1	1.3e-16	-1.01643	0.086	0.177	3.19e-12	Downregulated	Match	ENSMUSG00000036570
Psme1	2.2e-16	0.614688	0.356	0.236	5.39e-12	Upregulated	Match	ENSMUSG00000022216
Leng8	2.26e-16	-1.25887	0.063	0.145	5.54e-12	Downregulated	Match	ENSMUSG00000035545
Kcnd2	3.21e-16	-1.09103	0.074	0.16	7.85e-12	Downregulated	Match	ENSMUSG00000060882
Mlf1	3.54e-16	-2.47553	0.011	0.06	8.66e-12	Downregulated	Match	ENSMUSG00000048416
Commd3	3.61e-16	0.650554	0.358	0.244	8.82e-12	Upregulated	Match	ENSMUSG00000051154
Psma1	3.79e-16	0.558333	0.399	0.276	9.28e-12	Upregulated	Match	ENSMUSG00000030751
Psma4	3.83e-16	0.564045	0.407	0.287	9.37e-12	Upregulated	Match	ENSMUSG00000032301
Grm7	4.34e-16	-1.60867	0.027	0.089	1.06e-11	Downregulated	Match	ENSMUSG00000056755
Tax1bp3	4.55e-16	0.738746	0.294	0.185	1.11e-11	Upregulated	Match	ENSMUSG00000040158
Adhfe1	6.75e-16	0.714244	0.283	0.174	1.65e-11	Upregulated	Match	ENSMUSG00000025911
Epha5	6.9e-16	-1.10753	0.071	0.155	1.69e-11	Downregulated	Match	ENSMUSG00000029245
Mgst3	7.45e-16	0.833998	0.241	0.14	1.82e-11	Upregulated	Match	ENSMUSG00000026688
Ap2s1	9.27e-16	0.458602	0.478	0.349	2.27e-11	Upregulated	Match	ENSMUSG00000008036
Hydin	9.64e-16	-1.39476	0.049	0.122	2.36e-11	Downregulated	Match	ENSMUSG00000059854
Gpr37l1	9.92e-16	-0.615967	0.123	0.225	2.43e-11	Downregulated	Match	ENSMUSG00000026424
Top1	1.1e-15	-0.53209	0.485	0.581	2.68e-11	Downregulated	Match	ENSMUSG00000070544
Arsb	1.11e-15	-1.39926	0.044	0.114	2.71e-11	Downregulated	Match	ENSMUSG00000042082
Mmd2	1.2e-15	-0.715904	0.131	0.233	2.93e-11	Downregulated	Match	ENSMUSG00000039533
Cadm2	1.45e-15	-0.333712	0.387	0.52	3.54e-11	Downregulated	Match	ENSMUSG00000064115
Ramac	1.93e-15	0.800328	0.228	0.13	4.73e-11	Upregulated	Match	ENSMUSG00000038646
Polr2e	2.14e-15	0.69943	0.294	0.187	5.24e-11	Upregulated	Match	ENSMUSG00000004667
Tmeff2	2.18e-15	-0.928703	0.111	0.205	5.35e-11	Downregulated	Match	ENSMUSG00000026109
Btf3l4	2.31e-15	0.874793	0.201	0.109	5.65e-11	Upregulated	Match	ENSMUSG00000028568
Psme2	2.32e-15	0.764784	0.238	0.138	5.68e-11	Upregulated	Match	ENSMUSG00000079197
Cox7a2	2.4e-15	0.283112	0.837	0.746	5.86e-11	Upregulated	Match	ENSMUSG00000032330
Dctn3	2.44e-15	0.475214	0.451	0.326	5.97e-11	Upregulated	Match	ENSMUSG00000028447
Polb	2.69e-15	0.808103	0.253	0.153	6.59e-11	Upregulated	Match	ENSMUSG00000031536
Tns3	2.77e-15	-1.27297	0.053	0.126	6.78e-11	Downregulated	Match	ENSMUSG00000020422
Enpp2	3.05e-15	-0.872226	0.122	0.218	7.47e-11	Downregulated	Match	ENSMUSG00000022425
Kalrn	3.09e-15	0.28969	0.761	0.631	7.57e-11	Upregulated	Match	ENSMUSG00000061751
Egr1	3.47e-15	-0.626289	0.211	0.325	8.49e-11	Downregulated	Match	ENSMUSG00000038418
Cox4i1	3.77e-15	0.293498	0.853	0.771	9.21e-11	Upregulated	Match	ENSMUSG00000031818
Serpinh1	4e-15	-1.1486	0.067	0.146	9.79e-11	Downregulated	Match	ENSMUSG00000070436
Dock9	4.97e-15	-1.07172	0.06	0.137	1.22e-10	Downregulated	Match	ENSMUSG00000025558
Arpc3	5.01e-15	0.48345	0.446	0.327	1.23e-10	Upregulated	Match	ENSMUSG00000029465
Reps2	6.06e-15	-1.65555	0.026	0.084	1.48e-10	Downregulated	Match	ENSMUSG00000040855
Cd81	6.13e-15	-0.508653	0.438	0.533	1.5e-10	Downregulated	Match	ENSMUSG00000037706
Gamt	6.56e-15	-1.76163	0.024	0.081	1.6e-10	Downregulated	Match	ENSMUSG00000020150
Cep20	7.47e-15	0.720389	0.261	0.16	1.83e-10	Upregulated	Match	ENSMUSG00000022677
Cuedc2	9.75e-15	0.596155	0.349	0.238	2.39e-10	Upregulated	Match	ENSMUSG00000036748
Rfc3	1.6e-14	0.641679	0.287	0.183	3.9e-10	Upregulated	Match	ENSMUSG00000033970
Mia	1.79e-14	-1.66345	0.026	0.083	4.38e-10	Downregulated	Match	ENSMUSG00000089661
C1d	2.01e-14	0.755795	0.245	0.148	4.92e-10	Upregulated	Match	ENSMUSG00000000581
Cpq	2.21e-14	-1.2578	0.055	0.126	5.4e-10	Downregulated	Match	ENSMUSG00000039007
Ppp1r16b	2.22e-14	-1.42652	0.033	0.094	5.43e-10	Downregulated	Match	ENSMUSG00000037754
Dusp15	2.24e-14	-2.201	0.012	0.059	5.48e-10	Downregulated	Match	ENSMUSG00000042662
Rpl22l1	2.37e-14	0.563005	0.383	0.271	5.81e-10	Upregulated	Match	ENSMUSG00000039221
Fibp	2.8e-14	0.493179	0.445	0.331	6.85e-10	Upregulated	Match	ENSMUSG00000024911
Acsl3	3.02e-14	-0.646504	0.128	0.225	7.39e-10	Downregulated	Match	ENSMUSG00000032883
Ppp1r14b	3.49e-14	0.464716	0.526	0.417	8.53e-10	Upregulated	Match	ENSMUSG00000056612
Ifi27	4.14e-14	1.04076	0.167	0.087	1.01e-09	Upregulated	Match	ENSMUSG00000064215
Med28	4.85e-14	0.512605	0.365	0.252	1.19e-09	Upregulated	Match	ENSMUSG00000015804
Psmc1	5.26e-14	0.553087	0.387	0.277	1.29e-09	Upregulated	Match	ENSMUSG00000021178
Bex3	5.34e-14	0.338499	0.617	0.496	1.31e-09	Upregulated	Match	ENSMUSG00000046432
Mrpl28	5.59e-14	0.590823	0.337	0.23	1.37e-09	Upregulated	Match	ENSMUSG00000024181
Syne1	5.68e-14	-0.831956	0.079	0.16	1.39e-09	Downregulated	Match	ENSMUSG00000096054
Hdac9	5.81e-14	-0.704702	0.192	0.294	1.42e-09	Downregulated	Match	ENSMUSG00000004698
Spag16	6.14e-14	-1.88866	0.019	0.069	1.5e-09	Downregulated	Match	ENSMUSG00000053153
Cfap43	6.75e-14	-1.34911	0.033	0.092	1.65e-09	Downregulated	Match	ENSMUSG00000044948
Atp1a1	8.33e-14	-1.19215	0.051	0.12	2.04e-09	Downregulated	Match	ENSMUSG00000033161
Ncan	9.03e-14	-0.648281	0.242	0.346	2.21e-09	Downregulated	Match	ENSMUSG00000002341
Aatk	9.54e-14	-1.33055	0.044	0.109	2.33e-09	Downregulated	Match	ENSMUSG00000025375
Rsph1	9.55e-14	-1.96857	0.016	0.064	2.34e-09	Downregulated	Match	ENSMUSG00000024033
Igsf9b	1.04e-13	-2.27335	0.011	0.055	2.54e-09	Downregulated	Match	ENSMUSG00000034275
Slc1a1	1.15e-13	-1.4593	0.032	0.09	2.81e-09	Downregulated	Match	ENSMUSG00000024935
Plrg1	1.31e-13	1.14221	0.136	0.065	3.22e-09	Upregulated	Match	ENSMUSG00000027998
Pfdn1	1.57e-13	0.414803	0.478	0.366	3.85e-09	Upregulated	Match	ENSMUSG00000024346
Elp5	1.65e-13	0.744002	0.231	0.14	4.05e-09	Upregulated	Match	ENSMUSG00000018565
Txn2	1.74e-13	0.592559	0.31	0.206	4.26e-09	Upregulated	Match	ENSMUSG00000005354
Pop4	2.02e-13	0.800177	0.203	0.117	4.93e-09	Upregulated	Match	ENSMUSG00000030423
Ttyh2	2.44e-13	-1.56799	0.029	0.084	5.98e-09	Downregulated	Match	ENSMUSG00000034714
Gclm	2.58e-13	0.317181	0.678	0.565	6.3e-09	Upregulated	Match	ENSMUSG00000028124
Idh3g	2.64e-13	0.754936	0.248	0.156	6.45e-09	Upregulated	Match	ENSMUSG00000002010
Ube2j2	2.81e-13	0.729655	0.218	0.129	6.88e-09	Upregulated	Match	ENSMUSG00000023286
Npc2	3.19e-13	0.409061	0.512	0.401	7.81e-09	Upregulated	Match	ENSMUSG00000021242
Shisa4	3.44e-13	-0.873444	0.119	0.205	8.41e-09	Downregulated	Match	ENSMUSG00000041889
Glud1	3.99e-13	-0.474183	0.198	0.304	9.76e-09	Downregulated	Match	ENSMUSG00000021794
Nkain2	4.94e-13	-0.714645	0.103	0.188	1.21e-08	Downregulated	Match	ENSMUSG00000069670
Cdh18	5.1e-13	-1.46687	0.033	0.09	1.25e-08	Downregulated	Match	ENSMUSG00000040420
Rhob	5.2e-13	-0.586748	0.232	0.336	1.27e-08	Downregulated	Match	ENSMUSG00000054364
Ndufa13	5.42e-13	0.415604	0.533	0.426	1.33e-08	Upregulated	Match	ENSMUSG00000036199
Epas1	6.76e-13	-0.866226	0.093	0.173	1.66e-08	Downregulated	Match	ENSMUSG00000024140
Tbcc	6.85e-13	1.02782	0.143	0.072	1.68e-08	Upregulated	Match	ENSMUSG00000036430
Uso1	8.29e-13	-1.00872	0.082	0.157	2.03e-08	Downregulated	Match	ENSMUSG00000029407
Fasn	8.69e-13	-0.923519	0.107	0.188	2.13e-08	Downregulated	Match	ENSMUSG00000025153
Plaat3	8.87e-13	-1.23522	0.044	0.105	2.17e-08	Downregulated	Match	ENSMUSG00000060675
Hypk	9.66e-13	0.398378	0.517	0.407	2.36e-08	Upregulated	Match	ENSMUSG00000027245
Myrf	9.74e-13	-2.13003	0.013	0.055	2.38e-08	Downregulated	Match	ENSMUSG00000036098
Trpm4	1.09e-12	-2.45245	0.007	0.044	2.66e-08	Downregulated	Match	ENSMUSG00000038260
Rps20	1.1e-12	0.271425	0.82	0.75	2.69e-08	Upregulated	Match	ENSMUSG00000028234
Npm1	1.15e-12	0.42249	0.448	0.335	2.81e-08	Upregulated	Match	ENSMUSG00000057113
Trmt112	1.19e-12	0.505062	0.362	0.258	2.92e-08	Upregulated	Match	ENSMUSG00000038812
Atp6v1f	1.21e-12	0.441108	0.441	0.332	2.97e-08	Upregulated	Match	ENSMUSG00000004285
Srsf3	1.28e-12	0.402042	0.535	0.43	3.14e-08	Upregulated	Match	ENSMUSG00000071172
Lgi3	1.3e-12	-1.50468	0.03	0.083	3.19e-08	Downregulated	Match	ENSMUSG00000033595
Pla2g7	1.33e-12	-0.979836	0.066	0.136	3.26e-08	Downregulated	Match	ENSMUSG00000023913
Sdhb	1.42e-12	0.466638	0.405	0.299	3.46e-08	Upregulated	Match	ENSMUSG00000009863
Rpp25l	1.43e-12	0.996221	0.147	0.076	3.5e-08	Upregulated	Match	ENSMUSG00000036114
Ppp1ca	1.75e-12	0.397768	0.485	0.377	4.29e-08	Upregulated	Match	ENSMUSG00000040385
Mad2l2	1.77e-12	0.810699	0.207	0.124	4.32e-08	Upregulated	Match	ENSMUSG00000029003
Polr1c	1.8e-12	0.855199	0.166	0.091	4.41e-08	Upregulated	Match	ENSMUSG00000067148
S100a10	1.85e-12	0.409733	0.579	0.478	4.52e-08	Upregulated	Match	ENSMUSG00000041959
Tceal8	2.08e-12	0.644387	0.273	0.18	5.09e-08	Upregulated	Match	ENSMUSG00000051579
Trir	2.37e-12	0.738081	0.226	0.14	5.81e-08	Upregulated	Match	ENSMUSG00000041203
Mrpl34	2.38e-12	0.393719	0.502	0.393	5.82e-08	Upregulated	Match	ENSMUSG00000034880
Psma7	2.83e-12	0.331317	0.647	0.551	6.92e-08	Upregulated	Match	ENSMUSG00000027566
Tomm22	2.87e-12	0.472518	0.392	0.286	7.02e-08	Upregulated	Match	ENSMUSG00000022427
Hspa2	3.04e-12	-1.46404	0.029	0.082	7.43e-08	Downregulated	Match	ENSMUSG00000059970
Ampd3	3.15e-12	-2.201	0.013	0.054	7.71e-08	Downregulated	Match	ENSMUSG00000005686
Ecrg4	3.43e-12	-2.46788	0.007	0.042	8.4e-08	Downregulated	Match	ENSMUSG00000026051
Tmem132b	3.54e-12	-1.46302	0.03	0.083	8.65e-08	Downregulated	Match	ENSMUSG00000070498
Polr3k	3.93e-12	0.596621	0.269	0.176	9.61e-08	Upregulated	Match	ENSMUSG00000038628
Mrpl30	4.55e-12	0.641228	0.268	0.177	1.11e-07	Upregulated	Match	ENSMUSG00000026087
Pfdn4	4.67e-12	0.494096	0.339	0.237	1.14e-07	Upregulated	Match	ENSMUSG00000052033
Psma6	4.69e-12	0.396157	0.496	0.389	1.15e-07	Upregulated	Match	ENSMUSG00000021024
Tle5	4.98e-12	0.455991	0.431	0.327	1.22e-07	Upregulated	Match	ENSMUSG00000054452
Llph	6.37e-12	0.412406	0.403	0.296	1.56e-07	Upregulated	Match	ENSMUSG00000020224
Acta2	6.64e-12	-2.15646	0.011	0.049	1.62e-07	Downregulated	Match	ENSMUSG00000035783
Tmem141	7.58e-12	-1.25875	0.041	0.098	1.86e-07	Downregulated	Match	ENSMUSG00000026939
Tst	7.73e-12	-1.17527	0.044	0.103	1.89e-07	Downregulated	Match	ENSMUSG00000044986
Fkbp9	7.77e-12	-1.66818	0.022	0.068	1.9e-07	Downregulated	Match	ENSMUSG00000029781
Rtf1	7.79e-12	0.429758	0.414	0.307	1.91e-07	Upregulated	Match	ENSMUSG00000027304
Snu13	7.94e-12	0.463543	0.4	0.296	1.94e-07	Upregulated	Match	ENSMUSG00000063480
Sox8	8e-12	-1.07016	0.056	0.12	1.96e-07	Downregulated	Match	ENSMUSG00000024176
Orc6	8.11e-12	0.639576	0.264	0.175	1.98e-07	Upregulated	Match	ENSMUSG00000031697
Fbxo44	9e-12	1.02678	0.14	0.073	2.2e-07	Upregulated	Match	ENSMUSG00000029001
Nmbr	9.45e-12	-2.20161	0.01	0.047	2.31e-07	Downregulated	Match	ENSMUSG00000019865
Ascl1	9.54e-12	-2.39003	0.007	0.042	2.33e-07	Downregulated	Match	ENSMUSG00000020052
Rbms2	9.57e-12	1.26281	0.127	0.064	2.34e-07	Upregulated	Match	ENSMUSG00000040043
Mir124-2hg	1.12e-11	0.748232	0.193	0.114	2.73e-07	Upregulated	Match	ENSMUSG00000100252
Psmd14	1.16e-11	0.560911	0.282	0.188	2.84e-07	Upregulated	Match	ENSMUSG00000026914
Ppp2r3c	1.36e-11	0.795538	0.198	0.12	3.34e-07	Upregulated	Match	ENSMUSG00000021022
Ctsd	1.4e-11	-0.636513	0.191	0.282	3.42e-07	Downregulated	Match	ENSMUSG00000007891
Dcakd	1.69e-11	0.652309	0.23	0.145	4.14e-07	Upregulated	Match	ENSMUSG00000020935
Gpr37	1.78e-11	-1.85702	0.015	0.056	4.35e-07	Downregulated	Match	ENSMUSG00000039904
Slc22a23	1.78e-11	-1.32517	0.037	0.09	4.36e-07	Downregulated	Match	ENSMUSG00000038267
Tmsb15b2	1.93e-11	0.628952	0.23	0.145	4.73e-07	Upregulated	Match	ENSMUSG00000089996
Yeats4	2.06e-11	1.33872	0.085	0.034	5.03e-07	Upregulated	Match	ENSMUSG00000020171
Tlcd4	2.31e-11	-1.39653	0.03	0.08	5.66e-07	Downregulated	Match	ENSMUSG00000028132
Marcks	2.39e-11	-0.336004	0.671	0.717	5.84e-07	Downregulated	Match	ENSMUSG00000069662
Acp1	2.51e-11	0.799465	0.202	0.125	6.13e-07	Upregulated	Match	ENSMUSG00000044573
Dnah12	2.6e-11	-1.98368	0.013	0.051	6.37e-07	Downregulated	Match	ENSMUSG00000021879
Ptpre	3.18e-11	-1.48713	0.031	0.081	7.77e-07	Downregulated	Match	ENSMUSG00000041836
Tmem132d	3.43e-11	-1.80886	0.017	0.059	8.38e-07	Downregulated	Match	ENSMUSG00000034310
Rnaset2b	3.47e-11	-0.843019	0.096	0.168	8.5e-07	Downregulated	Match	ENSMUSG00000116876
Snx22	3.52e-11	-2.08607	0.011	0.047	8.61e-07	Downregulated	Match	ENSMUSG00000039452
Atp1b2	3.57e-11	-0.623287	0.111	0.189	8.73e-07	Downregulated	Match	ENSMUSG00000041329
Rpl10-ps3	3.75e-11	0.254872	0.769	0.687	9.17e-07	Upregulated	Match	ENSMUSG00000058443
Slco1c1	3.91e-11	-0.506837	0.147	0.234	9.56e-07	Downregulated	Match	ENSMUSG00000030235
Rnf113a2	4.13e-11	1.44496	0.072	0.027	1.01e-06	Upregulated	Match	ENSMUSG00000098134
Npas3	4.26e-11	-0.268031	0.147	0.237	1.04e-06	Downregulated	Match	ENSMUSG00000021010
Pcdhga1	4.78e-11	-0.519763	0.295	0.389	1.17e-06	Downregulated	Match	ENSMUSG00000103144
Phyhipl	5.35e-11	-0.745512	0.117	0.194	1.31e-06	Downregulated	Match	ENSMUSG00000037747
Sdhd	5.52e-11	0.944193	0.13	0.067	1.35e-06	Upregulated	Match	ENSMUSG00000000171
Mpc1	5.55e-11	0.406936	0.458	0.357	1.36e-06	Upregulated	Match	ENSMUSG00000023861
Prkd1	5.61e-11	-0.678451	0.072	0.139	1.37e-06	Downregulated	Match	ENSMUSG00000002688
Slc13a3	6.04e-11	-1.35934	0.034	0.084	1.48e-06	Downregulated	Match	ENSMUSG00000018459
Atp6v0c	6.82e-11	0.326498	0.585	0.487	1.67e-06	Upregulated	Match	ENSMUSG00000024121
Cops4	7.02e-11	0.685179	0.196	0.12	1.72e-06	Upregulated	Match	ENSMUSG00000035297
Zfp560	7.12e-11	0.635847	0.231	0.149	1.74e-06	Upregulated	Match	ENSMUSG00000045519
Myl9	7.24e-11	-1.08452	0.047	0.103	1.77e-06	Downregulated	Match	ENSMUSG00000067818
Esd	7.54e-11	0.560425	0.274	0.186	1.84e-06	Upregulated	Match	ENSMUSG00000021996
Abhd12	9e-11	-0.69402	0.101	0.174	2.2e-06	Downregulated	Match	ENSMUSG00000032046
Kif11	9.41e-11	-1.62127	0.013	0.051	2.3e-06	Downregulated	Match	ENSMUSG00000012443
Vcam1	1e-10	-0.928512	0.049	0.105	2.46e-06	Downregulated	Match	ENSMUSG00000027962
S1pr1	1.01e-10	-0.556169	0.126	0.206	2.47e-06	Downregulated	Match	ENSMUSG00000045092
Patl2	1.06e-10	-1.42318	0.029	0.076	2.6e-06	Downregulated	Match	ENSMUSG00000027233
Notch1	1.23e-10	-0.768878	0.112	0.187	3.01e-06	Downregulated	Match	ENSMUSG00000026923
Parvb	1.39e-10	-1.20888	0.041	0.093	3.39e-06	Downregulated	Match	ENSMUSG00000022438
Psmc4	1.42e-10	0.58995	0.245	0.162	3.47e-06	Upregulated	Match	ENSMUSG00000030603
Nr2f1	1.44e-10	-1.00238	0.064	0.125	3.52e-06	Downregulated	Match	ENSMUSG00000069171
Il1rap	1.54e-10	-1.13082	0.04	0.092	3.77e-06	Downregulated	Match	ENSMUSG00000022514
Swi5	1.56e-10	0.331952	0.518	0.418	3.82e-06	Upregulated	Match	ENSMUSG00000044627
Fa2h	1.61e-10	-1.26624	0.037	0.087	3.94e-06	Downregulated	Match	ENSMUSG00000033579
Ndufb5	1.68e-10	0.430899	0.357	0.26	4.11e-06	Upregulated	Match	ENSMUSG00000027673
Pdlim7	1.77e-10	0.718626	0.217	0.141	4.32e-06	Upregulated	Match	ENSMUSG00000021493
Mrpl20	1.77e-10	0.530033	0.304	0.215	4.33e-06	Upregulated	Match	ENSMUSG00000029066
Dab2	1.85e-10	-1.79509	0.015	0.053	4.53e-06	Downregulated	Match	ENSMUSG00000022150
Cpox	2.01e-10	-1.08921	0.05	0.106	4.92e-06	Downregulated	Match	ENSMUSG00000022742
Arhgef28	2.06e-10	-1.45878	0.023	0.065	5.05e-06	Downregulated	Match	ENSMUSG00000021662
Pqbp1	2.08e-10	0.486606	0.303	0.212	5.1e-06	Upregulated	Match	ENSMUSG00000031157
Mad2l1bp	2.14e-10	1.297	0.074	0.029	5.25e-06	Upregulated	Match	ENSMUSG00000034509
Maf	2.19e-10	-1.46847	0.028	0.074	5.36e-06	Downregulated	Match	ENSMUSG00000055435
Cops5	2.21e-10	0.594859	0.246	0.164	5.4e-06	Upregulated	Match	ENSMUSG00000025917
Sash1	2.48e-10	-0.912936	0.06	0.12	6.06e-06	Downregulated	Match	ENSMUSG00000015305
Aurkaip1	2.61e-10	0.578739	0.268	0.185	6.39e-06	Upregulated	Match	ENSMUSG00000065990
Rnf5	2.77e-10	0.487038	0.322	0.232	6.77e-06	Upregulated	Match	ENSMUSG00000015478
Igsf8	2.79e-10	-0.678625	0.164	0.245	6.82e-06	Downregulated	Match	ENSMUSG00000038034
Thoc6	3.01e-10	0.97188	0.132	0.072	7.38e-06	Upregulated	Match	ENSMUSG00000041319
Rnf7	3.05e-10	0.577025	0.262	0.179	7.46e-06	Upregulated	Match	ENSMUSG00000048185
Ccnd1	3.09e-10	-1.13825	0.037	0.086	7.55e-06	Downregulated	Match	ENSMUSG00000070348
Prnp	3.21e-10	-0.459445	0.273	0.365	7.87e-06	Downregulated	Match	ENSMUSG00000079037
Pik3r3	3.33e-10	-0.614275	0.088	0.155	8.15e-06	Downregulated	Match	ENSMUSG00000028698
Apcdd1	3.54e-10	-0.834534	0.107	0.177	8.65e-06	Downregulated	Match	ENSMUSG00000071847
Mageh1	3.62e-10	0.603549	0.226	0.147	8.86e-06	Upregulated	Match	ENSMUSG00000047238
Zfp830	4.02e-10	1.18928	0.081	0.035	9.85e-06	Upregulated	Match	ENSMUSG00000046010
Prelp	4.17e-10	-1.96904	0.012	0.047	1.02e-05	Downregulated	Match	ENSMUSG00000041577
Nosip	4.22e-10	0.754515	0.175	0.106	1.03e-05	Upregulated	Match	ENSMUSG00000003421
Lamtor5	4.91e-10	0.45183	0.362	0.271	1.2e-05	Upregulated	Match	ENSMUSG00000087260
Prc1	5.09e-10	-1.60445	0.018	0.056	1.24e-05	Downregulated	Match	ENSMUSG00000038943
Kank1	5.28e-10	-0.968278	0.054	0.11	1.29e-05	Downregulated	Match	ENSMUSG00000032702
Gpc3	5.62e-10	-1.83648	0.009	0.041	1.38e-05	Downregulated	Match	ENSMUSG00000055653
Septin8	6.3e-10	-1.0927	0.055	0.11	1.54e-05	Downregulated	Match	ENSMUSG00000018398
Lrrc4c	7.86e-10	-0.483698	0.109	0.182	1.92e-05	Downregulated	Match	ENSMUSG00000050587
Col4a1	8.32e-10	-0.717967	0.105	0.173	2.04e-05	Downregulated	Match	ENSMUSG00000031502
Afap1l2	8.34e-10	-1.6604	0.016	0.053	2.04e-05	Downregulated	Match	ENSMUSG00000025083
Cetn3	8.85e-10	0.416335	0.44	0.351	2.17e-05	Upregulated	Match	ENSMUSG00000021537
Map1lc3a	9.11e-10	0.414985	0.379	0.29	2.23e-05	Upregulated	Match	ENSMUSG00000027602
Bgn	9.19e-10	-1.83453	0.013	0.048	2.25e-05	Downregulated	Match	ENSMUSG00000031375
BC005624	9.78e-10	0.606871	0.206	0.132	2.39e-05	Upregulated	Match	ENSMUSG00000026851
Ercc1	9.84e-10	0.801309	0.154	0.09	2.41e-05	Upregulated	Match	ENSMUSG00000003549
Sarnp	1.03e-09	0.366234	0.507	0.408	2.51e-05	Upregulated	Match	ENSMUSG00000078427
Txnl4a	1.15e-09	0.373191	0.395	0.299	2.82e-05	Upregulated	Match	ENSMUSG00000057130
Trappc3	1.26e-09	0.567287	0.253	0.174	3.07e-05	Upregulated	Match	ENSMUSG00000028847
Ppdpf	1.27e-09	0.290226	0.623	0.536	3.11e-05	Upregulated	Match	ENSMUSG00000016344
Cdh11	1.33e-09	-1.1187	0.047	0.098	3.27e-05	Downregulated	Match	ENSMUSG00000031673
Endod1	1.34e-09	-1.77795	0.014	0.048	3.28e-05	Downregulated	Match	ENSMUSG00000037419
Tmem258	1.34e-09	0.34957	0.446	0.351	3.28e-05	Upregulated	Match	ENSMUSG00000036372
Cops9	1.37e-09	0.258481	0.651	0.554	3.34e-05	Upregulated	Match	ENSMUSG00000073616
Ccdc146	1.37e-09	-1.96702	0.011	0.043	3.35e-05	Downregulated	Match	ENSMUSG00000064280
Serinc3	1.37e-09	-0.651694	0.159	0.236	3.35e-05	Downregulated	Match	ENSMUSG00000017707
Dusp8	1.38e-09	0.824556	0.153	0.09	3.39e-05	Upregulated	Match	ENSMUSG00000037887
Spon2	1.51e-09	1.6355	0.05	0.016	3.7e-05	Upregulated	Match	ENSMUSG00000037379
Gria2	1.55e-09	-0.316893	0.535	0.62	3.78e-05	Downregulated	Match	ENSMUSG00000033981
Tmem47	1.59e-09	-0.711846	0.116	0.187	3.88e-05	Downregulated	Match	ENSMUSG00000025666
Snhg6	1.72e-09	0.359067	0.461	0.366	4.21e-05	Upregulated	Match	ENSMUSG00000098234
Cope	1.76e-09	0.445451	0.363	0.274	4.31e-05	Upregulated	Match	ENSMUSG00000055681
Naaladl2	1.85e-09	-0.856475	0.08	0.141	4.54e-05	Downregulated	Match	ENSMUSG00000102758
Tmem88b	1.89e-09	-1.47914	0.019	0.057	4.63e-05	Downregulated	Match	ENSMUSG00000073680
Septin4	1.9e-09	-0.820179	0.097	0.162	4.64e-05	Downregulated	Match	ENSMUSG00000020486
Phax	2.03e-09	0.525955	0.277	0.197	4.98e-05	Upregulated	Match	ENSMUSG00000008301
Gtf2a2	2.09e-09	0.351837	0.397	0.302	5.11e-05	Upregulated	Match	ENSMUSG00000033543
Mrpl18	2.21e-09	0.573252	0.238	0.161	5.41e-05	Upregulated	Match	ENSMUSG00000057388
Kpnb1	2.22e-09	-0.791033	0.09	0.153	5.43e-05	Downregulated	Match	ENSMUSG00000001440
Atf4	2.28e-09	0.383936	0.401	0.311	5.59e-05	Upregulated	Match	ENSMUSG00000042406
Brix1	2.29e-09	0.696673	0.18	0.113	5.6e-05	Upregulated	Match	ENSMUSG00000022247
Commd2	2.34e-09	0.675477	0.189	0.12	5.74e-05	Upregulated	Match	ENSMUSG00000036513
Psmb1	2.45e-09	0.295705	0.615	0.531	6e-05	Upregulated	Match	ENSMUSG00000014769
Haghl	2.5e-09	0.864948	0.128	0.071	6.12e-05	Upregulated	Match	ENSMUSG00000061046
Tmem223	2.54e-09	0.513767	0.306	0.224	6.21e-05	Upregulated	Match	ENSMUSG00000117924
Lrfn5	2.57e-09	-1.70366	0.015	0.05	6.3e-05	Downregulated	Match	ENSMUSG00000035653
Slc25a18	2.62e-09	-1.2266	0.033	0.078	6.41e-05	Downregulated	Match	ENSMUSG00000004902
Park7	2.67e-09	0.353454	0.473	0.384	6.54e-05	Upregulated	Match	ENSMUSG00000028964
Tsr3	3.26e-09	0.824023	0.136	0.077	7.97e-05	Upregulated	Match	ENSMUSG00000015126
Tril	3.33e-09	-0.825985	0.058	0.112	8.14e-05	Downregulated	Match	ENSMUSG00000043496
Sorbs3	3.41e-09	-1.54397	0.017	0.053	8.35e-05	Downregulated	Match	ENSMUSG00000022091
Cltc	3.48e-09	-0.639443	0.151	0.225	8.52e-05	Downregulated	Match	ENSMUSG00000047126
Slc39a12	3.98e-09	-0.843638	0.057	0.11	9.73e-05	Downregulated	Match	ENSMUSG00000036949
Txndc9	4.02e-09	0.575258	0.231	0.156	9.83e-05	Upregulated	Match	ENSMUSG00000058407
Dnah6	4.19e-09	-2.10776	0.009	0.038	0.000102597	Downregulated	Match	ENSMUSG00000052861
Ubl7	4.24e-09	0.767438	0.142	0.083	0.000103667	Upregulated	Match	ENSMUSG00000055720
Ppfibp1	4.44e-09	-1.25946	0.032	0.075	0.000108591	Downregulated	Match	ENSMUSG00000016487
Ntsr2	5.01e-09	-0.431192	0.137	0.212	0.000122543	Downregulated	Match	ENSMUSG00000020591
Map6d1	5.02e-09	-2.28966	0.007	0.034	0.00012272	Downregulated	Match	ENSMUSG00000041205
Pak4	5.04e-09	-1.2975	0.027	0.067	0.000123403	Downregulated	Match	ENSMUSG00000030602
Abt1	5.05e-09	0.90092	0.11	0.058	0.000123681	Upregulated	Match	ENSMUSG00000036376
Prpf38a	5.26e-09	0.714311	0.167	0.103	0.000128684	Upregulated	Match	ENSMUSG00000063800
U2af1	5.6e-09	0.329954	0.518	0.434	0.000137113	Upregulated	Match	ENSMUSG00000061613
Agbl4	5.74e-09	-1.10609	0.036	0.081	0.000140435	Downregulated	Match	ENSMUSG00000061298
Cnbp	6.18e-09	0.338418	0.444	0.354	0.000151113	Upregulated	Match	ENSMUSG00000030057
Kndc1	6.22e-09	-1.28446	0.029	0.07	0.000152265	Downregulated	Match	ENSMUSG00000066129
Trappc2l	6.25e-09	0.512203	0.265	0.188	0.000153004	Upregulated	Match	ENSMUSG00000015013
Gtf2h5	6.41e-09	0.381743	0.433	0.345	0.000156779	Upregulated	Match	ENSMUSG00000034345
Cript	6.75e-09	0.557522	0.262	0.186	0.000165148	Upregulated	Match	ENSMUSG00000024146
Psat1	6.83e-09	-0.988516	0.053	0.103	0.000167105	Downregulated	Match	ENSMUSG00000024640
Tufm	6.88e-09	0.845402	0.122	0.067	0.00016842	Upregulated	Match	ENSMUSG00000073838
Kcnip4	7.67e-09	-0.990104	0.038	0.083	0.000187653	Downregulated	Match	ENSMUSG00000029088
Cobll1	7.91e-09	-1.66264	0.015	0.049	0.000193547	Downregulated	Match	ENSMUSG00000034903
Stub1	8.08e-09	0.583614	0.219	0.148	0.000197765	Upregulated	Match	ENSMUSG00000039615
Gpr34	8.83e-09	-1.40514	0.021	0.058	0.000216086	Downregulated	Match	ENSMUSG00000040229
Rnf126	9.59e-09	-0.871894	0.075	0.131	0.000234735	Downregulated	Match	ENSMUSG00000035890
Nkx2-2	9.79e-09	-1.86854	0.012	0.042	0.000239451	Downregulated	Match	ENSMUSG00000027434
Adamts4	1e-08	-1.23832	0.03	0.071	0.000245263	Downregulated	Match	ENSMUSG00000006403
Lrrc61	1.05e-08	-1.58023	0.017	0.05	0.000255897	Downregulated	Match	ENSMUSG00000073096
Psmg4	1.07e-08	0.452506	0.264	0.186	0.0002623	Upregulated	Match	ENSMUSG00000071451
Pin1	1.14e-08	0.44085	0.337	0.255	0.000279038	Upregulated	Match	ENSMUSG00000032171
Mdga2	1.15e-08	-0.385104	0.103	0.169	0.000281941	Downregulated	Match	ENSMUSG00000034912
Rab11b	1.16e-08	0.416788	0.34	0.257	0.000283695	Upregulated	Match	ENSMUSG00000077450
Fbl	1.17e-08	0.605305	0.228	0.157	0.00028739	Upregulated	Match	ENSMUSG00000046865
Chadl	1.26e-08	-1.38089	0.021	0.057	0.000308596	Downregulated	Match	ENSMUSG00000063765
Hepacam	1.26e-08	-0.504677	0.142	0.214	0.000309484	Downregulated	Match	ENSMUSG00000046240
Apbb2	1.27e-08	-0.944008	0.055	0.105	0.000311799	Downregulated	Match	ENSMUSG00000029207
Psmc5	1.36e-08	0.616998	0.202	0.135	0.000331908	Upregulated	Match	ENSMUSG00000020708
Polr2d	1.43e-08	0.53081	0.253	0.179	0.000349708	Upregulated	Match	ENSMUSG00000024258
Caml	1.48e-08	0.63539	0.19	0.125	0.000361729	Upregulated	Match	ENSMUSG00000021501
St3gal6	1.5e-08	-1.04257	0.037	0.081	0.00036623	Downregulated	Match	ENSMUSG00000022747
Prr13	1.51e-08	0.554748	0.205	0.136	0.000368917	Upregulated	Match	ENSMUSG00000023048
Clpp	1.53e-08	0.429181	0.346	0.264	0.000375163	Upregulated	Match	ENSMUSG00000002660
Tmem242	1.56e-08	0.47658	0.278	0.201	0.000381812	Upregulated	Match	ENSMUSG00000004945
Gas6	1.59e-08	-1.26075	0.03	0.071	0.000387848	Downregulated	Match	ENSMUSG00000031451
Nim1k	1.62e-08	-0.763595	0.052	0.102	0.000395317	Downregulated	Match	ENSMUSG00000095930
Lbp	1.63e-08	-2.30131	0.006	0.031	0.000400021	Downregulated	Match	ENSMUSG00000016024
Tmem181a	1.65e-08	-0.90625	0.064	0.117	0.000402929	Downregulated	Match	ENSMUSG00000038141
Canx	1.66e-08	-0.467	0.257	0.337	0.000407374	Downregulated	Match	ENSMUSG00000020368
F11r	1.68e-08	-1.20646	0.03	0.071	0.000410074	Downregulated	Match	ENSMUSG00000038235
Mrps15	1.72e-08	0.893517	0.108	0.058	0.000420973	Upregulated	Match	ENSMUSG00000028861
Psma5	1.73e-08	0.399364	0.379	0.295	0.000422683	Upregulated	Match	ENSMUSG00000068749
Dnajc8	2.04e-08	0.407488	0.413	0.333	0.000499518	Upregulated	Match	ENSMUSG00000054405
Tnc	2.06e-08	-1.34502	0.024	0.062	0.00050513	Downregulated	Match	ENSMUSG00000028364
Adh5	2.1e-08	0.488081	0.247	0.175	0.000514523	Upregulated	Match	ENSMUSG00000028138
Rassf1	2.16e-08	0.707998	0.143	0.085	0.000529154	Upregulated	Match	ENSMUSG00000010067
Tmem229a	2.27e-08	-1.59979	0.016	0.048	0.000554343	Downregulated	Match	ENSMUSG00000048022
Mrps33	2.34e-08	0.294803	0.496	0.41	0.000572493	Upregulated	Match	ENSMUSG00000029918
Zfp637	2.37e-08	0.534033	0.213	0.144	0.00057972	Upregulated	Match	ENSMUSG00000059689
Idnk	2.39e-08	0.764784	0.146	0.089	0.000584745	Upregulated	Match	ENSMUSG00000050002
Paqr7	2.56e-08	-1.09243	0.033	0.074	0.000625987	Downregulated	Match	ENSMUSG00000037348
Dag1	2.65e-08	-0.503995	0.131	0.2	0.000648244	Downregulated	Match	ENSMUSG00000039952
Polr2c	2.89e-08	0.477273	0.26	0.186	0.00070661	Upregulated	Match	ENSMUSG00000031783
Cthrc1	2.92e-08	-1.69988	0.013	0.043	0.000715539	Downregulated	Match	ENSMUSG00000054196
Hspbp1	3.11e-08	0.921753	0.103	0.055	0.000760442	Upregulated	Match	ENSMUSG00000063802
Fam107a	3.24e-08	-0.514289	0.114	0.179	0.000793564	Downregulated	Match	ENSMUSG00000021750
Pcdh15	3.34e-08	-0.717696	0.077	0.133	0.000817122	Downregulated	Match	ENSMUSG00000052613
Kmt5a	3.36e-08	-1.13407	0.037	0.079	0.000823051	Downregulated	Match	ENSMUSG00000049327
Grik2	3.42e-08	-0.574602	0.154	0.224	0.00083736	Downregulated	Match	ENSMUSG00000056073
Lamp1	3.46e-08	-0.520619	0.202	0.276	0.000847056	Downregulated	Match	ENSMUSG00000031447
Alcam	3.51e-08	-0.769355	0.062	0.113	0.000857726	Downregulated	Match	ENSMUSG00000022636
Ryr3	3.51e-08	-0.95111	0.054	0.102	0.000858442	Downregulated	Match	ENSMUSG00000057378
Fn1	3.59e-08	-0.59112	0.115	0.178	0.000879073	Downregulated	Match	ENSMUSG00000026193
Tmsb15b1	3.83e-08	0.700872	0.145	0.088	0.00093671	Upregulated	Match	ENSMUSG00000089768
Trim8	3.88e-08	-0.81119	0.085	0.141	0.000949367	Downregulated	Match	ENSMUSG00000025034
Arhgap5	3.88e-08	-0.492125	0.133	0.201	0.000950552	Downregulated	Match	ENSMUSG00000035133
Rsl1d1	4.44e-08	0.684189	0.162	0.103	0.00108716	Upregulated	Match	ENSMUSG00000005846
Ddit3	4.61e-08	0.725882	0.156	0.098	0.00112907	Upregulated	Match	ENSMUSG00000025408
Grm5	4.69e-08	-1.19322	0.027	0.064	0.00114653	Downregulated	Match	ENSMUSG00000049583
Tafa5	4.81e-08	-1.08828	0.037	0.079	0.00117781	Downregulated	Match	ENSMUSG00000054863
Surf2	4.95e-08	0.830974	0.117	0.067	0.00121183	Upregulated	Match	ENSMUSG00000014873
Ndufa6	5.22e-08	0.269299	0.488	0.401	0.00127817	Upregulated	Match	ENSMUSG00000022450
Pank4	5.47e-08	0.836445	0.119	0.068	0.00133951	Upregulated	Match	ENSMUSG00000029056
Phkg2	5.58e-08	0.751868	0.144	0.088	0.0013652	Upregulated	Match	ENSMUSG00000030815
Ndufa5	5.66e-08	0.261726	0.566	0.483	0.0013849	Upregulated	Match	ENSMUSG00000023089
Erf	5.92e-08	-1.6589	0.014	0.043	0.00144901	Downregulated	Match	ENSMUSG00000040857
H1f10	5.99e-08	0.771297	0.159	0.102	0.0014667	Upregulated	Match	ENSMUSG00000044927
Agpat1	6.03e-08	-0.884885	0.058	0.106	0.00147634	Downregulated	Match	ENSMUSG00000034254
Idh3b	6.14e-08	0.563316	0.194	0.129	0.00150352	Upregulated	Match	ENSMUSG00000027406
Praf2	6.87e-08	0.805602	0.123	0.072	0.00168006	Upregulated	Match	ENSMUSG00000031149
Glrx	7.03e-08	0.960508	0.101	0.055	0.00172039	Upregulated	Match	ENSMUSG00000021591
Kpna1	8e-08	-1.11164	0.036	0.076	0.00195664	Downregulated	Match	ENSMUSG00000022905
Ubl3	8.06e-08	-0.638417	0.147	0.212	0.0019719	Downregulated	Match	ENSMUSG00000001687
Gstm7	8.19e-08	0.673428	0.147	0.091	0.00200437	Upregulated	Match	ENSMUSG00000004035
Srcin1	8.2e-08	-0.855226	0.065	0.114	0.00200758	Downregulated	Match	ENSMUSG00000038453
Strn	8.37e-08	-1.13306	0.034	0.074	0.00204691	Downregulated	Match	ENSMUSG00000024077
Kitl	8.41e-08	-0.979836	0.046	0.09	0.00205679	Downregulated	Match	ENSMUSG00000019966
Tm9sf3	8.43e-08	-0.613728	0.139	0.203	0.00206266	Downregulated	Match	ENSMUSG00000025016
Ldhb	8.47e-08	0.280736	0.564	0.486	0.00207254	Upregulated	Match	ENSMUSG00000030246
Mro	9e-08	-1.1681	0.03	0.067	0.00220125	Downregulated	Match	ENSMUSG00000064036
Csmd2	9.33e-08	-0.785963	0.061	0.109	0.00228314	Downregulated	Match	ENSMUSG00000028804
Smarcd3	9.78e-08	0.822664	0.131	0.079	0.00239356	Upregulated	Match	ENSMUSG00000028949
Slc6a9	9.86e-08	-1.3105	0.021	0.054	0.00241179	Downregulated	Match	ENSMUSG00000028542
Snrnp27	1.03e-07	0.379056	0.336	0.257	0.00251262	Upregulated	Match	ENSMUSG00000001158
Vwa3a	1.07e-07	-1.862	0.008	0.033	0.00261868	Downregulated	Match	ENSMUSG00000030889
Cox19	1.07e-07	0.488231	0.237	0.168	0.00262668	Upregulated	Match	ENSMUSG00000045438
Prrg1	1.09e-07	-1.15721	0.03	0.068	0.00266123	Downregulated	Match	ENSMUSG00000047996
Elovl5	1.22e-07	-0.657797	0.077	0.13	0.00298907	Downregulated	Match	ENSMUSG00000032349
Eloc	1.25e-07	0.271537	0.381	0.295	0.0030672	Upregulated	Match	ENSMUSG00000079658
Zcrb1	1.27e-07	0.344933	0.382	0.301	0.00311771	Upregulated	Match	ENSMUSG00000022635
Ccr9	1.33e-07	-2.4926	0.004	0.024	0.00326417	Downregulated	Match	ENSMUSG00000029530
Ndufs4	1.39e-07	-0.355282	0.317	0.335	0.00338734	Downregulated	Match	ENSMUSG00000021764
Vtn	1.43e-07	-0.861999	0.051	0.096	0.00349612	Downregulated	Match	ENSMUSG00000017344
Pam16	1.46e-07	0.55179	0.209	0.145	0.00358019	Upregulated	Match	ENSMUSG00000014301
Otx2os1	1.53e-07	-1.97938	0.008	0.032	0.00374334	Downregulated	Match	ENSMUSG00000098682
Zfp839	1.55e-07	-1.74618	0.011	0.037	0.00379978	Downregulated	Match	ENSMUSG00000021271
Asah1	1.58e-07	-0.963436	0.048	0.091	0.00386867	Downregulated	Match	ENSMUSG00000031591
Purb	1.58e-07	-0.448548	0.244	0.317	0.00387197	Downregulated	Match	ENSMUSG00000094483
Chkb	1.65e-07	0.783399	0.122	0.072	0.00403107	Upregulated	Match	ENSMUSG00000022617
Flywch2	1.65e-07	0.764784	0.102	0.057	0.00404934	Upregulated	Match	ENSMUSG00000023911
Ccdc148	1.82e-07	-1.50984	0.017	0.046	0.00446154	Downregulated	Match	ENSMUSG00000036641
Glp2r	1.82e-07	-1.2081	0.025	0.059	0.00446345	Downregulated	Match	ENSMUSG00000049928
Igfbp2	1.92e-07	-0.515324	0.099	0.156	0.00469876	Downregulated	Match	ENSMUSG00000039323
Stab1	1.93e-07	-1.21409	0.021	0.053	0.00472032	Downregulated	Match	ENSMUSG00000042286
Nol12	1.95e-07	0.872731	0.111	0.064	0.00476284	Upregulated	Match	ENSMUSG00000033099
Ddit4	1.97e-07	0.557126	0.223	0.159	0.00482905	Upregulated	Match	ENSMUSG00000020108
Rgma	2.06e-07	-0.714753	0.072	0.122	0.00503362	Downregulated	Match	ENSMUSG00000070509
Eif1ad	2.09e-07	0.726514	0.142	0.089	0.00510472	Upregulated	Match	ENSMUSG00000024841
Adgrb1	2.12e-07	-0.990104	0.05	0.094	0.00517722	Downregulated	Match	ENSMUSG00000034730
Fermt2	2.12e-07	-0.460765	0.197	0.269	0.00519281	Downregulated	Match	ENSMUSG00000037712
Lrrc51	2.15e-07	-1.26644	0.02	0.052	0.0052678	Downregulated	Match	ENSMUSG00000064307
Coq7	2.16e-07	0.564251	0.175	0.116	0.00528346	Upregulated	Match	ENSMUSG00000030652
Ypel3	2.19e-07	0.589858	0.191	0.13	0.00535802	Upregulated	Match	ENSMUSG00000042675
Tfap2d	2.23e-07	-1.9901	0.007	0.03	0.00546308	Downregulated	Match	ENSMUSG00000042596
Pea15a	2.25e-07	-0.563839	0.154	0.218	0.00549953	Downregulated	Match	ENSMUSG00000013698
Six3	2.6e-07	-1.22544	0.014	0.042	0.00636933	Downregulated	Match	ENSMUSG00000038805
Asrgl1	2.65e-07	-0.62845	0.115	0.173	0.00649021	Downregulated	Match	ENSMUSG00000024654
Cspg4	2.69e-07	-1.06565	0.032	0.069	0.00657871	Downregulated	Match	ENSMUSG00000032911
Tmem50b	2.72e-07	-1.12736	0.03	0.066	0.00666391	Downregulated	Match	ENSMUSG00000022964
Ctsh	2.84e-07	-0.904243	0.054	0.098	0.00694	Downregulated	Match	ENSMUSG00000032359
Rgs20	2.85e-07	-0.37699	0.109	0.169	0.00697794	Downregulated	Match	ENSMUSG00000002459
Cd93	2.87e-07	-1.20975	0.027	0.062	0.00702659	Downregulated	Match	ENSMUSG00000027435
Maip1	2.98e-07	0.70761	0.123	0.074	0.00728468	Upregulated	Match	ENSMUSG00000025971
Trf	3.04e-07	-0.71257	0.083	0.134	0.00743789	Downregulated	Match	ENSMUSG00000032554
Ier2	3.04e-07	0.634561	0.157	0.102	0.00744493	Upregulated	Match	ENSMUSG00000053560
Magohb	3.09e-07	0.66635	0.135	0.083	0.00755454	Upregulated	Match	ENSMUSG00000030188
Cfap74	3.11e-07	-0.631734	0.013	0.04	0.00759794	Downregulated	Match	ENSMUSG00000078490
Hikeshi	3.23e-07	0.482496	0.218	0.154	0.00791541	Upregulated	Match	ENSMUSG00000062797
Epn2	3.28e-07	-0.807004	0.055	0.099	0.0080193	Downregulated	Match	ENSMUSG00000001036
Psma2	3.39e-07	0.264227	0.518	0.437	0.00829269	Upregulated	Match	ENSMUSG00000015671
Stxbp6	3.47e-07	-1.25458	0.018	0.047	0.00848501	Downregulated	Match	ENSMUSG00000046314
Mrpl13	3.53e-07	0.336124	0.328	0.251	0.0086416	Upregulated	Match	ENSMUSG00000022370
Polr2g	3.54e-07	0.346179	0.403	0.33	0.00866992	Upregulated	Match	ENSMUSG00000071662
Desi1	3.61e-07	-0.506629	0.136	0.198	0.00884522	Downregulated	Match	ENSMUSG00000022472
Plekho1	3.62e-07	0.494114	0.215	0.152	0.00886092	Upregulated	Match	ENSMUSG00000015745
Ccnb1	3.65e-07	-1.22826	0.008	0.031	0.00892234	Downregulated	Match	ENSMUSG00000041431
Jam2	3.84e-07	-0.99236	0.037	0.075	0.00940419	Downregulated	Match	ENSMUSG00000053062
Stk19	3.88e-07	0.728186	0.132	0.082	0.00948217	Upregulated	Match	ENSMUSG00000061207
Erbb3	4.37e-07	-2.8558	0.002	0.02	0.0106832	Downregulated	Match	ENSMUSG00000018166
Cox16	4.48e-07	0.322265	0.34	0.263	0.0109547	Upregulated	Match	ENSMUSG00000091803
Sema6d	4.61e-07	-0.472256	0.15	0.214	0.0112692	Downregulated	Match	ENSMUSG00000027200
Sltm	4.78e-07	0.276703	0.419	0.341	0.0117001	Upregulated	Match	ENSMUSG00000032212
Gt(ROSA)26Sor	4.8e-07	0.784201	0.097	0.054	0.0117525	Upregulated	Match	ENSMUSG00000086429
Grid2	4.85e-07	-0.303262	0.121	0.183	0.0118649	Downregulated	Match	ENSMUSG00000071424
Cdc123	4.86e-07	0.327342	0.3	0.226	0.0118855	Upregulated	Match	ENSMUSG00000039128
Hnrnpu	5.04e-07	-0.41323	0.372	0.44	0.0123278	Downregulated	Match	ENSMUSG00000039630
Uhrf1	5.05e-07	-1.52062	0.017	0.045	0.0123589	Downregulated	Match	ENSMUSG00000001228
Psmb2	5.06e-07	0.25027	0.509	0.423	0.0123774	Upregulated	Match	ENSMUSG00000028837
Rgs12	5.28e-07	0.470058	0.218	0.155	0.0129225	Upregulated	Match	ENSMUSG00000029101
Xpa	5.34e-07	0.656007	0.128	0.079	0.0130655	Upregulated	Match	ENSMUSG00000028329
Frg1	5.37e-07	0.362621	0.289	0.218	0.0131347	Upregulated	Match	ENSMUSG00000031590
Oat	5.39e-07	-0.894947	0.049	0.091	0.0131833	Downregulated	Match	ENSMUSG00000030934
Tmem163	5.39e-07	-1.04547	0.039	0.077	0.013197	Downregulated	Match	ENSMUSG00000026347
Eml1	5.52e-07	-1.01916	0.038	0.075	0.0134947	Downregulated	Match	ENSMUSG00000058070
Cyp2j6	5.63e-07	-1.10491	0.03	0.064	0.0137852	Downregulated	Match	ENSMUSG00000052914
Fez1	5.84e-07	0.324493	0.369	0.293	0.0142883	Upregulated	Match	ENSMUSG00000032118
Plppr5	5.92e-07	-1.22353	0.013	0.04	0.0144756	Downregulated	Match	ENSMUSG00000033342
Cep57	6.01e-07	0.801309	0.121	0.074	0.0147106	Upregulated	Match	ENSMUSG00000031922
Ssbp1	6.09e-07	0.47497	0.216	0.153	0.0148894	Upregulated	Match	ENSMUSG00000029911
Tjp2	6.16e-07	-0.924876	0.049	0.09	0.0150633	Downregulated	Match	ENSMUSG00000024812
Itpa	6.42e-07	0.498609	0.225	0.163	0.0157107	Upregulated	Match	ENSMUSG00000074797
Septin7	6.57e-07	-0.452307	0.312	0.378	0.0160736	Downregulated	Match	ENSMUSG00000001833
Lrrn1	6.6e-07	-0.72707	0.087	0.138	0.0161438	Downregulated	Match	ENSMUSG00000034648
Slc31a1	6.62e-07	-0.692629	0.101	0.154	0.0162026	Downregulated	Match	ENSMUSG00000066150
Dpy19l1	6.93e-07	-1.27269	0.019	0.049	0.0169653	Downregulated	Match	ENSMUSG00000043067
Wwtr1	6.97e-07	-0.939478	0.046	0.086	0.0170644	Downregulated	Match	ENSMUSG00000027803
Cdh1	6.98e-07	-2.04257	0.006	0.027	0.0170842	Downregulated	Match	ENSMUSG00000000303
Gpx8	6.98e-07	-1.27624	0.021	0.051	0.0170903	Downregulated	Match	ENSMUSG00000021760
Nxt1	7.01e-07	0.798467	0.102	0.059	0.0171555	Upregulated	Match	ENSMUSG00000036992
Pygb	7.03e-07	-0.65595	0.079	0.128	0.0171948	Downregulated	Match	ENSMUSG00000033059
Myo7a	7.05e-07	-1.24468	0.019	0.049	0.0172421	Downregulated	Match	ENSMUSG00000030761
Pigx	7.08e-07	0.560643	0.188	0.13	0.0173225	Upregulated	Match	ENSMUSG00000023791
Ttyh3	7.28e-07	-0.422958	0.278	0.348	0.017813	Downregulated	Match	ENSMUSG00000036565
Fam241b	7.33e-07	1.07706	0.073	0.037	0.0179271	Upregulated	Match	ENSMUSG00000020083
Cyb5b	7.34e-07	-0.851749	0.061	0.105	0.0179546	Downregulated	Match	ENSMUSG00000031924
Capsl	7.46e-07	-1.75878	0.009	0.033	0.0182574	Downregulated	Match	ENSMUSG00000039676
Vwa1	7.51e-07	-1.06565	0.034	0.069	0.0183738	Downregulated	Match	ENSMUSG00000042116
Calml4	7.6e-07	-1.16257	0.01	0.034	0.0185973	Downregulated	Match	ENSMUSG00000032246
Hsph1	7.71e-07	-0.954664	0.046	0.086	0.0188701	Downregulated	Match	ENSMUSG00000029657
Gps2	7.8e-07	0.532123	0.206	0.146	0.0190914	Upregulated	Match	ENSMUSG00000023170
Nip7	7.8e-07	0.611537	0.152	0.1	0.0190951	Upregulated	Match	ENSMUSG00000031917
Inppl1	7.95e-07	-1.25314	0.02	0.05	0.0194564	Downregulated	Match	ENSMUSG00000032737
Ttll3	8.05e-07	0.452024	0.225	0.162	0.0196976	Upregulated	Match	ENSMUSG00000030276
Dock10	8.46e-07	-0.919715	0.04	0.078	0.0206897	Downregulated	Match	ENSMUSG00000038608
Mrps18b	8.48e-07	0.981595	0.07	0.035	0.0207421	Upregulated	Match	ENSMUSG00000024436
Ndufv2	8.69e-07	0.349496	0.34	0.268	0.0212553	Upregulated	Match	ENSMUSG00000024099
Timp3	8.82e-07	-0.557145	0.099	0.152	0.0215842	Downregulated	Match	ENSMUSG00000020044
Arxes2	8.88e-07	-0.812317	0.044	0.083	0.0217378	Downregulated	Match	ENSMUSG00000048040
Psmc3	8.9e-07	0.324122	0.383	0.31	0.021777	Upregulated	Match	ENSMUSG00000002102
Fuz	8.91e-07	-1.19364	0.023	0.054	0.0217915	Downregulated	Match	ENSMUSG00000011658
Ift46	9.01e-07	0.665248	0.141	0.091	0.0220495	Upregulated	Match	ENSMUSG00000002031
Add3	9.09e-07	-0.799811	0.055	0.097	0.022232	Downregulated	Match	ENSMUSG00000025026
Guk1	9.19e-07	0.736587	0.119	0.073	0.0224944	Upregulated	Match	ENSMUSG00000020444
Zkscan14	9.24e-07	1.46933	0.035	0.012	0.022614	Upregulated	Match	ENSMUSG00000029627
Plgrkt	9.25e-07	0.435174	0.242	0.178	0.0226297	Upregulated	Match	ENSMUSG00000016495
Ust	9.35e-07	-0.70088	0.024	0.055	0.0228776	Downregulated	Match	ENSMUSG00000047712
Cnih3	9.4e-07	-1.64615	0.012	0.036	0.0229963	Downregulated	Match	ENSMUSG00000026514
Prkab1	9.48e-07	0.84592	0.098	0.057	0.0231976	Upregulated	Match	ENSMUSG00000029513
Capn5	9.55e-07	-1.43793	0.015	0.042	0.0233727	Downregulated	Match	ENSMUSG00000035547
Samd1	9.92e-07	-1.54102	0.014	0.041	0.024272	Downregulated	Match	ENSMUSG00000079003
Aebp1	9.94e-07	-1.63731	0.011	0.035	0.0243171	Downregulated	Match	ENSMUSG00000020473
Erg	1.01e-06	-1.2873	0.017	0.045	0.0246775	Downregulated	Match	ENSMUSG00000040732
Arl6ip4	1.01e-06	0.650451	0.149	0.098	0.0248009	Upregulated	Match	ENSMUSG00000029404
Spata6l	1.03e-06	-1.43909	0.014	0.041	0.0251249	Downregulated	Match	ENSMUSG00000064202
Ablim1	1.05e-06	-0.741191	0.062	0.107	0.02567	Downregulated	Match	ENSMUSG00000025085
C1ql3	1.05e-06	-2.01658	0.006	0.026	0.0257344	Downregulated	Match	ENSMUSG00000049630
Gtf2b	1.09e-06	0.557147	0.183	0.127	0.0267628	Upregulated	Match	ENSMUSG00000028271
Ppp1r11	1.1e-06	0.419955	0.278	0.212	0.0268998	Upregulated	Match	ENSMUSG00000036398
Tspan33	1.11e-06	-1.91971	0.007	0.028	0.0272275	Downregulated	Match	ENSMUSG00000001763
Espl1	1.12e-06	-1.88627	0.008	0.03	0.0274093	Downregulated	Match	ENSMUSG00000058290
Slc7a1	1.13e-06	-0.857016	0.062	0.105	0.0276792	Downregulated	Match	ENSMUSG00000041313
Ndufa9	1.15e-06	0.479679	0.194	0.135	0.0281133	Upregulated	Match	ENSMUSG00000000399
Coq6	1.17e-06	0.902711	0.088	0.049	0.0286289	Upregulated	Match	ENSMUSG00000021235
Ap4m1	1.18e-06	0.662286	0.147	0.097	0.028968	Upregulated	Match	ENSMUSG00000019518
Gps1	1.21e-06	0.587387	0.166	0.112	0.0295879	Upregulated	Match	ENSMUSG00000025156
Sdc4	1.23e-06	-0.729981	0.048	0.088	0.0301536	Downregulated	Match	ENSMUSG00000017009
Gsn	1.24e-06	-0.680904	0.086	0.135	0.0303012	Downregulated	Match	ENSMUSG00000026879
Actn4	1.24e-06	-0.636057	0.112	0.166	0.0303825	Downregulated	Match	ENSMUSG00000054808
Tubb4b	1.25e-06	-0.501518	0.195	0.258	0.030523	Downregulated	Match	ENSMUSG00000036752
Eps15	1.25e-06	-0.635261	0.064	0.109	0.0306635	Downregulated	Match	ENSMUSG00000028552
Tubb4a	1.3e-06	-0.308663	0.432	0.502	0.0317234	Downregulated	Match	ENSMUSG00000062591
Il6st	1.31e-06	-0.870805	0.043	0.081	0.032037	Downregulated	Match	ENSMUSG00000021756
Laptm5	1.31e-06	-0.841038	0.054	0.095	0.0320549	Downregulated	Match	ENSMUSG00000028581
Ildr2	1.35e-06	-1.40514	0.012	0.037	0.0330189	Downregulated	Match	ENSMUSG00000040612
Mrps23	1.38e-06	0.729319	0.114	0.07	0.0337042	Upregulated	Match	ENSMUSG00000023723
Dynlt2a2	1.39e-06	-1.11195	0.031	0.064	0.033957	Downregulated	Match	ENSMUSG00000079710
Eef1akmt2	1.42e-06	0.330336	0.301	0.23	0.0348189	Upregulated	Match	ENSMUSG00000030960
App	1.44e-06	-0.317466	0.36	0.429	0.0351563	Downregulated	Match	ENSMUSG00000022892
Megf11	1.49e-06	-1.1488	0.019	0.047	0.0363752	Downregulated	Match	ENSMUSG00000036466
Atp6v1d	1.5e-06	0.451958	0.239	0.177	0.0365836	Upregulated	Match	ENSMUSG00000021114
Tmem11	1.51e-06	0.514076	0.194	0.137	0.036967	Upregulated	Match	ENSMUSG00000043284
Abtb2	1.55e-06	-1.05897	0.024	0.054	0.0380403	Downregulated	Match	ENSMUSG00000032724
Klf9	1.55e-06	-0.423598	0.106	0.16	0.0380433	Downregulated	Match	ENSMUSG00000033863
Med12l	1.58e-06	-0.811019	0.038	0.074	0.0386197	Downregulated	Match	ENSMUSG00000056476
Bcdin3d	1.68e-06	1.07632	0.06	0.029	0.0412006	Upregulated	Match	ENSMUSG00000037525
Lhfpl2	1.74e-06	-1.06634	0.02	0.048	0.0425573	Downregulated	Match	ENSMUSG00000045312
Lamb2	1.77e-06	-1.26075	0.023	0.052	0.0434042	Downregulated	Match	ENSMUSG00000052911
Map1a	1.81e-06	-0.752492	0.064	0.107	0.0443025	Downregulated	Match	ENSMUSG00000027254
Pithd1	1.87e-06	0.947375	0.074	0.039	0.0458443	Upregulated	Match	ENSMUSG00000028669
Wdfy1	1.87e-06	-0.981642	0.041	0.078	0.0458658	Downregulated	Match	ENSMUSG00000073643
Chl1	1.89e-06	-1.2072	0.019	0.047	0.046198	Downregulated	Match	ENSMUSG00000030077
Nr3c1	1.98e-06	-0.89376	0.046	0.084	0.0485364	Downregulated	Match	ENSMUSG00000024431
Cldn10	2.01e-06	-0.384531	0.118	0.174	0.0490695	Downregulated	Match	ENSMUSG00000022132
Tmem234	2.01e-06	0.373391	0.317	0.249	0.0491337	Upregulated	Match	ENSMUSG00000028797
Tpd52l2	2.02e-06	0.440995	0.235	0.173	0.0494229	Upregulated	Match	ENSMUSG00000000827
Tlcd1	2.02e-06	-0.731174	0.06	0.102	0.049468	Downregulated	Match	ENSMUSG00000019437
Rfc4	2.04e-06	0.976288	0.071	0.037	0.0498227	Upregulated	Match	ENSMUSG00000022881

## Sheet: Figure Legend
Dataset EV3: Differentially expressed gene lists for neuroblasts comparing WT and NDUFS4 KO mice.
