# Supplementary material for: Impaired Complex I dysregulates neural/glial precursors and corpus callosum development revealing postnatal defects in Leigh syndrome mice
Source: EMBO Mol Med. 2025 Dec 22;18(2):677–701. doi: 10.1038/s44321-025-00367-4 (PMC12905379; doi:10.1038/s44321-025-00367-4)
Supplement: Supplementary file 6 — Source data Fig. 1 [file 44321_2025_367_MOESM6_ESM.zip]

Archive with 7 entries (4 files):
- Figure 1/Figure 1A/
- Figure 1/Figure 1A/Body weights.xlsx
- Figure 1/Figure 1B/
- Figure 1/Figure 1B/Brain weights.xlsx
- Figure 1/Figure 1C/
- Figure 1/Figure 1C/._Half Hemisphere width.xlsx
- Figure 1/Figure 1C/Half Hemisphere width.xlsx
