# Supplementary material for: Impaired Complex I dysregulates neural/glial precursors and corpus callosum development revealing postnatal defects in Leigh syndrome mice
Source: EMBO Mol Med. 2025 Dec 22;18(2):677–701. doi: 10.1038/s44321-025-00367-4 (PMC12905379; doi:10.1038/s44321-025-00367-4)
Supplement: Supplementary file 6 — Source data Fig. 1 [file 44321_2025_367_MOESM6_ESM.zip › Figure 1/Figure 1A/Body weights.xlsx]

## Sheet: Figure 1 A-B
Mouse ID	Genotyoe	Age	Body weight (g)
4641_2	WT	P14	6.94
4641_5	WT	P14	6.5
4608_3	WT	P14	6.46
4847_3	WT	P14	6.3
4847_8	WT	P14	5.86
4641_7	NDUFS4 KO	P14	3.86
3552_3	NDUFS4 KO	P14	7.3
3552_7	NDUFS4 KO	P14	7.41
3960_2	NDUFS4 KO	P14	6.23
3937_4	NDUFS4 KO	P14	6.99
4252_10	WT	P24	13.05
3369_1	WT	P24	9.84
6962_10	WT	P24	10.36
5984_1	WT	P24	10.39
4307_1	WT	P24	9.84
5990_10	NDUFS4 KO	P24	10.3
4888_10	NDUFS4 KO	P24	9.82
4634_1	NDUFS4 KO	P24	6.8
7030_2	NDUFS4 KO	P24	12.58
4958_11	NDUFS4 KO	P24	6.98
4992_011	WT	P30	12.32
4234_1	WT	P30	13.27
4234_2	WT	P30	11.98
6992_2	WT	P30	14.2
4974_2	WT	P30	16.72
5137_11	NDUFS4 KO	P30	13.15
4608_2	NDUFS4 KO	P30	13.86
3940_4	NDUFS4 KO	P30	12.17
3940_8	NDUFS4 KO	P30	13.3
4847_5	NDUFS4 KO	P30	10.23
