# Supplementary material for: Impaired Complex I dysregulates neural/glial precursors and corpus callosum development revealing postnatal defects in Leigh syndrome mice
Source: EMBO Mol Med. 2025 Dec 22;18(2):677–701. doi: 10.1038/s44321-025-00367-4 (PMC12905379; doi:10.1038/s44321-025-00367-4)
Supplement: Supplementary file 6 — Source data Fig. 1 [file 44321_2025_367_MOESM6_ESM.zip › Figure 1/Figure 1B/Brain weights.xlsx]

## Sheet: Sheet1
Mouse ID	Genotyoe	Age	Brain weight (g)
4641_2	WT	P14	0.4086
4641_5	WT	P14	0.4123
4608_3	WT	P14	0.4051
4847_3	WT	P14	0.3988
4847_8	WT	P14	0.3932
4641_7	NDUFS4 KO	P14	0.3337
3552_3	NDUFS4 KO	P14	0.398
3552_7	NDUFS4 KO	P14	0.3807
3960_2	NDUFS4 KO	P14	0.3803
3937_4	NDUFS4 KO	P14	0.3886
4252_10	WT	P24	0.44
3369_1	WT	P24	0.42
6962_10	WT	P24	0.431
5984_1	WT	P24	0.44
4307_1	WT	P24	0.421
5990_10	NDUFS4 KO	P24	0.412
4888_10	NDUFS4 KO	P24	0.377
4634_1	NDUFS4 KO	P24	0.38
7030_2	NDUFS4 KO	P24	0.42
4958_11	NDUFS4 KO	P24	0.38
4992_011	WT	P30	0.407
4234_1	WT	P30	0.42
4234_2	WT	P30	0.41
6992_2	WT	P30	0.43
4974_2	WT	P30	0.454
5137_11	NDUFS4 KO	P30	0.402
4608_2	NDUFS4 KO	P30	0.409
3940_4	NDUFS4 KO	P30	0.401
3940_8	NDUFS4 KO	P30	0.412
4847_5	NDUFS4 KO	P30	0.38
