# Supplementary material for: Impaired Complex I dysregulates neural/glial precursors and corpus callosum development revealing postnatal defects in Leigh syndrome mice
Source: EMBO Mol Med. 2025 Dec 22;18(2):677–701. doi: 10.1038/s44321-025-00367-4 (PMC12905379; doi:10.1038/s44321-025-00367-4)
Supplement: Supplementary file 6 — Source data Fig. 1 [file 44321_2025_367_MOESM6_ESM.zip › Figure 1/Figure 1C/Half Hemisphere width.xlsx]

## Sheet: Sheet1
			Half Hemisphere width (mm) at Bregma
Mouse ID	Age	Genotype	1.53	1.23
6118_5	P14	WT	3424.27	3673.69
6118_6	P14	WT	3529.33	3621.35
6192_4	P14	WT	3510.08	3583.43
4641_5	P14	WT	3547.78	3561.45
6192_7	P14	WT	3380.4	3440.91
3552_3	P14	NDUFS4 KO	3422.89	3496.36
3552_7	P14	NDUFS4 KO	3319.25	3439.02
3940_4	P14	NDUFS4 KO	3288.7	3308.88
3960_2	P14	NDUFS4 KO	3343.8	3395.02
4641_7	P14	NDUFS4 KO	3193.01	3357.66
3369_1	P24	WT	3384.52	3510.7
4252_10	P24	WT	3577.43	3811.61
4307_1	P24	WT	3529.53	3770.36
5984_1	P24	WT	3581.05	3806.46
6962_10	P24	WT	3478.64	3899.55
4634_1	P24	NDUFS4 KO	3248.14	3516.74
4888_10	P24	NDUFS4 KO	3551.74	3650.53
4958_11	P24	NDUFS4 KO	3338.48	3479.36
7030_2	P24	NDUFS4 KO	3432.02	3675.97
5990_10	P24	NDUFS4 KO	3435.54	3628.52
4234_2	P30	WT	3450.65	3704.17
4992_011	P30	WT	3409.01	3621.92
4234_1	P30	WT	3645.3	3873.71
4974_2	P30	WT	3674.49	3805.86
6992_2	P30	WT	3454.84	3707.67
3940_8	P30	NDUFS4 KO	3450.47	3564.15
4608_2	P30	NDUFS4 KO	3502.57	3602.24
4847_5	P30	NDUFS4 KO	3348.49	3390.8
3940_4	P30	NDUFS4 KO	3472.18	3515.26
5137_11	P30	NDUFS4 KO	3506.34	3712.8
