# Supplementary material for: Impaired Complex I dysregulates neural/glial precursors and corpus callosum development revealing postnatal defects in Leigh syndrome mice
Source: EMBO Mol Med. 2025 Dec 22;18(2):677–701. doi: 10.1038/s44321-025-00367-4 (PMC12905379; doi:10.1038/s44321-025-00367-4)
Supplement: Supplementary file 7 — Source data Fig. 2 [file 44321_2025_367_MOESM7_ESM.zip]

Archive with 26 entries (20 files):
- Figure 2/Figure 2A/
- Figure 2/Figure 2A/SOX2+ cells.xlsx
- Figure 2/Figure 2B/
- Figure 2/Figure 2B/NDUFS4 KO_P14_DAPI.tif
- Figure 2/Figure 2B/NDUFS4 KO_P14_DAPI_SOX2_DCX_Composite.tif
- Figure 2/Figure 2B/NDUFS4 KO_P14_DCX.tif
- Figure 2/Figure 2B/NDUFS4 KO_P14_SOX2.tif
- Figure 2/Figure 2B/WT_P14_DAPI.tif
- Figure 2/Figure 2B/WT_P14_DCX.tif
- Figure 2/Figure 2B/WT_P14_SOX2 _DCX_DAPI_Composite.tif
- Figure 2/Figure 2B/WT_P14_SOX2.tif
- Figure 2/Figure 2C/
- Figure 2/Figure 2C/SOX2+&DCX+.xlsx
- Figure 2/Figure 2D/
- Figure 2/Figure 2D/D+_SOX2_Ratio.xlsx
- Figure 2/Figure 2E/
- Figure 2/Figure 2E/NDUFS4 KO_P24_Composite.tif
- Figure 2/Figure 2E/NDUFS4 KO_P24_DAPI.tif
- Figure 2/Figure 2E/NDUFS4 KO_P24_DCX.tif
- Figure 2/Figure 2E/NDUFS4 KO_P24_SOX2.tif
- Figure 2/Figure 2E/WT_P24_Composite.tif
- Figure 2/Figure 2E/WT_P24_DAPI.tif
- Figure 2/Figure 2E/WT_P24_DCX.tif
- Figure 2/Figure 2E/WT_P24_SOX2.tif
- Figure 2/Figure 2F/
- Figure 2/Figure 2F/DCX+.xlsx
