# Supplementary material for: Impaired Complex I dysregulates neural/glial precursors and corpus callosum development revealing postnatal defects in Leigh syndrome mice
Source: EMBO Mol Med. 2025 Dec 22;18(2):677–701. doi: 10.1038/s44321-025-00367-4 (PMC12905379; doi:10.1038/s44321-025-00367-4)
Supplement: Supplementary file 7 — Source data Fig. 2 [file 44321_2025_367_MOESM7_ESM.zip › Figure 2/Figure 2A/SOX2+ cells.xlsx]

## Sheet: Sheet1
AGE	Genotype	Sections	Sox2	SVZ area (ROI in um2)	Number of steps	Z interval (um)	SVZ Volume um3	Total cell count/Total area
								#sox2/10^6 um3
P14	WT	6194_4_WT_LV2_001	235	33193.4	31	1	1.029e+06	319.114
		6194_4_WT_LV2_002	365	50947.5	31	1	1.57937e+06
		6194_4_WT_LV2_003	298	56006.4	31	1	1.7362e+06
		6194_4_WT_LV2_004	269	21821.2	31	1	676457
		6194_4_WT_LV12_005	364	36262.1	31	1	1.12412e+06
		6194_4_WT_LV12_006	234	12421.4	31	1	385064
		6194_4_WT_LV12_007	137	10395.8	31	1	322270
		6194_4_WT_LV12_008	140	11132.8	31	1	345118
		6194_4_WT_LV22_009	230	28180.2	31	1	873587
		6194_4_WT_LV22_010	135	11205.1	31	1	347357
		6194_4_WT_LV22_011	171	9502.13	31	1	294566
		6194_4_WT_LV22_012	88	6316.54	31	1	195813
		6194_4_WT_LV32_013	280	23096.3	31	1	715984
		6194_4_WT_LV32_014	135	11474.5	31	1	355708
		6194_4_WT_LV32_015	118	9938.1	31	1	308081
		6194_4_WT_LV32_016	110	9672.17	31	1	299837
		6194_4_WT_LV32_017	124	13107.2	31	1	406323
		6194_4_WT_LV42_018	230	26962.6	31	1	835841
		6194_4_WT_LV42_019	192	16650.1	31	1	516154
		6194_4_WT_LV42_020	150	13462	31	1	417323
		6194_4_WT_LV42_021	120	9226.55	31	1	286023
		6194_4_WT_LV42_022	124	8542.14	31	1	264806
		6118_3_WT_LV2_001	182	43487.9	31	1	1.34812e+06	313.609
		6118_3_WT_LV2_002	259	45303.2	31	1	1.4044e+06
		6118_3_WT_LV2_004	262	39778.9	31	1	1.23314e+06
		6118_3_WT_LV12_006	99	28169.5	31	1	873255
		6118_3_WT_LV12_007	157	39436	31	1	1.22251e+06
		6118_3_WT_LV12_008	295	12595.7	31	1	390466
		6118_3_WT_LV12_009	309	31800.2	31	1	985807
		6118_3_WT_LV22_010	355	35780.1	31	1	1.10918e+06
		6118_3_WT_LV22_011	142	14532.2	31	1	450498
		6118_3_WT_LV22_012	151	12016.4	31	1	372510
		6118_3_WT_LV22_013	127	14663.4	31	1	454566
		6118_3_WT_LV22_014	91	10305.8	31	1	319480
		6118_3_WT_LV22_015	173	14220.8	31	1	440845
		6118_3_WT_LV32_016	416	36008.7	31	1	1.11627e+06
		6118_3_WT_LV32_017	195	13495	31	1	418344
		6118_3_WT_LV32_018	195	12234.6	31	1	379272
		6118_3_WT_LV32_019	151	11465.3	31	1	355424
		6118_3_WT_LV32_020	123	8445.19	31	1	261801
		6118_3_WT_LV42_022	492	37657.8	31	1	1.16739e+06
		6118_3_WT_LV42_023	194	12130	31	1	376030
		6118_3_WT_LV42_024	206	12030.1	31	1	372932
		6118_3_WT_LV42_025	190	11648.7	31	1	361108
		6118_3_WT_LV42_026	172	10514.6	31	1	325951
		6118_6_WT_LV2_001	205	34004.7	31	1	1.05415e+06	344.939
		6118_6_WT_LV2_002	260	52680.3	31	1	1.63309e+06
		6118_6_WT_LV2_003	430	48369.2	31	1	1.49944e+06
		6118_6_WT_LV12_004	140	22578.5	31	1	699934
		6118_6_WT_LV12_005	355	45462.3	31	1	1.40933e+06
		6118_6_WT_LV12_006	261	24602.8	31	1	762686
		6118_6_WT_LV22_009	341	22608.8	31	1	700874
		6118_6_WT_LV22_010	140	8115.37	31	1	251577
		6118_6_WT_LV22_011	159	12850.4	31	1	398363
					31	1	0
		6118_6_WT_LV32_013	375	23171.2	31	1	718307
		6118_6_WT_LV32_014	130	8866.48	31	1	274861
		6118_6_WT_LV32_015	173	9760.82	31	1	302585
		6118_6_WT_LV42_018	427	27636.1	31	1	856720
		6118_6_WT_LV42_019	163	10342.3	31	1	320611
		6118_6_WT_LV42_020	132	7067.1	31	1	219080
		6118_6_WT_LV42_021	172	8348.92	31	1	258817
		6118_6_WT_LV42_022	133	7233.51	31	1	224239
		6118_5_WT_LV3_001	250	40538.2	31	1	1.25668e+06	349.83
		6118_5_WT_LV3_002	263	42896.2	31	1	1.32978e+06
		6118_5_WT_LV13_004	184	17383.6	31	1	538892
		6118_5_WT_LV13_005	343	37640.8	31	1	1.16687e+06
		6118_5_WT_LV13_006	103	11812.4	31	1	366185
		6118_5_WT_LV13_007	230	25222.3	31	1	781892
		6118_5_WT_LV23_008	360	26699	31	1	827669
		6118_5_WT_LV23_009	212	12296.3	31	1	381185
		6118_5_WT_LV23_010	188	11722	31	1	363383
		6118_5_WT_LV23_011	140	8844.85	31	1	274190
		6118_5_WT_LV23_012	350	22173.3	31	1	687374
		6118_5_WT_LV23_013	125	16257.4	31	1	503979
		6118_5_WT_LV33_014	209	26441.6	31	1	819689
		6118_5_WT_LV33_015	177	12903.6	31	1	400013
		6118_5_WT_LV33_016	139	12277.8	31	1	380611
		6118_5_WT_LV43_018	339	23231.2	31	1	720168
		6118_5_WT_LV43_019	129	9352.21	31	1	289919
		6118_5_WT_LV43_020	145	8923.57	31	1	276631
		6118_5_WT_LV43_021	139	8518.7	31	1	264080
		6118_5_WT_LV43_022	125	7539.29	31	1	233718
		4641_5_WT_LV1_001	259	34124.5	31	1	1.05786e+06	356.755
		4641_5_WT_LV1_002	270	51245.2	31	1	1.5886e+06
		4641_5_WT_LV1_003	520	43582.1	31	1	1.35105e+06
		4641_5_WT_LV11_005	149	24547.5	31	1	760974
		4641_5_WT_LV11_006	326	49433.8	31	1	1.53245e+06
		4641_5_WT_LV11_007	256	26602.8	31	1	824686
					31	1	0
		4641_5_WT_LV21_009	344	23608.2	31	1	731855
		4641_5_WT_LV21_010	126	8225.17	31	1	254980
		4641_5_WT_LV21_011	165	10823.2	31	1	335520
		4641_5_WT_LV31_013	380	22144.3	31	1	686473
		4641_5_WT_LV31_014	133	8766.32	31	1	271756
		4641_5_WT_LV31_015	170	10063.5	31	1	311967
		4641_5_WT_LV41_017	435	27329.1	31	1	847203
		4641_5_WT_LV41_018	160	10245.2	31	1	317602
		4641_5_WT_LV41_019	139	7058.23	31	1	218805
		4641_5_WT_LV41_020	170	8212.64	31	1	254592
		4641_5_WT_LV41_021	126	7244.89	31	1	224592
	NDUFS4 KO	3552_3_Ndufs4ko_LV1_002	350	46603.9	31	1	1.44472e+06	231.712
		3552_3_Ndufs4ko_LV1_003	300	45362.5	31	1	1.40624e+06
		3552_3_Ndufs4ko_LV11_004	270	27705.8	31	1	858881
		3552_3_Ndufs4ko_LV11_005	111	24898.8	31	1	771864
		3552_3_Ndufs4ko_LV11_006	110	15192.3	31	1	470961
		3552_3_Ndufs4ko_LV21_008	267	34672.8	31	1	1.07486e+06
		3552_3_Ndufs4ko_LV21_009	74	15788.2	31	1	489433
		3552_3_Ndufs4ko_LV21_010	90	12423.9	31	1	385142
		3552_3_Ndufs4ko_LV21_011	101	12700.9	31	1	393727
		3552_3_Ndufs4ko_LV31_012	155	23114.7	31	1	716556
		3552_3_Ndufs4ko_LV31_013	39	10334.7	31	1	320375
		3552_3_Ndufs4ko_LV31_014	50	9666.96	31	1	299676
		3552_3_Ndufs4ko_LV31_015	93	9899.49	31	1	306884
		3552_3_Ndufs4ko_LV31_016	73	6754.73	31	1	209396
		3552_3_Ndufs4ko_LV41_017	198	25703.7	31	1	796814
		3552_3_Ndufs4ko_LV41_018	77	9514.3	31	1	294943
		3552_3_Ndufs4ko_LV41_019	68	9109.23	31	1	282386
		3552_3_Ndufs4ko_LV41_020	75	8732.94	31	1	270721
		3552_7_Ndufs4ko_LV1_001	145	30159.7	31	1	934950	223.374
		3552_7_Ndufs4ko_LV1_002	163	41380.1	31	1	1.28278e+06
		3552_7_Ndufs4ko_LV1_003	175	38984.1	31	1	1.20851e+06
		3552_7_Ndufs4ko_LV11_005	197	34468.7	31	1	1.06853e+06
		3552_7_Ndufs4ko_LV11_006	345	47348.4	31	1	1.4678e+06
		3552_7_Ndufs4ko_LV11_007	185	18840.8	31	1	584065
		3552_7_Ndufs4ko_LV21_008	212	24702.9	31	1	765791
		3552_7_Ndufs4ko_LV21_009	124	12201.2	31	1	378236
		3552_7_Ndufs4ko_LV21_010	52	10815.3	31	1	335276
		3552_7_Ndufs4ko_LV21_011	96	21220.6	31	1	657839
		3552_7_Ndufs4ko_LV31_012	281	29165	31	1	904116
		3552_7_Ndufs4ko_LV31_013	101	13162.8	31	1	408047
		3552_7_Ndufs4ko_LV31_014	43	5767.6	31	1	178796
		3552_7_Ndufs4ko_LV31_015	124	13199.2	31	1	409175
		3552_7_Ndufs4ko_LV31_016	130	10887.1	31	1	337500
		3552_7_Ndufs4ko_LV41_017	233	28898.1	31	1	895842
		3552_7_Ndufs4ko_LV41_018	137	15023.5	31	1	465729
		3552_7_Ndufs4ko_LV41_019	90	14276.7	31	1	442578
		3552_7_Ndufs4ko_LV41_020	96	12483	31	1	386974
		3937_4_Ndufs4ko_LV1_001	51	18992.1	31	1	588755	176.979
		3937_4_Ndufs4ko_LV1_002	101	22050	31	1	683551
		3937_4_Ndufs4ko_LV1_003	129	27197.8	31	1	843133
		3937_4_Ndufs4ko_LV11_004	59	22598.6	31	1	700557
		3937_4_Ndufs4ko_LV11_005	245	49311.2	31	1	1.52865e+06
		3937_4_Ndufs4ko_LV11_006	209	33681.7	31	1	1.04413e+06
		3937_4_Ndufs4ko_LV21_007	271	31041.9	31	1	962298
		3937_4_Ndufs4ko_LV21_008	76	10494.6	31	1	325332
		3937_4_Ndufs4ko_LV21_009	103	9122.85	31	1	282808
		3937_4_Ndufs4ko_LV21_010	63	8338.01	31	1	258478
		3937_4_Ndufs4ko_LV31_011	174	17642.2	31	1	546908
		3937_4_Ndufs4ko_LV31_012	66	9924.48	31	1	307659
		3937_4_Ndufs4ko_LV31_013	47	10647.2	31	1	330064
		3937_4_Ndufs4ko_LV31_014	59	10933.2	31	1	338931
		3937_4_Ndufs4ko_LV31_015	17	7910.16	31	1	245215
		3937_4_Ndufs4ko_LV41_016	128	23995.3	31	1	743855
		3937_4_Ndufs4ko_LV41_017	52	13179.6	31	1	408568
		3937_4_Ndufs4ko_LV41_018	37	13152	31	1	407712
		3937_4_Ndufs4ko_LV41_019	49	11104.8	31	1	344250
		3937_4_Ndufs4ko_LV41_020	35	7936.52	31	1	246032
		4630_2_Ndufs4ko_LV1_001	106	24943.6	31	1	773253	234.613
		4630_2_Ndufs4ko_LV1_002	100	34767.1	31	1	1.07778e+06
		4630_2_Ndufs4ko_LV1_003	113	42868.1	31	1	1.32891e+06
		4630_2_Ndufs4ko_LV11_004	274	28559.1	31	1	885333
		4630_2_Ndufs4ko_LV11_005	132	13111.7	31	1	406463
		4630_2_Ndufs4ko_LV11_006	249	22559	31	1	699328
		4630_2_Ndufs4ko_LV21_007	163	25890.6	31	1	802609
		4630_2_Ndufs4ko_LV21_008	108	9360.48	31	1	290175
		4630_2_Ndufs4ko_LV21_009	83	9623.99	31	1	298344
		4630_2_Ndufs4ko_LV31_010	202	21351	31	1	661880
		4630_2_Ndufs4ko_LV31_011	87	10562.6	31	1	327442
		4630_2_Ndufs4ko_LV31_012	120	15261.1	31	1	473095
		4630_2_Ndufs4ko_LV41_013	306	25811.7	31	1	800163
		4630_2_Ndufs4ko_LV41_014	140	15298.6	31	1	474257
		4630_2_Ndufs4ko_LV41_015	73	13643.2	31	1	422939
		4630_2_Ndufs4ko_LV41_016	98	10050.5	31	1	311567
		4641_7_Ndufs4ko_LV2_020	48	22389	31	1	694058	221.718
		4641_7_Ndufs4ko_LV2_021	103	34587.7	31	1	1.07222e+06
		4641_7_Ndufs4ko_LV12_022	476	42256.1	31	1	1.30994e+06
		4641_7_Ndufs4ko_LV12_023	140	18334.6	31	1	568373
		4641_7_Ndufs4ko_LV22_024	294	26667.4	31	1	826690
		4641_7_Ndufs4ko_LV22_025	96	12959.9	31	1	401758
		4641_7_Ndufs4ko_LV22_026	138	13490.7	31	1	418212
		4641_7_Ndufs4ko_LV22_027	109	12808.4	31	1	397061
		4641_7_Ndufs4ko_LV32_028	252	27934.1	31	1	865957
		4641_7_Ndufs4ko_LV32_029	92	12749.2	31	1	395226
		4641_7_Ndufs4ko_LV32_030	67	9449.12	31	1	292923
		4641_7_Ndufs4ko_LV32_031	32	12451.5	31	1	385998
		4641_7_Ndufs4ko_LV32_032	71	9373.71	31	1	290585
		4641_7_Ndufs4ko_LV42_033	159	30263.4	31	1	938165
		4641_7_Ndufs4ko_LV42_034	37	9286.13	31	1	287870
		4641_7_Ndufs4ko_LV42_035	39	11326.1	31	1	351110
		4641_7_Ndufs4ko_LV42_036	47	8832.2	31	1	273798
		4641_7_Ndufs4ko_LV42_037	33	9722.48	31	1	301397
P24	WT	AA9_LV2_dorsolateral_001.nd2	252	29362.2	31	1	910228	273.775
		AA9_LV2_lateral_001	165	19873.2	31	1	616069
		AA9_LV2_lateral_002	128	17170.1	31	1	532274
		AA9_LV12_dorsolateral_001.nd2	149	23429.1	31	1	726302
		AA9_LV12_lateral_001.nd2	109	12288.7	31	1	380951
		AA9_LV12_lateral_002.nd2	131	14591.4	31	1	452333
		AA9_LV12_lateral_003.nd2	120	9698.83	31	1	300664
		AA9_LV22_dorsolateral_001.nd2	134	19692.4	31	1	610466
		AA9_LV22_lateral_001.nd2	123	11586.4	31	1	359180
		AA9_LV22_lateral_002.nd2	127	14689.3	31	1	455369
		AA9_LV32_dorsolateral_001.nd2	176	27489.7	31	1	852181
		AA9_LV32_lateral_001.nd2	120	16068.9	31	1	498135
		AA9_LV32_lateral_002.nd2	135	11258.1	31	1	349000
		AA9_LV32_lateral_003.nd2	115	11025.4	31	1	341787
		AA9_LV32_lateral_004.nd2	134	10585.3	31	1	328145
		AA9_LV42_dorsolateral_001.nd2	256	32345.3	31	1	1.0027e+06
		AA9_LV42_lateral_001.nd2	119	15352.4	31	1	475924
		AA9_LV42_lateral_002.nd2	138	13439.9	31	1	416638
		AA9_LV42_lateral_003.nd2	125	14783.8	31	1	458299
		AA2_LV2_dorsolateral_001.nd2	240	25163.7	31	1	780075	356.203
		AA2_LV2_lateral_001.nd2	142	8803.33	31	1	272903
		AA2_LV2_lateral_002.nd2	213	20023.3	31	1	620721
		AA2_LV12_dorsolateral_001	182	14588	31	1	452229
		AA2_LV12_lateral_001	111	9734.84	31	1	301780
		AA2_LV12_lateral_002	109	9700.66	31	1	300720
		AA2_LV22_dorsolateral_001	213	19346.1	31	1	599729
		AA2_LV22_lateral_001	130	12019.8	31	1	372615
		AA2_LV22_lateral_002	125	18215.2	31	1	564671
		AA2_LV22_lateral_003	187	17537.2	31	1	543654
		AA2_LV32_dorsolateral_001	242	20727.9	31	1	642563
		AA2_LV32_lateral_001	149	10202.3	31	1	316271
		AA2_LV32_lateral_002	131	11791.2	31	1	365526
		AA2_LV32_lateral_003	111	11632.2	31	1	360599
		AA2_LV32_lateral_004	89	6591.73	31	1	204344
		AA2_LV42_dorsolateral_001	318	29831.9	31	1	924788
		AA2_LV42_lateral_001	162	12205.4	31	1	378369
		AA2_LV42_lateral_002	144	11770.3	31	1	364880
		AA2_LV42_lateral_003	111	11668.9	31	1	361737
		AA7_LV1_dorsolateral_001	243	38189.8	31	1	1.18388e+06	323.248
		AA7_LV1_lateral_001	117	17292.6	31	1	536069
		AA7_LV11_dorsolateral_001	174	14303.9	31	1	443422
		AA7_LV11_lateral_001	122	12310.2	31	1	381616
		AA7_LV11_lateral_002	90	8137.65	31	1	252267
		AA7_LV11_lateral_003	98	12557.1	31	1	389270
		AA7_LV21_dorsolateral_001	154	20763.4	31	1	643665
		AA7_LV21_lateral_001	75	9570.79	31	1	296694
		AA7_LV21_lateral_002	72	8179.46	31	1	253563
		AA7_LV31_dorsolateral_001	192	19933	31	1	617922
		AA7_LV31_lateral_001	115	9494.22	31	1	294321
		AA7_LV31_lateral_002	124	8679.93	31	1	269078
		AA7_LV31_lateral_003	135	12835	31	1	397884
		AA7_LV31_lateral_004	154	9102.38	31	1	282174
		AA7_LV41_dorsolateral_001	238	16393.5	31	1	508198
		AA7_LV41_lateral_001	96	11650.4	31	1	361162
		AA7_LV41_lateral_002	145	11196.2	31	1	347081
		AA7_LV41_lateral_003	141	7397.43	31	1	229320
		B5_LV1_dorsolateral_001	245	28084.2	31	1	870611	344.01
		B5_LV1_dorsolateral_002	38	9532.74	31	1	295515
		B5_LV1_lateral_001	59	13090.2	31	1	405796
		B5_LV11_dorsolateral_001	167	21796.1	31	1	675679
		B5_LV11_lateral_001	125	12235.1	31	1	379287
		B5_LV11_lateral_002	76	10767.3	31	1	333785
		B5_LV21_dorsolateral_001	225	20916.9	31	1	648424
		B5_LV21_lateral_001	149	10175.3	31	1	315436
		B5_LV21_lateral_002	139	11032.1	31	1	341996
		B5_LV31_dorsolateral_001	310	25400.6	31	1	787417
		B5_LV31_lateral_001	148	9823.48	31	1	304528
		B5_LV31_lateral_002	105	6815.65	31	1	211285
		B5_LV31_lateral_003	152	12043.8	31	1	373357
		B5_LV34_dorsolateral_001	235	23273.9	31	1	721492
		B5_LV34_lateral_001	145	12817.2	31	1	397333
		B5_LV34_lateral_002	152	10981.2	31	1	340418
		B5_LV34_lateral_003	173	13635	31	1	422685
		B5_LV34_lateral_004	113	6011.01	31	1	186341
		AA10_LV3_dorsolateral_001	234	32303.8	31	1	1.00142e+06	351.924
		AA10_LV3_lateral_001	143	9544.62	31	1	295883
		AA10_LV3_lateral_002	152	17906	31	1	555086
		AA10_LV13_dorsolateral_001	66	7208.75	31	1	223471
		AA10_LV13_lateral_001	130	7933.23	31	1	245930
		AA10_LV13_lateral_002	117	10481.9	31	1	324940
		AA10_LV13_lateral_003	108	17163	31	1	532052
		AA10_LV23_dorsolateral_001	230	22215.8	31	1	688691
		AA10_LV23_lateral_001	113	8525.43	31	1	264288
		AA10_LV23_lateral_002	110	8635.61	31	1	267704
		AA10_LV23_lateral_003	160	25356.1	31	1	786040
		AA10_LV23_lateral_004	102	8957.15	31	1	277672
		AA10_LV33_dorsolateral_001	287	21704.6	31	1	672841
		AA10_LV33_lateral_001	112	10037	31	1	311146
		AA10_LV33_lateral_002	97	7072.12	31	1	219236
		AA10_LV33_lateral_003	95	6921.87	31	1	214578
		AA10_LV33_lateral_004	109	7658.81	31	1	237423
		AA10_LV43_dorsolateral_001	223	20475.8	31	1	634750
		AA10_LV43_lateral_001	157	11505.3	31	1	356663
		AA10_LV43_lateral_002	162	12309.6	31	1	381597
		AA10_LV43_lateral_003	173	13102.2	31	1	406168
		AA10_LV43_lateral_004	153	9324.52	31	1	289060
	NDUFS4 KO	B2_LV2_dorsolateral_001	248	23678.1	31	1	734022	356.479
		B2_LV2_lateral_001	203	14968.9	31	1	464037
		B2_LV2_lateral_002	95	12302.1	31	1	381364
		B2_LV11_dorsolateral_001	260	26085.9	31	1	808664
		B2_LV11_lateral_001	122	17620.9	31	1	546247
		B2_LV21_dorsolateral_001	308	23499.1	31	1	728472
		B2_LV21_lateral_001	174	12122.1	31	1	375785
		B2_LV21_lateral_002	145	11652.5	31	1	361228
		B2_LV31_dorsolateral_001	306	28698.8	31	1	889664
		B2_LV31_lateral_001	214	13738.7	31	1	425899
		B2_LV31_lateral_002	151	14929	31	1	462798
		B2_LV31_lateral_003	160	14120.3	31	1	437729
		B2_LV41_dorsolateral_001	189	18324.8	31	1	568069
		B2_LV41_lateral_001	132	12436	31	1	385516
		B2_LV41_lateral_002	103	10102	31	1	313163
		B8_LV1_dorsolateral_001	106	9926.22	31	1	307713	355.334
		B8_LV1_lateral_001	223	27933.2	31	1	865930
		B8_LV11_dorsolateral_001	175	24097.1	31	1	747010
		B8_LV11_dorsolateral_002	171	18748.8	31	1	581212
					31	1
		B8_LV21_dorsolateral_001	201	32899.6	31	1	626340
		B8_LV21_lateral_001	77	7199.57	31	1	223187
					31	1
		B8_LV31_dorsolateral_001	285	16563.7	31	1	513475
		B8_LV31_lateral_001	111	9861.53	31	1	305707
		B8_LV31_lateral_002	70	11346.1	31	1	351730
					31	1
		B8_LV41_dorsolateral_001	378	25280.2	31	1	783688
		B8_LV41_lateral_001	186	9421.12	31	1	292055
		B8_LV41_lateral_002	169	12237.5	31	1	379362
		B8_LV41_lateral_003	175	11342.6	31	1	351619
		B8_LV41_lateral_004	179	10643.6	31	1	329950
					31	1
		B10_LV1_dorsolateral_001	159	21773.7	31	1	674984	345.548
					31	1
		B10_LV2_dorsolateral_001	247	24785.8	31	1	768359
		B10_LV2_lateral_001	241	23981	31	1	743412
		B10_LV2_lateral_002	98	7180.46	31	1	222594
					31	1
		B10_LV11_dorsolateral_001	185	13641.4	31	1	422885
		B10_LV11_lateral_001	78	6958.37	31	1	215709
		B10_LV11_lateral_002	88	7203.21	31	1	223300
					31	1
		B10_LV21_dorsolateral_001	146	8373.64	31	1	259583
		B10_LV21_lateral_001	46	4855.4	31	1	150517
		B10_LV21_lateral_002	43	5561.44	31	1	172405
		B10_LV21_lateral_003	46	6272.99	31	1	194463
		B10_LV21_lateral_004	185	16022.1	31	1	496686
					31	1
		B10_LV31_dorsolateral_001	188	19935.9	31	1	618012
		B10_LV31_lateral_001	74	6180.48	31	1	191595
		B10_LV31_lateral_002	62	5522.62	31	1	171201
		B10_LV31_lateral_003	82	5471.06	31	1	169603
					31	1
		C1_LV1_dorsolateral_001	156	27657.1	31	1	857369	373.97
		C1_LV1_dorsolateral_002	291	41648.5	31	1	1.2911e+06
		C1_LV1_dorsolateral_003	187	40337.5	31	1	1.25046e+06
					31	1
		C1_LV11_dorsolateral_001	289	22598.3	31	1	700548
		C1_LV11_lateral_001	166	9731.75	31	1	301684
		C1_LV11_lateral_002	120	9170.74	31	1	284293
		C1_LV11_lateral_003	212	20174.2	31	1	625400
					31	1
		C1_LV21_dorsolateral_001	222	13774.5	31	1	427010
		C1_LV21_lateral_001	202	8888.11	31	1	275531
		C1_LV21_lateral_002	151	8829.5	31	1	273714
		C1_LV21_lateral_003	165	8858.66	31	1	274618
		C1_LV21_lateral_004	189	20106.8	31	1	623310
		C1_LV31_deorsolateral_001	316	22813.6	31	1	707223
		C1_LV31_lateral_001	165	9359.23	31	1	290136
		C1_LV31_lateral_002	152	10336.7	31	1	320438
		C1_LV31_lateral_003	122	8518.29	31	1	264067
		C1_LV31_lateral_004	253	19699.5	31	1	610684
					31	1
		C1_LV41_dorsolateral_001	325	24960.6	31	1	773780
		C1_LV41_lateral_001	189	12004.9	31	1	372151
		C1_LV41_lateral_002	162	10308.1	31	1	319552
		C1_LV41_lateral_003	137	10771.2	31	1	333908
		C1_LV41_lateral_004	90	6999.12	31	1	216973
					31	1
		C2_LV2 _dorsolateral_001	175	20603	31	1	638693	412.569
		C2_LV2 _dorsolateral_002	192	23097.8	31	1	716032
		C2_LV2 _dorsolateral_003	178	25559.5	31	1	792344
		C2_LV2 _dorsolateral_004			31	1
					31	1
		C2_LV14 _dorsolateral_001	221	21475.2	31	1	665732
		C2_LV14 _lateral_001	156	9351.73	31	1	289904
		C2_LV14 _lateral_002	123	8894.85	31	1	275740
		C2_LV14 _lateral_003	182	14506.9	31	1	449715
					31	1
		C2_LV22 _dorsolateral_001	367	23298	31	1	722237
		C2_LV22 _dorsolateral_002	128	9664.84	31	1	299610
		C2_LV22 _dorsolateral_003	58	6547.02	31	1	202958
		C2_LV22 _dorsolateral_004	66	7346.73	31	1	227749
		C2_LV22 _dorsolateral_005	152	16743.2	31	1	519040
		C2_LV22 _dorsolateral_006	63	5158.11	31	1	159902
					31	1
		C2_LV32 _dorsolateral_001	392	25608.7	31	1	793871
		C2_LV32 _lateral_001	170	9011.9	31	1	279369
		C2_LV32 _lateral_002	176	11276.8	31	1	349581
		C2_LV32 _lateral_003			31	1
		C2_LV32 _lateral_004	149	8619.87	31	1	267216
		C2_LV32 _lateral_005	171	8510.78	31	1	263834
					31	1
		C2_LV42 _dorsolateral_001	358	19381.1	31	1	600815
		C2_LV42 _lateral_001	163	9767.19	31	1	302783
		C2_LV42 _lateral_002	78	6280.52	31	1	194696
P30	WT	4234_2_WT_LV1_001	106	16597.9	31	1	514535	350.906
		4234_2_WT_LV1_002	151	16257.2	31	1	503974
		4234_2_WT_LV1_003
		4234_2_WT_LV11_dorsolateral_001	141	14022.5	31	1	434697
		4234_2_WT_LV11_lateral_001	109	7534.44	31	1	233568
		4234_2_WT_LV11_lateral_002	137	11207.7	31	1	347438
		4234_2_WT_LV11_lateral_003
		4234_2_WT_LV21_dorsolateral_001	206	18148.9	31	1	562617
		4234_2_WT_LV21_lateral_001	146	9181.65	31	1	284631
		4234_2_WT_LV21_lateral_002	98	15347.7	31	1	475777
		4234_2_WT_LV31_dorsolateral_001	198	18456.6	31	1	572154
		4234_2_WT_LV31_lateral_001	206	10676.2	31	1	330962
		4234_2_WT_LV31_lateral_002	157	13276.2	31	1	411561
		4234_2_WT_LV41_dorsolateral_001	141	20295	31	1	629144
		4234_2_WT_LV41_lateral_001	150	10979.6	31	1	340367
		4234_2_WT_LV41_lateral_002	122	9141.48	31	1	283386
		4234_2_WT_LV41_lateral_003	136	14046.4	31	1	435439
		4234_2_WT_LV41_lateral_004	140	10309.7	31	1	319599
		4992_2_WT_LV1_dorsolateral_001	95	11410.1	31	1	353715	342.692
		4992_2_WT_LV1_lateral_002	170	18074.4	31	1	560306
		4992_2_WT_LV1_lateral_003	171	15956.4	31	1	494647
		4992_2_WT_LV11_dorsolateral_001	164	15973.2	31	1	495168
		4992_2_WT_LV11_lateral_002	112	11221.1	31	1	347854
		4992_2_WT_LV11_lateral_003	92	8228.61	31	1	255087
		4992_2_WT_LV21_dorsolateral_001	193	17232.8	31	1	534216
		4992_2_WT_LV21_lateral_001	126	12578.9	31	1	389946
		4992_2_WT_LV31_dorsolateral_001	140	11130.5	31	1	345046
		4992_2_WT_LV31_lateral_001	130	10667.2	31	1	330684
		4992_2_WT_LV31_lateral_002	166	14947.8	31	1	463382
		4992_2_WT_LV31_lateral_003	107	12432.8	31	1	385417
		4992_2_WT_LV41_dorsolateral_001	283	23817.7	31	1	738348
		4992_2_WT_LV41_lateral_001	157	18148.9	31	1	562617
		4992_2_WT_LV41_lateral_002	168	13851.7	31	1	429401
		4992_2_WT_LV41_lateral_003	122	9866.64	31	1	305866
		6992_2_PARK_WT_LV1_dorsolateral_001	305	39626.1	31	1	1.22841e+06	350.061
		6992_2_PARK_WT_LV1_dorsolateral_002	497	49885.1	31	1	1.54644e+06
		6992_2_WT_LV11_dorsolateral_001	304	26813.7	31	1	831225
		6992_2_WT_LV11_lateral_002	141	8033.56	31	1	249040
		6992_2_WT_LV11_lateral_003	81	6620.22	31	1	205227
		6992_2_WT_LV11_lateral_004	98	8381.66	31	1	259831
		6992_2_WT_LV11_lateral_005	218	23539.7	31	1	729730
		6992_2_WT_LV21_dorsolateral_001	245	22249.2	31	1	689727
		6992_2_WT_LV21_lateral_001	166	9033.05	31	1	280024
		6992_2_WT_LV21_lateral_002	89	7828.85	31	1	242694
		6992_2_WT_LV21_lateral_003	90	6593.28	31	1	204392
		6992_2_WT_LV21_lateral_004	113	12140.8	31	1	376365
		6992_2_WT_LV31_dorsolateral_001	181	15854.4	31	1	491486
		6992_2_WT_LV31_lateral_001	65	6970.73	31	1	216093
		6992_2_WT_LV31_lateral_002	49	7396.65	31	1	229296
		6992_2_WT_LV31_lateral_003	129	12069.6	31	1	374156
		6992_2_WT_LV31_lateral_004	124	11304.9	31	1	350452
		6992_2_WT_LV31_lateral_005	134	11228.9	31	1	348096
		6992_2_WT_LV41_dorsolateral_001	254	22519.6	31	1	698108
		6992_2_WT_LV41_lateral_001	123	11088.5	31	1	343744
		6992_2_WT_LV41_lateral_002	135	10122.4	31	1	313795
		6992_2_WT_LV41_lateral_003	150	10824.5	31	1	335560
		4234_1_WT_LV1_dorsolateral_001	126	15567.6	31	1	482596	371.833
		4234_1_WT_LV1_lateral_001	316	25796	31	1	799675
		4234_1_WT_LV11_dorsolateral_001	325	33466.4	31	1	1.03746e+06
		4234_1_WT_LV11_lateral_002	132	10162	31	1	315023
		4234_1_WT_LV11_lateral_003	157	12999.5	31	1	402985
		4234_1_WT_LV21_dorsolateral_001	299	28195.5	31	1	874060
		4234_1_WT_LV21_lateral_001	212	12086.4	31	1	374677
		4234_1_WT_LV21_lateral_002	150	10203.8	31	1	316319
		4234_1_WT_LV21_lateral_003	59	5220.1	31	1	161823
		4234_1_WT_LV31_dorsolateral_001	247	23262.5	31	1	721139
		4234_1_WT_LV31_lateral_001	150	14972.5	31	1	464148
		4234_1_WT_LV31_lateral_002	77	9444.2	31	1	292770
		4234_1_WT_LV31_lateral_003	65	8905.59	31	1	276073
		4234_1_WT_LV41_dorsolateral_001	262	19724.1	31	1	611448
		4234_1_WT_LV41_lateral_002	172	13736.6	31	1	425833
		4234_1_WT_LV41_lateral_003	106	5429.35	31	1	168310
		4234_1_WT_LV41_lateral_004	112	8227.3	31	1	255046
		4974_2_WT_LV3_dorsolateral_001	303	30719.4	31	1	952300	323.779
		4974_2_WT_LV3_dorsolateral_002	312	29243.4	31	1	906546
		4974_2_WT_LV13_dorsolateral_001	181	22311	31	1	691642
		4974_2_WT_LV13_lateral_001	107	7780.19	31	1	241186
		4974_2_WT_LV13_lateral_002	63	10103.6	31	1	313212
		4974_2_WT_LV13_lateral_003	83	17926.5	31	1	555721
		4974_2_WT_LV13_lateral_004	166	17401.5	31	1	539446
		4974_2_WT_LV23_dorsolateral_001	126	8205.92	31	1	254383
		4974_2_WT_LV23_lateral_001	95	9771.05	31	1	302903
		4974_2_WT_LV23_lateral_002	90	10779.9	31	1	334177
		4974_2_WT_LV23_lateral_003	97	18740	31	1	580939
		4974_2_WT_LV33_dorsolateral_001	225	20125.3	31	1	623885
		4974_2_WT_LV33_lateral_001	185	9909.61	31	1	307198
		4974_2_WT_LV33_lateral_002	143	10250.9	31	1	317777
		4974_2_WT_LV33_lateral_003	113	8610.21	31	1	266917
		4974_2_WT_LV33_lateral_004	113	9435.31	31	1	292495
		4974_2_WT_LV33_lateral_005	118	9851.87	31	1	305408
		4974_2_WT_LV43_dorsolateral_001	235	24368.4	31	1	755422
		4974_2_WT_LV43_lateral_002	114	11860.8	31	1	367685
		4974_2_WT_LV43_lateral_003	103	10225.2	31	1	316981
		4974_2_WT_LV43_lateral_004	98	8244.1	31	1	255567
	NDUFS4 KO	3940_4_Ndufs4_KO_LV1_dorsolateral_001	199	29832.3	31	1	924800	352.305
		3940_4_Ndufs4_KO_LV1_lateral_001	174	12173.1	31	1	377365
		3940_4_Ndufs4_KO_LV1_lateral_002	138	9564.41	31	1	296497
		3940_4_Ndufs4_KO_LV11_dorsolateral_001	241	26188.7	31	1	811849
		3940_4_Ndufs4_KO_LV11_lateral_001	102	8049.69	31	1	249540
		3940_4_Ndufs4_KO_LV11_lateral_002	51	4478.53	31	1	138834
		3940_4_Ndufs4_KO_LV11_lateral_003	63	3636.24	31	1	112723
		3940_4_Ndufs4_KO_LV21_dorsolateral_001	121	9530.72	31	1	295452
		3940_4_Ndufs4_KO_LV21_lateral_001	105	4725.91	31	1	146503
		3940_4_Ndufs4_KO_LV21_lateral_002
		3940_4_Ndufs4_KO_LV21_lateral_003	17	3591.53	31	1	111337
		3940_4_Ndufs4_KO_LV31_dorsolateral_001	229	19518.8	31	1	605084
		3940_4_Ndufs4_KO_LV31_lateral_001	115	9118.79	31	1	282683
		3940_4_Ndufs4_KO_LV31_lateral_002	80	7881.09	31	1	244314
		3940_4_Ndufs4_KO_LV31_lateral_003	91	7087.95	31	1	219727
		3940_4_Ndufs4_KO_LV32_dorsolateral_001	201	20265.3	31	1	628225
		3940_4_Ndufs4_KO_LV32_dorsolateral_002	151	12916.7	31	1	400417
		3940_4_Ndufs4_KO_LV32_dorsolateral_003	87	9673.71	31	1	299885
		3940_8_Ndufs4_KO_LV2_dorsolateral_001	201	19100.4	31	1	592114	333.028
		3940_8_Ndufs4_KO_LV2_lateral_001	167	17474.8	31	1	541718
		3940_8_Ndufs4_KO_LV12_dorsolateral_001	129	11110.6	31	1	344429
		3940_8_Ndufs4_KO_LV12_lateral_001	184	11845.6	31	1	367215
		3940_8_Ndufs4_KO_LV12_lateral_002	90	5630.68	31	1	174551
		3940_8_Ndufs4_KO_LV22_dorsolateral_001	87	10108.7	31	1	313370
		3940_8_Ndufs4_KO_LV22_lateral_001	65	11395.6	31	1	353263
		3940_8_Ndufs4_KO_LV22_lateral_002	53	5234.32	31	1	162264
		3940_8_Ndufs4_KO_LV32_dorsolateral_001	57	10156.9	31	1	314864
		3940_8_Ndufs4_KO_LV32_lateral_001	189	10319.5	31	1	319905
		3940_8_Ndufs4_KO_LV32_lateral_002	118	13062.7	31	1	404943
		3940_8_Ndufs4_KO_LV32_lateral_003	52	7572.78	31	1	234756
		3940_8_Ndufs4_KO_LV42_dorsolateral_001	123	14636.3	31	1	453725
		3940_8_Ndufs4_KO_LV42_lateral_001	64	9202.41	31	1	285275
		3940_8_Ndufs4_KO_LV42_lateral_002	36	4129.06	31	1	128001
		3940_8_Ndufs4_KO_LV42_lateral_003	103	7763.77	31	1	240677
		3940_8_Ndufs4_KO_LV42_lateral_004	101	7449.37	31	1	230931
		4625_3_Ndufs4_KO_LV2_dorsolateral_001	98	13493.9	31	1	418311	389.182
		4625_3_Ndufs4_KO_LV2_lateral_001	200	23020.8	31	1	713643
		4625_3_Ndufs4_KO_LV2_lateral_002	201	16450.4	31	1	509961
		4625_3_Ndufs4_KO_LV12_dorsolateral_001	246	25613.3	31	1	794012
		4625_3_Ndufs4_KO_LV12_lateral_001	129	7327.23	31	1	227144
		4625_3_Ndufs4_KO_LV12_lateral_002	160	7882.64	31	1	244362
		4625_3_Ndufs4_KO_LV12_lateral_003	200	14786.7	31	1	458389
		4625_3_Ndufs4_KO_LV22_dorsolateral_001	199	18204.6	31	1	564341
		4625_3_Ndufs4_KO_LV22_lateral_001	113	7305.4	31	1	226468
		4625_3_Ndufs4_KO_LV22_lateral_002	76	5518.38	31	1	171070
		4625_3_Ndufs4_KO_LV22_lateral_003	76	5760.35	31	1	178571
		4625_3_Ndufs4_KO_LV22_lateral_004	104	7930.24	31	1	245837
		4625_3_Ndufs4_KO_LV32_dorsolateral_001	258	23110.4	31	1	716421
		4625_3_Ndufs4_KO_LV32_lateral_001	69	5636.57	31	1	174734
		4625_3_Ndufs4_KO_LV32_lateral_002	57	5868.31	31	1	181918
		4625_3_Ndufs4_KO_LV32_lateral_003	112	10518.7	31	1	326080
		4625_3_Ndufs4_KO_LV32_lateral_004	149	12554.3	31	1	389183
		4625_3_Ndufs4_KO_LV32_lateral_005	137	9747.88	31	1	302184
		4625_3_Ndufs4_KO_LV42_dorsolateral_001	298	23713.2	31	1	735109
		4625_3_Ndufs4_KO_LV42_lateral_001	168	9696.89	31	1	300604
		4625_3_Ndufs4_KO_LV42_lateral_002	106	7051.84	31	1	218607
		4625_3_Ndufs4_KO_LV42_lateral_003	97	8124.23	31	1	251851
		4625_3_Ndufs4_KO_LV42_lateral_004	119	10178.6	31	1	315537
		4847_5_Ndufs4_KO_LV2_dorsolateral_001	173	26289.6	31	1	814977	316.026
		4847_5_Ndufs4_KO_LV2_lateral_001	151	15372.8	31	1	476556
		4847_5_Ndufs4_KO_LV2_lateral_002	100	8035.78	31	1	249109
		4847_5_Ndufs4_KO_LV12_dorsolateral_001	94	14459.5	31	1	448244
		4847_5_Ndufs4_KO_LV12_lateral_001	62	8613.59	31	1	267021
		4847_5_Ndufs4_KO_LV12_lateral_002			31	1
		4847_5_Ndufs4_KO_LV12_lateral_003	37	8192.3	31	1	253961
		4847_5_Ndufs4_KO_LV22_dorsolateral_001	173	21786	31	1	675365
		4847_5_Ndufs4_KO_LV22_lateral_001	54	10246.7	31	1	317648
		4847_5_Ndufs4_KO_LV22_lateral_002	64	10086.8	31	1	312691
		4847_5_Ndufs4_KO_LV22_lateral_003	72	10358	31	1	321099
		4847_5_Ndufs4_KO_LV32_dorsolateral_001	272	20730.4	31	1	642641
		4847_5_Ndufs4_KO_LV32_lateral_001	155	9491.8	31	1	294246
		4847_5_Ndufs4_KO_LV32_lateral_002	88	9788.43	31	1	303441
		4847_5_Ndufs4_KO_LV32_lateral_003	129	9730.59	31	1	301648
		4847_5_Ndufs4_KO_LV32_lateral_004	127	10829	31	1	335698
		4847_5_Ndufs4_KO_LV32_lateral_005
		4847_5_Ndufs4_KO_LV42_dorsolateral_001	373	27132.1	31	1	841094
		4847_5_Ndufs4_KO_LV42_lateral_001	202	13926.1	31	1	431709
		4847_5_Ndufs4_KO_LV42_lateral_002	108	14198.4	31	1	440150
		4847_5_Ndufs4_KO_LV42_lateral_003	123	11735.6	31	1	363802
		5137_11_Ndufs4_KO_LV2_dorsolateral_001	228	25615.4	31	1	794078	382.196
		5137_11_Ndufs4_KO_LV2_lateral_001	429	44511.1	31	1	1.37985e+06
		5137_11_Ndufs4_KO_LV2_lateral_002	221	23327.4	31	1	723150
		5137_11_Ndufs4_KO_LV12_dorsolateral_001	217	23410.9	31	1	725737
		5137_11_Ndufs4_KO_LV12_lateral_001	148	10526.5	31	1	326323
		5137_11_Ndufs4_KO_LV12_lateral_002	110	7814.66	31	1	242254
		5137_11_Ndufs4_KO_LV12_lateral_003	61	12780.6	31	1	396199
		5137_11_Ndufs4_KO_LV22_dorsolateral_001	265	20362.3	31	1	631231
		5137_11_Ndufs4_KO_LV22_lateral_001	116	7761.36	31	1	240602
		5137_11_Ndufs4_KO_LV22_lateral_002	86	6363.27	31	1	197261
		5137_11_Ndufs4_KO_LV32_dorsolateral_001	356	21022.8	31	1	651708
		5137_11_Ndufs4_KO_LV32_lateral_001	196	8892.36	31	1	275663
		5137_11_Ndufs4_KO_LV32_lateral_002	109	9342.62	31	1	289621
		5137_11_Ndufs4_KO_LV32_lateral_003	120	12128	31	1	375967
		5137_11_Ndufs4_KO_LV32_lateral_004	146	11094	31	1	343914
		5137_11_Ndufs4_KO_LV32_lateral_005	149	11185.2	31	1	346740
		5137_11_Ndufs4_KO_LV42_dorsolateral_001	227	17171.5	31	1	532316
		5137_11_Ndufs4_KO_LV42_lateral_001	192	11320.3	31	1	350931
		5137_11_Ndufs4_KO_LV42_lateral_002	123	11307.1	31	1	350521
		5137_11_Ndufs4_KO_LV42_lateral_003	114	9006.49	31	1	279201
