# Supplementary material for: Impaired Complex I dysregulates neural/glial precursors and corpus callosum development revealing postnatal defects in Leigh syndrome mice
Source: EMBO Mol Med. 2025 Dec 22;18(2):677–701. doi: 10.1038/s44321-025-00367-4 (PMC12905379; doi:10.1038/s44321-025-00367-4)
Supplement: Supplementary file 7 — Source data Fig. 2 [file 44321_2025_367_MOESM7_ESM.zip › Figure 2/Figure 2C/SOX2+&DCX+.xlsx]

## Sheet: Sheet1
AGE	Genotype	Sections	DCX+ & SOX2+	SVZ area (ROI in um2)	Number of steps	Z interval (um)	SVZ Volume um3	#DCX+ SOX2+ /10^6 um3
P14	WT	6194_4_WT_LV2_001	0	33193.4	31	1	1.029e+06	2.17799
		6194_4_WT_LV2_002	0	50947.5	31	1	1.57937e+06
		6194_4_WT_LV2_003	0	56006.4	31	1	1.7362e+06
		6194_4_WT_LV2_004	0	21821.2	31	1	676457
		6194_4_WT_LV12_005	0	36262.1	31	1	1.12412e+06
		6194_4_WT_LV12_006	0	12421.4	31	1	385064
		6194_4_WT_LV12_007	2	10395.8	31	1	322270
		6194_4_WT_LV12_008	11	11132.8	31	1	345118
		6194_4_WT_LV22_009	0	28180.2	31	1	873587
		6194_4_WT_LV22_010	0	11205.1	31	1	347357
		6194_4_WT_LV22_011	1	9502.13	31	1	294566
		6194_4_WT_LV22_012	2	6316.54	31	1	195813
		6194_4_WT_LV32_013	1	23096.3	31	1	715984
		6194_4_WT_LV32_014	1	11474.5	31	1	355708
		6194_4_WT_LV32_015	4	9938.1	31	1	308081
		6194_4_WT_LV32_016	3	9672.17	31	1	299837
		6194_4_WT_LV32_017	1	13107.2	31	1	406323
		6194_4_WT_LV42_018	0	26962.6	31	1	835841
		6194_4_WT_LV42_019	0	16650.1	31	1	516154
		6194_4_WT_LV42_020	1	13462	31	1	417323
		6194_4_WT_LV42_021	2	9226.55	31	1	286023
		6194_4_WT_LV42_022	0	8542.14	31	1	264806
		6118_3_WT_LV2_001	2	43487.9	31	1	1.34812e+06	20.3948
		6118_3_WT_LV2_002	4	45303.2	31	1	1.4044e+06
		6118_3_WT_LV2_004	27	39778.9	31	1	1.23314e+06
		6118_3_WT_LV12_006	0	28169.5	31	1	873255
		6118_3_WT_LV12_007	1	39436	31	1	1.22251e+06
		6118_3_WT_LV12_008	7	12595.7	31	1	390466
		6118_3_WT_LV12_009	0	31800.2	31	1	985807
		6118_3_WT_LV22_010	76	35780.1	31	1	1.10918e+06
		6118_3_WT_LV22_011	15	14532.2	31	1	450498
		6118_3_WT_LV22_012	7	12016.4	31	1	372510
		6118_3_WT_LV22_013	5	14663.4	31	1	454566
		6118_3_WT_LV22_014	10	10305.8	31	1	319480
		6118_3_WT_LV22_015	19	14220.8	31	1	440845
		6118_3_WT_LV32_016	52	36008.7	31	1	1.11627e+06
		6118_3_WT_LV32_017	9	13495	31	1	418344
		6118_3_WT_LV32_018	8	12234.6	31	1	379272
		6118_3_WT_LV32_019	4	11465.3	31	1	355424
		6118_3_WT_LV32_020	7	8445.19	31	1	261801
		6118_3_WT_LV42_022	35	37657.8	31	1	1.16739e+06
		6118_3_WT_LV42_023	7	12130	31	1	376030
		6118_3_WT_LV42_024	10	12030.1	31	1	372932
		6118_3_WT_LV42_025	15	11648.7	31	1	361108
		6118_3_WT_LV42_026	1	10514.6	31	1	325951
		6118_6_WT_LV2_001	2	34004.7	31	1	1.05415e+06	9.66795
		6118_6_WT_LV2_002	17	52680.3	31	1	1.63309e+06
		6118_6_WT_LV2_003	28	48369.2	31	1	1.49944e+06
		6118_6_WT_LV12_004	1	22578.5	31	1	699934
		6118_6_WT_LV12_005	0	45462.3	31	1	1.40933e+06
		6118_6_WT_LV12_006	5	24602.8	31	1	762686
		6118_6_WT_LV22_009	11	22608.8	31	1	700874
		6118_6_WT_LV22_010	5	8115.37	31	1	251577
		6118_6_WT_LV22_011	1	12850.4	31	1	398363
					31	1	0
		6118_6_WT_LV32_013	20	23171.2	31	1	718307
		6118_6_WT_LV32_014	4	8866.48	31	1	274861
		6118_6_WT_LV32_015	5	9760.82	31	1	302585
		6118_6_WT_LV42_018	1	27636.1	31	1	856720
		6118_6_WT_LV42_019	5	10342.3	31	1	320611
		6118_6_WT_LV42_020	2	7067.1	31	1	219080
		6118_6_WT_LV42_021	5	8348.92	31	1	258817
		6118_6_WT_LV42_022	0	7233.51	31	1	224239
		6118_5_WT_LV3_001	0	40538.2	31	1	1.25668e+06	8.17675
		6118_5_WT_LV3_002	17	42896.2	31	1	1.32978e+06
		6118_5_WT_LV13_004	2	17383.6	31	1	538892
		6118_5_WT_LV13_005	9	37640.8	31	1	1.16687e+06
		6118_5_WT_LV13_006	1	11812.4	31	1	366185
		6118_5_WT_LV13_007	9	25222.3	31	1	781892
		6118_5_WT_LV23_008	3	26699	31	1	827669
		6118_5_WT_LV23_009	5	12296.3	31	1	381185
		6118_5_WT_LV23_010	2	11722	31	1	363383
		6118_5_WT_LV23_011	7	8844.85	31	1	274190
		6118_5_WT_LV23_012	4	22173.3	31	1	687374
		6118_5_WT_LV23_013	2	16257.4	31	1	503979
		6118_5_WT_LV33_014	11	26441.6	31	1	819689
		6118_5_WT_LV33_015	3	12903.6	31	1	400013
		6118_5_WT_LV33_016	9	12277.8	31	1	380611
		6118_5_WT_LV43_018	5	23231.2	31	1	720168
		6118_5_WT_LV43_019	4	9352.21	31	1	289919
		6118_5_WT_LV43_020	1	8923.57	31	1	276631
		6118_5_WT_LV43_021	0	8518.7	31	1	264080
		6118_5_WT_LV43_022	3	7539.29	31	1	233718
		4641_5_WT_LV1_001	1	34124.5	31	1	1.05786e+06	10.6301
		4641_5_WT_LV1_002	18	51245.2	31	1	1.5886e+06
		4641_5_WT_LV1_003	28	43582.1	31	1	1.35105e+06
		4641_5_WT_LV11_005	3	24547.5	31	1	760974
		4641_5_WT_LV11_006	0	49433.8	31	1	1.53245e+06
		4641_5_WT_LV11_007	5	26602.8	31	1	824686
					31	1	0
		4641_5_WT_LV21_009	13	23608.2	31	1	731855
		4641_5_WT_LV21_010	5	8225.17	31	1	254980
		4641_5_WT_LV21_011	3	10823.2	31	1	335520
		4641_5_WT_LV31_013	22	22144.3	31	1	686473
		4641_5_WT_LV31_014	5	8766.32	31	1	271756
		4641_5_WT_LV31_015	1	10063.5	31	1	311967
		4641_5_WT_LV41_017	3	27329.1	31	1	847203
		4641_5_WT_LV41_018	5	10245.2	31	1	317602
		4641_5_WT_LV41_019	2	7058.23	31	1	218805
		4641_5_WT_LV41_020	9	8212.64	31	1	254592
		4641_5_WT_LV41_021	0	7244.89	31	1	224592
	NDUFS4 KO	3552_3_Ndufs4ko_LV1_002	17	46603.9	31	1	1.44472e+06	20.9384
		3552_3_Ndufs4ko_LV1_003	41	45362.5	31	1	1.40624e+06
		3552_3_Ndufs4ko_LV11_004	12	27705.8	31	1	858881
		3552_3_Ndufs4ko_LV11_005	16	24898.8	31	1	771864
		3552_3_Ndufs4ko_LV11_006	2	15192.3	31	1	470961
		3552_3_Ndufs4ko_LV21_008	43	34672.8	31	1	1.07486e+06
		3552_3_Ndufs4ko_LV21_009	12	15788.2	31	1	489433
		3552_3_Ndufs4ko_LV21_010	11	12423.9	31	1	385142
		3552_3_Ndufs4ko_LV21_011	3	12700.9	31	1	393727
		3552_3_Ndufs4ko_LV31_012	20	23114.7	31	1	716556
		3552_3_Ndufs4ko_LV31_013	7	10334.7	31	1	320375
		3552_3_Ndufs4ko_LV31_014	2	9666.96	31	1	299676
		3552_3_Ndufs4ko_LV31_015	4	9899.49	31	1	306884
		3552_3_Ndufs4ko_LV31_016	2	6754.73	31	1	209396
		3552_3_Ndufs4ko_LV41_017	22	25703.7	31	1	796814
		3552_3_Ndufs4ko_LV41_018	8	9514.3	31	1	294943
		3552_3_Ndufs4ko_LV41_019	3	9109.23	31	1	282386
		3552_3_Ndufs4ko_LV41_020	1	8732.94	31	1	270721
		3552_7_Ndufs4ko_LV1_001	3	30159.7	31	1	934950	8.00761
		3552_7_Ndufs4ko_LV1_002	1	41380.1	31	1	1.28278e+06
		3552_7_Ndufs4ko_LV1_003	6	38984.1	31	1	1.20851e+06
		3552_7_Ndufs4ko_LV11_005	14	34468.7	31	1	1.06853e+06
		3552_7_Ndufs4ko_LV11_006	19	47348.4	31	1	1.4678e+06
		3552_7_Ndufs4ko_LV11_007	5	18840.8	31	1	584065
		3552_7_Ndufs4ko_LV21_008	7	24702.9	31	1	765791
		3552_7_Ndufs4ko_LV21_009	7	12201.2	31	1	378236
		3552_7_Ndufs4ko_LV21_010	3	10815.3	31	1	335276
		3552_7_Ndufs4ko_LV21_011	10	21220.6	31	1	657839
		3552_7_Ndufs4ko_LV31_012	10	29165	31	1	904116
		3552_7_Ndufs4ko_LV31_013	3	13162.8	31	1	408047
		3552_7_Ndufs4ko_LV31_014	1	5767.6	31	1	178796
		3552_7_Ndufs4ko_LV31_015	2	13199.2	31	1	409175
		3552_7_Ndufs4ko_LV31_016	0	10887.1	31	1	337500
		3552_7_Ndufs4ko_LV41_017	6	28898.1	31	1	895842
		3552_7_Ndufs4ko_LV41_018	7	15023.5	31	1	465729
		3552_7_Ndufs4ko_LV41_019	0	14276.7	31	1	442578
		3552_7_Ndufs4ko_LV41_020	1	12483	31	1	386974
		3937_4_Ndufs4ko_LV1_001	9	18992.1	31	1	588755	15.534
		3937_4_Ndufs4ko_LV1_002	3	22050	31	1	683551
		3937_4_Ndufs4ko_LV1_003	25	27197.8	31	1	843133
		3937_4_Ndufs4ko_LV11_004	9	22598.6	31	1	700557
		3937_4_Ndufs4ko_LV11_005	35	49311.2	31	1	1.52865e+06
		3937_4_Ndufs4ko_LV11_006	25	33681.7	31	1	1.04413e+06
		3937_4_Ndufs4ko_LV21_007	24	31041.9	31	1	962298
		3937_4_Ndufs4ko_LV21_008	4	10494.6	31	1	325332
		3937_4_Ndufs4ko_LV21_009	3	9122.85	31	1	282808
		3937_4_Ndufs4ko_LV21_010	1	8338.01	31	1	258478
		3937_4_Ndufs4ko_LV31_011	10	17642.2	31	1	546908
		3937_4_Ndufs4ko_LV31_012	0	9924.48	31	1	307659
		3937_4_Ndufs4ko_LV31_013	2	10647.2	31	1	330064
		3937_4_Ndufs4ko_LV31_014	0	10933.2	31	1	338931
		3937_4_Ndufs4ko_LV31_015	2	7910.16	31	1	245215
		3937_4_Ndufs4ko_LV41_016	8	23995.3	31	1	743855
		3937_4_Ndufs4ko_LV41_017	3	13179.6	31	1	408568
		3937_4_Ndufs4ko_LV41_018	4	13152	31	1	407712
		3937_4_Ndufs4ko_LV41_019	5	11104.8	31	1	344250
		3937_4_Ndufs4ko_LV41_020	1	7936.52	31	1	246032
		4630_2_Ndufs4ko_LV1_001	2	24943.6	31	1	773253	8.77058
		4630_2_Ndufs4ko_LV1_002	9	34767.1	31	1	1.07778e+06
		4630_2_Ndufs4ko_LV1_003	17	42868.1	31	1	1.32891e+06
		4630_2_Ndufs4ko_LV11_004	6	28559.1	31	1	885333
		4630_2_Ndufs4ko_LV11_005	3	13111.7	31	1	406463
		4630_2_Ndufs4ko_LV11_006	6	22559	31	1	699328
		4630_2_Ndufs4ko_LV21_007	4	25890.6	31	1	802609
		4630_2_Ndufs4ko_LV21_008	6	9360.48	31	1	290175
		4630_2_Ndufs4ko_LV21_009	1	9623.99	31	1	298344
		4630_2_Ndufs4ko_LV31_010	3	21351	31	1	661880
		4630_2_Ndufs4ko_LV31_011	2	10562.6	31	1	327442
		4630_2_Ndufs4ko_LV31_012	5	15261.1	31	1	473095
		4630_2_Ndufs4ko_LV41_013	12	25811.7	31	1	800163
		4630_2_Ndufs4ko_LV41_014	8	15298.6	31	1	474257
		4630_2_Ndufs4ko_LV41_015	2	13643.2	31	1	422939
		4630_2_Ndufs4ko_LV41_016	2	10050.5	31	1	311567
		4641_7_Ndufs4ko_LV2_020	4	22389	31	1	694058	6.65254
		4641_7_Ndufs4ko_LV2_021	1	34587.7	31	1	1.07222e+06
		4641_7_Ndufs4ko_LV12_022	11	42256.1	31	1	1.30994e+06
		4641_7_Ndufs4ko_LV12_023	14	18334.6	31	1	568373
		4641_7_Ndufs4ko_LV22_024	6	26667.4	31	1	826690
		4641_7_Ndufs4ko_LV22_025	0	12959.9	31	1	401758
		4641_7_Ndufs4ko_LV22_026	2	13490.7	31	1	418212
		4641_7_Ndufs4ko_LV22_027	5	12808.4	31	1	397061
		4641_7_Ndufs4ko_LV32_028	7	27934.1	31	1	865957
		4641_7_Ndufs4ko_LV32_029	3	12749.2	31	1	395226
		4641_7_Ndufs4ko_LV32_030	2	9449.12	31	1	292923
		4641_7_Ndufs4ko_LV32_031	3	12451.5	31	1	385998
		4641_7_Ndufs4ko_LV32_032	1	9373.71	31	1	290585
		4641_7_Ndufs4ko_LV42_033	5	30263.4	31	1	938165
		4641_7_Ndufs4ko_LV42_034	2	9286.13	31	1	287870
		4641_7_Ndufs4ko_LV42_035	1	11326.1	31	1	351110
		4641_7_Ndufs4ko_LV42_036	0	8832.2	31	1	273798
		4641_7_Ndufs4ko_LV42_037	0	9722.48	31	1	301397
P24	WT	AA9_LV2_dorsolateral_001.nd2	27	29362.2	31	1	910228	29.0067
		AA9_LV2_lateral_001	10	19873.2	31	1	616069
		AA9_LV2_lateral_002	17	17170.1	31	1	532274
		AA9_LV12_dorsolateral_001.nd2	23	23429.1	31	1	726302
		AA9_LV12_lateral_001.nd2	19	12288.7	31	1	380951
		AA9_LV12_lateral_002.nd2	9	14591.4	31	1	452333
		AA9_LV12_lateral_003.nd2	12	9698.83	31	1	300664
		AA9_LV22_dorsolateral_001.nd2	24	19692.4	31	1	610466
		AA9_LV22_lateral_001.nd2	5	11586.4	31	1	359180
		AA9_LV22_lateral_002.nd2	6	14689.3	31	1	455369
		AA9_LV32_dorsolateral_001.nd2	36	27489.7	31	1	852181
		AA9_LV32_lateral_001.nd2	12	16068.9	31	1	498135
		AA9_LV32_lateral_002.nd2	11	11258.1	31	1	349000
		AA9_LV32_lateral_003.nd2	5	11025.4	31	1	341787
		AA9_LV32_lateral_004.nd2	1	10585.3	31	1	328145
		AA9_LV42_dorsolateral_001.nd2	41	32345.3	31	1	1.0027e+06
		AA9_LV42_lateral_001.nd2	13	15352.4	31	1	475924
		AA9_LV42_lateral_002.nd2	11	13439.9	31	1	416638
		AA9_LV42_lateral_003.nd2	10	14783.8	31	1	458299
		AA2_LV2_dorsolateral_001.nd2	34	25163.7	31	1	780075	65.4203
		AA2_LV2_lateral_001.nd2	11	8803.33	31	1	272903
		AA2_LV2_lateral_002.nd2	32	20023.3	31	1	620721
		AA2_LV12_dorsolateral_001	41	14588	31	1	452229
		AA2_LV12_lateral_001	21	9734.84	31	1	301780
		AA2_LV12_lateral_002	17	9700.66	31	1	300720
		AA2_LV22_dorsolateral_001	43	19346.1	31	1	599729
		AA2_LV22_lateral_001	28	12019.8	31	1	372615
		AA2_LV22_lateral_002	34	18215.2	31	1	564671
		AA2_LV22_lateral_003	15	17537.2	31	1	543654
		AA2_LV32_dorsolateral_001	51	20727.9	31	1	642563
		AA2_LV32_lateral_001	12	10202.3	31	1	316271
		AA2_LV32_lateral_002	17	11791.2	31	1	365526
		AA2_LV32_lateral_003	25	11632.2	31	1	360599
		AA2_LV32_lateral_004	11	6591.73	31	1	204344
		AA2_LV42_dorsolateral_001	88	29831.9	31	1	924788
		AA2_LV42_lateral_001	20	12205.4	31	1	378369
		AA2_LV42_lateral_002	13	11770.3	31	1	364880
		AA2_LV42_lateral_003	58	11668.9	31	1	361737
		AA7_LV1_dorsolateral_001	61	38189.8	31	1	1.18388e+06	39.0239
		AA7_LV1_lateral_001	26	17292.6	31	1	536069
		AA7_LV11_dorsolateral_001	23	14303.9	31	1	443422
		AA7_LV11_lateral_001	14	12310.2	31	1	381616
		AA7_LV11_lateral_002	10	8137.65	31	1	252267
		AA7_LV11_lateral_003	12	12557.1	31	1	389270
		AA7_LV21_dorsolateral_001	19	20763.4	31	1	643665
		AA7_LV21_lateral_001	0	9570.79	31	1	296694
		AA7_LV21_lateral_002	7	8179.46	31	1	253563
		AA7_LV31_dorsolateral_001	20	19933	31	1	617922
		AA7_LV31_lateral_001	2	9494.22	31	1	294321
		AA7_LV31_lateral_002	21	8679.93	31	1	269078
		AA7_LV31_lateral_003	33	12835	31	1	397884
		AA7_LV31_lateral_004	8	9102.38	31	1	282174
		AA7_LV41_dorsolateral_001	25	16393.5	31	1	508198
		AA7_LV41_lateral_001	5	11650.4	31	1	361162
		AA7_LV41_lateral_002	12	11196.2	31	1	347081
		AA7_LV41_lateral_003	2	7397.43	31	1	229320
		B5_LV1_dorsolateral_001	34	28084.2	31	1	870611	50.6779
		B5_LV1_dorsolateral_002	19	9532.74	31	1	295515
		B5_LV1_lateral_001	13	13090.2	31	1	405796
		B5_LV11_dorsolateral_001	59	21796.1	31	1	675679
		B5_LV11_lateral_001	4	12235.1	31	1	379287
		B5_LV11_lateral_002	8	10767.3	31	1	333785
		B5_LV21_dorsolateral_001	51	20916.9	31	1	648424
		B5_LV21_lateral_001	9	10175.3	31	1	315436
		B5_LV21_lateral_002	10	11032.1	31	1	341996
		B5_LV31_dorsolateral_001	72	25400.6	31	1	787417
		B5_LV31_lateral_001	14	9823.48	31	1	304528
		B5_LV31_lateral_002	6	6815.65	31	1	211285
		B5_LV31_lateral_003	9	12043.8	31	1	373357
		B5_LV34_dorsolateral_001	46	23273.9	31	1	721492
		B5_LV34_lateral_001	21	12817.2	31	1	397333
		B5_LV34_lateral_002	13	10981.2	31	1	340418
		B5_LV34_lateral_003	15	13635	31	1	422685
		B5_LV34_lateral_004	3	6011.01	31	1	186341
		AA10_LV3_dorsolateral_001	15	32303.8	31	1	1.00142e+06	60.9581
		AA10_LV3_lateral_001	18	9544.62	31	1	295883
		AA10_LV3_lateral_002	27	17906	31	1	555086
		AA10_LV13_dorsolateral_001	16	7208.75	31	1	223471
		AA10_LV13_lateral_001	11	7933.23	31	1	245930
		AA10_LV13_lateral_002	20	10481.9	31	1	324940
		AA10_LV13_lateral_003	93	17163	31	1	532052
		AA10_LV23_dorsolateral_001	34	22215.8	31	1	688691
		AA10_LV23_lateral_001	13	8525.43	31	1	264288
		AA10_LV23_lateral_002	14	8635.61	31	1	267704
		AA10_LV23_lateral_003	79	25356.1	31	1	786040
		AA10_LV23_lateral_004	18	8957.15	31	1	277672
		AA10_LV33_dorsolateral_001	43	21704.6	31	1	672841
		AA10_LV33_lateral_001	10	10037	31	1	311146
		AA10_LV33_lateral_002	12	7072.12	31	1	219236
		AA10_LV33_lateral_003	13	6921.87	31	1	214578
		AA10_LV33_lateral_004	9	7658.81	31	1	237423
		AA10_LV43_dorsolateral_001	72	20475.8	31	1	634750
		AA10_LV43_lateral_001	18	11505.3	31	1	356663
		AA10_LV43_lateral_002	13	12309.6	31	1	381597
		AA10_LV43_lateral_003	9	13102.2	31	1	406168
		AA10_LV43_lateral_004	3	9324.52	31	1	289060
	NDUFS4 KO	B2_LV2_dorsolateral_001	12	23678.1	31	1	734022	15.9845
		B2_LV2_lateral_001	4	14968.9	31	1	464037
		B2_LV2_lateral_002	5	12302.1	31	1	381364
		B2_LV11_dorsolateral_001	2	26085.9	31	1	808664
		B2_LV11_lateral_001	3	17620.9	31	1	546247
		B2_LV21_dorsolateral_001	11	23499.1	31	1	728472
		B2_LV21_lateral_001	2	12122.1	31	1	375785
		B2_LV21_lateral_002	4	11652.5	31	1	361228
		B2_LV31_dorsolateral_001	12	28698.8	31	1	889664
		B2_LV31_lateral_001	5	13738.7	31	1	425899
		B2_LV31_lateral_002	8	14929	31	1	462798
		B2_LV31_lateral_003	10	14120.3	31	1	437729
		B2_LV41_dorsolateral_001	23	18324.8	31	1	568069
		B2_LV41_lateral_001	17	12436	31	1	385516
		B2_LV41_lateral_002	8	10102	31	1	313163
		B8_LV1_dorsolateral_001	4	9926.22	31	1	307713	25.2392
		B8_LV1_lateral_001	14	27933.2	31	1	865930
		B8_LV1_lateral_002
		B8_LV11_dorsolateral_001	1	24097.1	31	1	747010
		B8_LV11_dorsolateral_002	8	18748.8	31	1	581212
		B8_LV21_dorsolateral_001	21	32899.6	31	1	626340
		B8_LV21_lateral_001	1	7199.57	31	1	223187
		B8_LV31_dorsolateral_001	30	16563.7	31	1	513475
		B8_LV31_lateral_001	15	9861.53	31	1	305707
		B8_LV31_lateral_002	8	11346.1	31	1	351730
		B8_LV41_dorsolateral_001	44	25280.2	31	1	783688
		B8_LV41_lateral_001	7	9421.12	31	1	292055
		B8_LV41_lateral_002	4	12237.5	31	1	379362
		B8_LV41_lateral_003	8	11342.6	31	1	351619
		B8_LV41_lateral_004	13	10643.6	31	1	329950
		B10_LV1_dorsolateral_001	11	21773.7	31	1	674984	35.1166
		B10_LV2_dorsolateral_001	31	24785.8	31	1	768359
		B10_LV2_lateral_001	18	23981	31	1	743412
		B10_LV2_lateral_002	13	7180.46	31	1	222594
		B10_LV11_dorsolateral_001	18	13641.4	31	1	422885
		B10_LV11_lateral_001	5	6958.37	31	1	215709
		B10_LV11_lateral_002	7	7203.21	31	1	223300
		B10_LV21_dorsolateral_001	13	8373.64	31	1	259583
		B10_LV21_lateral_001	5	4855.4	31	1	150517
		B10_LV21_lateral_002	8	5561.44	31	1	172405
		B10_LV21_lateral_003	11	6272.99	31	1	194463
		B10_LV21_lateral_004	16	16022.1	31	1	496686
		B10_LV31_dorsolateral_001	18	19935.9	31	1	618012
		B10_LV31_lateral_001	6	6180.48	31	1	191595
		B10_LV31_lateral_002	10	5522.62	31	1	171201
		B10_LV31_lateral_003	10	5471.06	31	1	169603
		C1_LV1_dorsolateral_001	14	27657.1	31	1	857369	37.9148
		C1_LV1_dorsolateral_002	34	41648.5	31	1	1.2911e+06
		C1_LV1_dorsolateral_003	6	40337.5	31	1	1.25046e+06
		C1_LV11_dorsolateral_001	23	22598.3	31	1	700548
		C1_LV11_lateral_001	13	9731.75	31	1	301684
		C1_LV11_lateral_002	7	9170.74	31	1	284293
		C1_LV11_lateral_003	14	20174.2	31	1	625400
		C1_LV21_dorsolateral_001	34	13774.5	31	1	427010
		C1_LV21_lateral_001	11	8888.11	31	1	275531
		C1_LV21_lateral_002	26	8829.5	31	1	273714
		C1_LV21_lateral_003	4	8858.66	31	1	274618
		C1_LV21_lateral_004	15	20106.8	31	1	623310
		C1_LV31_deorsolateral_001	51	22813.6	31	1	707223
		C1_LV31_lateral_001	9	9359.23	31	1	290136
		C1_LV31_lateral_002	15	10336.7	31	1	320438
		C1_LV31_lateral_003	6	8518.29	31	1	264067
		C1_LV31_lateral_004	16	19699.5	31	1	610684
		C1_LV41_dorsolateral_001	81	24960.6	31	1	773780
		C1_LV41_lateral_001	28	12004.9	31	1	372151
		C1_LV41_lateral_002	14	10308.1	31	1	319552
		C1_LV41_lateral_003	8	10771.2	31	1	333908
		C1_LV41_lateral_004	3	6999.12	31	1	216973
		C2_LV2 _dorsolateral_001	6	20603	31	1	638693	29.7387
		C2_LV2 _dorsolateral_002	13	23097.8	31	1	716032
		C2_LV2 _dorsolateral_003	10	25559.5	31	1	792344
		C2_LV2 _dorsolateral_004
		C2_LV14 _dorsolateral_001	25	21475.2	31	1	665732
		C2_LV14 _lateral_001	7	9351.73	31	1	289904
		C2_LV14 _lateral_002	9	8894.85	31	1	275740
		C2_LV14 _lateral_003	18	14506.9	31	1	449715
		C2_LV22 _dorsolateral_001	21	23298	31	1	722237
		C2_LV22 _dorsolateral_002	9	9664.84	31	1	299610
		C2_LV22 _dorsolateral_003	14	6547.02	31	1	202958
		C2_LV22 _dorsolateral_004	9	7346.73	31	1	227749
		C2_LV22 _dorsolateral_005	18	16743.2	31	1	519040
		C2_LV22 _dorsolateral_006	3	5158.11	31	1	159902
		C2_LV32 _dorsolateral_001	20	25608.7	31	1	793871
		C2_LV32 _lateral_001	11	9011.9	31	1	279369
		C2_LV32 _lateral_002	9	11276.8	31	1	349581
		C2_LV32 _lateral_003
		C2_LV32 _lateral_004	33	8619.87	31	1	267216
		C2_LV32 _lateral_005	6	8510.78	31	1	263834
		C2_LV42 _dorsolateral_001	20	19381.1	31	1	600815
		C2_LV42 _lateral_001	2	9767.19	31	1	302783
		C2_LV42 _lateral_002	5	6280.52	31	1	194696
P30	WT	4234_2_WT_LV1_001	2	16597.9	31	1	514535	40.1207
		4234_2_WT_LV1_002	6	16257.2	31	1	503974
		4234_2_WT_LV1_003
		4234_2_WT_LV11_dorsolateral_001	30	14022.5	31	1	434697
		4234_2_WT_LV11_lateral_001	10	7534.44	31	1	233568
		4234_2_WT_LV11_lateral_002	13	11207.7	31	1	347438
		4234_2_WT_LV11_lateral_003
		4234_2_WT_LV21_dorsolateral_001	36	18148.9	31	1	562617
		4234_2_WT_LV21_lateral_001	6	9181.65	31	1	284631
		4234_2_WT_LV21_lateral_002	10	15347.7	31	1	475777
		4234_2_WT_LV31_dorsolateral_001	33	18456.6	31	1	572154
		4234_2_WT_LV31_lateral_001	20	10676.2	31	1	330962
		4234_2_WT_LV31_lateral_002	28	13276.2	31	1	411561
		4234_2_WT_LV41_dorsolateral_001	46	20295	31	1	629144
		4234_2_WT_LV41_lateral_001	12	10979.6	31	1	340367
		4234_2_WT_LV41_lateral_002	2	9141.48	31	1	283386
		4234_2_WT_LV41_lateral_003	9	14046.4	31	1	435439
		4234_2_WT_LV41_lateral_004	5	10309.7	31	1	319599
		4992_2_WT_LV1_dorsolateral_001	19	11410.1	31	1	353715	38.9033
		4992_2_WT_LV1_lateral_002	16	18074.4	31	1	560306
		4992_2_WT_LV1_lateral_003	18	15956.4	31	1	494647
		4992_2_WT_LV11_dorsolateral_001	28	15973.2	31	1	495168
		4992_2_WT_LV11_lateral_002	17	11221.1	31	1	347854
		4992_2_WT_LV11_lateral_003	5	8228.61	31	1	255087
		4992_2_WT_LV21_dorsolateral_001	36	17232.8	31	1	534216
		4992_2_WT_LV21_lateral_001	13	12578.9	31	1	389946
		4992_2_WT_LV31_dorsolateral_001	16	11130.5	31	1	345046
		4992_2_WT_LV31_lateral_001	7	10667.2	31	1	330684
		4992_2_WT_LV31_lateral_002	24	14947.8	31	1	463382
		4992_2_WT_LV31_lateral_003	6	12432.8	31	1	385417
		4992_2_WT_LV41_dorsolateral_001	21	23817.7	31	1	738348
		4992_2_WT_LV41_lateral_001	14	18148.9	31	1	562617
		4992_2_WT_LV41_lateral_002	13	13851.7	31	1	429401
		4992_2_WT_LV41_lateral_003	19	9866.64	31	1	305866
		6992_2_PARK_WT_LV1_dorsolateral_001	39	39626.1	31	1	1.22841e+06	27.5989
		6992_2_PARK_WT_LV1_dorsolateral_002	19	49885.1	31	1	1.54644e+06
		6992_2_WT_LV11_dorsolateral_001	19	26813.7	31	1	831225
		6992_2_WT_LV11_lateral_002	17	8033.56	31	1	249040
		6992_2_WT_LV11_lateral_003	7	6620.22	31	1	205227
		6992_2_WT_LV11_lateral_004	7	8381.66	31	1	259831
		6992_2_WT_LV11_lateral_005	40	23539.7	31	1	729730
		6992_2_WT_LV21_dorsolateral_001	24	22249.2	31	1	689727
		6992_2_WT_LV21_lateral_001	15	9033.05	31	1	280024
		6992_2_WT_LV21_lateral_002	2	7828.85	31	1	242694
		6992_2_WT_LV21_lateral_003	4	6593.28	31	1	204392
		6992_2_WT_LV21_lateral_004	25	12140.8	31	1	376365
		6992_2_WT_LV31_dorsolateral_001	12	15854.4	31	1	491486
		6992_2_WT_LV31_lateral_001	2	6970.73	31	1	216093
		6992_2_WT_LV31_lateral_002	4	7396.65	31	1	229296
		6992_2_WT_LV31_lateral_003	15	12069.6	31	1	374156
		6992_2_WT_LV31_lateral_004	3	11304.9	31	1	350452
		6992_2_WT_LV31_lateral_005	7	11228.9	31	1	348096
		6992_2_WT_LV41_dorsolateral_001	11	22519.6	31	1	698108
		6992_2_WT_LV41_lateral_001	5	11088.5	31	1	343744
		6992_2_WT_LV41_lateral_002	9	10122.4	31	1	313795
		6992_2_WT_LV41_lateral_003	5	10824.5	31	1	335560
		4234_1_WT_LV1_dorsolateral_001	17	15567.6	31	1	482596	30.0775
		4234_1_WT_LV1_lateral_001	16	25796	31	1	799675
		4234_1_WT_LV11_dorsolateral_001	23	33466.4	31	1	1.03746e+06
		4234_1_WT_LV11_lateral_002	7	10162	31	1	315023
		4234_1_WT_LV11_lateral_003	3	12999.5	31	1	402985
		4234_1_WT_LV21_dorsolateral_001	60	28195.5	31	1	874060
		4234_1_WT_LV21_lateral_001	4	12086.4	31	1	374677
		4234_1_WT_LV21_lateral_002	27	10203.8	31	1	316319
		4234_1_WT_LV21_lateral_003	10	5220.1	31	1	161823
		4234_1_WT_LV31_dorsolateral_001	9	23262.5	31	1	721139
		4234_1_WT_LV31_lateral_001	3	14972.5	31	1	464148
		4234_1_WT_LV31_lateral_002	4	9444.2	31	1	292770
		4234_1_WT_LV31_lateral_003	8	8905.59	31	1	276073
		4234_1_WT_LV41_dorsolateral_001	22	19724.1	31	1	611448
		4234_1_WT_LV41_lateral_002	13	13736.6	31	1	425833
		4234_1_WT_LV41_lateral_003	5	5429.35	31	1	168310
		4234_1_WT_LV41_lateral_004	9	8227.3	31	1	255046
		4974_2_WT_LV3_dorsolateral_001	26	30719.4	31	1	952300	34.4872
		4974_2_WT_LV3_dorsolateral_002	29	29243.4	31	1	906546
		4974_2_WT_LV13_dorsolateral_001	24	22311	31	1	691642
		4974_2_WT_LV13_lateral_001	13	7780.19	31	1	241186
		4974_2_WT_LV13_lateral_002	7	10103.6	31	1	313212
		4974_2_WT_LV13_lateral_003	29	17926.5	31	1	555721
		4974_2_WT_LV13_lateral_004	23	17401.5	31	1	539446
		4974_2_WT_LV23_dorsolateral_001	10	8205.92	31	1	254383
		4974_2_WT_LV23_lateral_001	11	9771.05	31	1	302903
		4974_2_WT_LV23_lateral_002	3	10779.9	31	1	334177
		4974_2_WT_LV23_lateral_003	3	18740	31	1	580939
		4974_2_WT_LV33_dorsolateral_001	33	20125.3	31	1	623885
		4974_2_WT_LV33_lateral_001	16	9909.61	31	1	307198
		4974_2_WT_LV33_lateral_002	7	10250.9	31	1	317777
		4974_2_WT_LV33_lateral_003	10	8610.21	31	1	266917
		4974_2_WT_LV33_lateral_004	4	9435.31	31	1	292495
		4974_2_WT_LV33_lateral_005	4	9851.87	31	1	305408
		4974_2_WT_LV43_dorsolateral_001	46	24368.4	31	1	755422
		4974_2_WT_LV43_lateral_002	11	11860.8	31	1	367685
		4974_2_WT_LV43_lateral_003	10	10225.2	31	1	316981
		4974_2_WT_LV43_lateral_004	8	8244.1	31	1	255567
	NDUFS4 KO	3940_4_Ndufs4_KO_LV1_dorsolateral_001	22	29832.3	31	1	924800	30.7555
		3940_4_Ndufs4_KO_LV1_lateral_001	28	12173.1	31	1	377365
		3940_4_Ndufs4_KO_LV1_lateral_002	18	9564.41	31	1	296497
		3940_4_Ndufs4_KO_LV11_dorsolateral_001	30	26188.7	31	1	811849
		3940_4_Ndufs4_KO_LV11_lateral_001	8	8049.69	31	1	249540
		3940_4_Ndufs4_KO_LV11_lateral_002	5	4478.53	31	1	138834
		3940_4_Ndufs4_KO_LV11_lateral_003	4	3636.24	31	1	112723
		3940_4_Ndufs4_KO_LV21_dorsolateral_001	9	9530.72	31	1	295452
		3940_4_Ndufs4_KO_LV21_lateral_001	12	4725.91	31	1	146503
		3940_4_Ndufs4_KO_LV21_lateral_002
		3940_4_Ndufs4_KO_LV21_lateral_003	3	3591.53	31	1	111337
		3940_4_Ndufs4_KO_LV31_dorsolateral_001	13	19518.8	31	1	605084
		3940_4_Ndufs4_KO_LV31_lateral_001	2	9118.79	31	1	282683
		3940_4_Ndufs4_KO_LV31_lateral_002	1	7881.09	31	1	244314
		3940_4_Ndufs4_KO_LV31_lateral_003	3	7087.95	31	1	219727
		3940_4_Ndufs4_KO_LV32_dorsolateral_001	18	20265.3	31	1	628225
		3940_4_Ndufs4_KO_LV32_dorsolateral_002	6	12916.7	31	1	400417
		3940_4_Ndufs4_KO_LV32_dorsolateral_003	7	9673.71	31	1	299885
		3940_8_Ndufs4_KO_LV2_dorsolateral_001	7	19100.4	31	1	592114	12.2666
		3940_8_Ndufs4_KO_LV2_lateral_001	5	17474.8	31	1	541718
		3940_8_Ndufs4_KO_LV12_dorsolateral_001	4	11110.6	31	1	344429
		3940_8_Ndufs4_KO_LV12_lateral_001	7	11845.6	31	1	367215
		3940_8_Ndufs4_KO_LV12_lateral_002	4	5630.68	31	1	174551
		3940_8_Ndufs4_KO_LV22_dorsolateral_001	5	10108.7	31	1	313370
		3940_8_Ndufs4_KO_LV22_lateral_001	0	11395.6	31	1	353263
		3940_8_Ndufs4_KO_LV22_lateral_002	3	5234.32	31	1	162264
		3940_8_Ndufs4_KO_LV32_dorsolateral_001	10	10156.9	31	1	314864
		3940_8_Ndufs4_KO_LV32_lateral_001	5	10319.5	31	1	319905
		3940_8_Ndufs4_KO_LV32_lateral_002	4	13062.7	31	1	404943
		3940_8_Ndufs4_KO_LV32_lateral_003	1	7572.78	31	1	234756
		3940_8_Ndufs4_KO_LV42_dorsolateral_001	4	14636.3	31	1	453725
		3940_8_Ndufs4_KO_LV42_lateral_001	5	9202.41	31	1	285275
		3940_8_Ndufs4_KO_LV42_lateral_002	2	4129.06	31	1	128001
		3940_8_Ndufs4_KO_LV42_lateral_003	1	7763.77	31	1	240677
		3940_8_Ndufs4_KO_LV42_lateral_004	0	7449.37	31	1	230931
		4625_3_Ndufs4_KO_LV2_dorsolateral_001	7	13493.9	31	1	418311	18.4665
		4625_3_Ndufs4_KO_LV2_lateral_001	8	23020.8	31	1	713643
		4625_3_Ndufs4_KO_LV2_lateral_002	15	16450.4	31	1	509961
		4625_3_Ndufs4_KO_LV12_dorsolateral_001	6	25613.3	31	1	794012
		4625_3_Ndufs4_KO_LV12_lateral_001	4	7327.23	31	1	227144
		4625_3_Ndufs4_KO_LV12_lateral_002	3	7882.64	31	1	244362
		4625_3_Ndufs4_KO_LV12_lateral_003	8	14786.7	31	1	458389
		4625_3_Ndufs4_KO_LV22_dorsolateral_001	14	18204.6	31	1	564341
		4625_3_Ndufs4_KO_LV22_lateral_001	6	7305.4	31	1	226468
		4625_3_Ndufs4_KO_LV22_lateral_002	5	5518.38	31	1	171070
		4625_3_Ndufs4_KO_LV22_lateral_003	7	5760.35	31	1	178571
		4625_3_Ndufs4_KO_LV22_lateral_004	2	7930.24	31	1	245837
		4625_3_Ndufs4_KO_LV32_dorsolateral_001	10	23110.4	31	1	716421
		4625_3_Ndufs4_KO_LV32_lateral_001	2	5636.57	31	1	174734
		4625_3_Ndufs4_KO_LV32_lateral_002	7	5868.31	31	1	181918
		4625_3_Ndufs4_KO_LV32_lateral_003	4	10518.7	31	1	326080
		4625_3_Ndufs4_KO_LV32_lateral_004	4	12554.3	31	1	389183
		4625_3_Ndufs4_KO_LV32_lateral_005	5	9747.88	31	1	302184
		4625_3_Ndufs4_KO_LV42_dorsolateral_001	11	23713.2	31	1	735109
		4625_3_Ndufs4_KO_LV42_lateral_001	13	9696.89	31	1	300604
		4625_3_Ndufs4_KO_LV42_lateral_002	1	7051.84	31	1	218607
		4625_3_Ndufs4_KO_LV42_lateral_003	5	8124.23	31	1	251851
		4625_3_Ndufs4_KO_LV42_lateral_004	13	10178.6	31	1	315537
		4847_5_Ndufs4_KO_LV2_dorsolateral_001	1	26289.6	31	1	814977	8.15711
		4847_5_Ndufs4_KO_LV2_lateral_001	2	15372.8	31	1	476556
		4847_5_Ndufs4_KO_LV2_lateral_002	8	8035.78	31	1	249109
		4847_5_Ndufs4_KO_LV12_dorsolateral_001	2	14459.5	31	1	448244
		4847_5_Ndufs4_KO_LV12_lateral_001	1	8613.59	31	1	267021
		4847_5_Ndufs4_KO_LV12_lateral_002			31	1
		4847_5_Ndufs4_KO_LV12_lateral_003	0	8192.3	31	1	253961
		4847_5_Ndufs4_KO_LV22_dorsolateral_001	2	21786	31	1	675365
		4847_5_Ndufs4_KO_LV22_lateral_001	6	10246.7	31	1	317648
		4847_5_Ndufs4_KO_LV22_lateral_002	7	10086.8	31	1	312691
		4847_5_Ndufs4_KO_LV22_lateral_003	0	10358	31	1	321099
		4847_5_Ndufs4_KO_LV32_dorsolateral_001	5	20730.4	31	1	642641
		4847_5_Ndufs4_KO_LV32_lateral_001	6	9491.8	31	1	294246
		4847_5_Ndufs4_KO_LV32_lateral_002	7	9788.43	31	1	303441
		4847_5_Ndufs4_KO_LV32_lateral_003	1	9730.59	31	1	301648
		4847_5_Ndufs4_KO_LV32_lateral_004	4	10829	31	1	335698
		4847_5_Ndufs4_KO_LV32_lateral_005
		4847_5_Ndufs4_KO_LV42_dorsolateral_001	8	27132.1	31	1	841094
		4847_5_Ndufs4_KO_LV42_lateral_001	2	13926.1	31	1	431709
		4847_5_Ndufs4_KO_LV42_lateral_002	3	14198.4	31	1	440150
		4847_5_Ndufs4_KO_LV42_lateral_003	1	11735.6	31	1	363802
		5137_11_Ndufs4_KO_LV2_dorsolateral_001	11	25615.4	31	1	794078	10.0494
		5137_11_Ndufs4_KO_LV2_lateral_001	7	44511.1	31	1	1.37985e+06
		5137_11_Ndufs4_KO_LV2_lateral_002	8	23327.4	31	1	723150
		5137_11_Ndufs4_KO_LV12_dorsolateral_001	8	23410.9	31	1	725737
		5137_11_Ndufs4_KO_LV12_lateral_001	2	10526.5	31	1	326323
		5137_11_Ndufs4_KO_LV12_lateral_002	0	7814.66	31	1	242254
		5137_11_Ndufs4_KO_LV12_lateral_003	0	12780.6	31	1	396199
		5137_11_Ndufs4_KO_LV22_dorsolateral_001	3	20362.3	31	1	631231
		5137_11_Ndufs4_KO_LV22_lateral_001	4	7761.36	31	1	240602
		5137_11_Ndufs4_KO_LV22_lateral_002	8	6363.27	31	1	197261
		5137_11_Ndufs4_KO_LV32_dorsolateral_001	3	21022.8	31	1	651708
		5137_11_Ndufs4_KO_LV32_lateral_001	2	8892.36	31	1	275663
		5137_11_Ndufs4_KO_LV32_lateral_002	3	9342.62	31	1	289621
		5137_11_Ndufs4_KO_LV32_lateral_003	10	12128	31	1	375967
		5137_11_Ndufs4_KO_LV32_lateral_004	5	11094	31	1	343914
		5137_11_Ndufs4_KO_LV32_lateral_005	4	11185.2	31	1	346740
		5137_11_Ndufs4_KO_LV42_dorsolateral_001	3	17171.5	31	1	532316
		5137_11_Ndufs4_KO_LV42_lateral_001	3	11320.3	31	1	350931
		5137_11_Ndufs4_KO_LV42_lateral_002	5	11307.1	31	1	350521
		5137_11_Ndufs4_KO_LV42_lateral_003	6	9006.49	31	1	279201
		5137_11_Ndufs4_KO_LV42_lateral_004
