# Supplementary material for: Impaired Complex I dysregulates neural/glial precursors and corpus callosum development revealing postnatal defects in Leigh syndrome mice
Source: EMBO Mol Med. 2025 Dec 22;18(2):677–701. doi: 10.1038/s44321-025-00367-4 (PMC12905379; doi:10.1038/s44321-025-00367-4)
Supplement: Supplementary file 7 — Source data Fig. 2 [file 44321_2025_367_MOESM7_ESM.zip › Figure 2/Figure 2D/D+_SOX2_Ratio.xlsx]

## Sheet: Sheet1
AGE	Genotype	Sections	Sox2	DCX+& SOX2+ (D+)	SVZ area (ROI in um2)	Number of steps	Z interval (um)	SVZ Volume um3	Total cell count/Total area
									#sox2/10^6 um3	#DCX+ SOX2+ /10^6 um3	D+/sox2
P14	WT	6194_4_WT_LV2_001	235	0	33193.4	31	1	1.029e+06	319.114	2.17799	0.00682514
		6194_4_WT_LV2_002	365	0	50947.5	31	1	1.57937e+06
		6194_4_WT_LV2_003	298	0	56006.4	31	1	1.7362e+06
		6194_4_WT_LV2_004	269	0	21821.2	31	1	676457
		6194_4_WT_LV12_005	364	0	36262.1	31	1	1.12412e+06
		6194_4_WT_LV12_006	234	0	12421.4	31	1	385064
		6194_4_WT_LV12_007	137	2	10395.8	31	1	322270
		6194_4_WT_LV12_008	140	11	11132.8	31	1	345118
		6194_4_WT_LV22_009	230	0	28180.2	31	1	873587
		6194_4_WT_LV22_010	135	0	11205.1	31	1	347357
		6194_4_WT_LV22_011	171	1	9502.13	31	1	294566
		6194_4_WT_LV22_012	88	2	6316.54	31	1	195813
		6194_4_WT_LV32_013	280	1	23096.3	31	1	715984
		6194_4_WT_LV32_014	135	1	11474.5	31	1	355708
		6194_4_WT_LV32_015	118	4	9938.1	31	1	308081
		6194_4_WT_LV32_016	110	3	9672.17	31	1	299837
		6194_4_WT_LV32_017	124	1	13107.2	31	1	406323
		6194_4_WT_LV42_018	230	0	26962.6	31	1	835841
		6194_4_WT_LV42_019	192	0	16650.1	31	1	516154
		6194_4_WT_LV42_020	150	1	13462	31	1	417323
		6194_4_WT_LV42_021	120	2	9226.55	31	1	286023
		6194_4_WT_LV42_022	124	0	8542.14	31	1	264806
		6118_3_WT_LV2_001	182	2	43487.9	31	1	1.34812e+06	313.609	20.3948	0.0650324
		6118_3_WT_LV2_002	259	4	45303.2	31	1	1.4044e+06
		6118_3_WT_LV2_004	262	27	39778.9	31	1	1.23314e+06
		6118_3_WT_LV12_006	99	0	28169.5	31	1	873255
		6118_3_WT_LV12_007	157	1	39436	31	1	1.22251e+06
		6118_3_WT_LV12_008	295	7	12595.7	31	1	390466
		6118_3_WT_LV12_009	309	0	31800.2	31	1	985807
		6118_3_WT_LV22_010	355	76	35780.1	31	1	1.10918e+06
		6118_3_WT_LV22_011	142	15	14532.2	31	1	450498
		6118_3_WT_LV22_012	151	7	12016.4	31	1	372510
		6118_3_WT_LV22_013	127	5	14663.4	31	1	454566
		6118_3_WT_LV22_014	91	10	10305.8	31	1	319480
		6118_3_WT_LV22_015	173	19	14220.8	31	1	440845
		6118_3_WT_LV32_016	416	52	36008.7	31	1	1.11627e+06
		6118_3_WT_LV32_017	195	9	13495	31	1	418344
		6118_3_WT_LV32_018	195	8	12234.6	31	1	379272
		6118_3_WT_LV32_019	151	4	11465.3	31	1	355424
		6118_3_WT_LV32_020	123	7	8445.19	31	1	261801
		6118_3_WT_LV42_022	492	35	37657.8	31	1	1.16739e+06
		6118_3_WT_LV42_023	194	7	12130	31	1	376030
		6118_3_WT_LV42_024	206	10	12030.1	31	1	372932
		6118_3_WT_LV42_025	190	15	11648.7	31	1	361108
		6118_3_WT_LV42_026	172	1	10514.6	31	1	325951
		6118_6_WT_LV2_001	205	2	34004.7	31	1	1.05415e+06	344.939	9.66795	0.028028
		6118_6_WT_LV2_002	260	17	52680.3	31	1	1.63309e+06
		6118_6_WT_LV2_003	430	28	48369.2	31	1	1.49944e+06
		6118_6_WT_LV12_004	140	1	22578.5	31	1	699934
		6118_6_WT_LV12_005	355	0	45462.3	31	1	1.40933e+06
		6118_6_WT_LV12_006	261	5	24602.8	31	1	762686
		6118_6_WT_LV22_009	341	11	22608.8	31	1	700874
		6118_6_WT_LV22_010	140	5	8115.37	31	1	251577
		6118_6_WT_LV22_011	159	1	12850.4	31	1	398363
						31	1	0
		6118_6_WT_LV32_013	375	20	23171.2	31	1	718307
		6118_6_WT_LV32_014	130	4	8866.48	31	1	274861
		6118_6_WT_LV32_015	173	5	9760.82	31	1	302585
		6118_6_WT_LV42_018	427	1	27636.1	31	1	856720
		6118_6_WT_LV42_019	163	5	10342.3	31	1	320611
		6118_6_WT_LV42_020	132	2	7067.1	31	1	219080
		6118_6_WT_LV42_021	172	5	8348.92	31	1	258817
		6118_6_WT_LV42_022	133	0	7233.51	31	1	224239
		6118_5_WT_LV3_001	250	0	40538.2	31	1	1.25668e+06	349.83	8.17675	0.0233735
		6118_5_WT_LV3_002	263	17	42896.2	31	1	1.32978e+06
		6118_5_WT_LV13_004	184	2	17383.6	31	1	538892
		6118_5_WT_LV13_005	343	9	37640.8	31	1	1.16687e+06
		6118_5_WT_LV13_006	103	1	11812.4	31	1	366185
		6118_5_WT_LV13_007	230	9	25222.3	31	1	781892
		6118_5_WT_LV23_008	360	3	26699	31	1	827669
		6118_5_WT_LV23_009	212	5	12296.3	31	1	381185
		6118_5_WT_LV23_010	188	2	11722	31	1	363383
		6118_5_WT_LV23_011	140	7	8844.85	31	1	274190
		6118_5_WT_LV23_012	350	4	22173.3	31	1	687374
		6118_5_WT_LV23_013	125	2	16257.4	31	1	503979
		6118_5_WT_LV33_014	209	11	26441.6	31	1	819689
		6118_5_WT_LV33_015	177	3	12903.6	31	1	400013
		6118_5_WT_LV33_016	139	9	12277.8	31	1	380611
		6118_5_WT_LV43_018	339	5	23231.2	31	1	720168
		6118_5_WT_LV43_019	129	4	9352.21	31	1	289919
		6118_5_WT_LV43_020	145	1	8923.57	31	1	276631
		6118_5_WT_LV43_021	139	0	8518.7	31	1	264080
		6118_5_WT_LV43_022	125	3	7539.29	31	1	233718
		4641_5_WT_LV1_001	259	1	34124.5	31	1	1.05786e+06	356.755	10.6301	0.0297965
		4641_5_WT_LV1_002	270	18	51245.2	31	1	1.5886e+06
		4641_5_WT_LV1_003	520	28	43582.1	31	1	1.35105e+06
		4641_5_WT_LV11_005	149	3	24547.5	31	1	760974
		4641_5_WT_LV11_006	326	0	49433.8	31	1	1.53245e+06
		4641_5_WT_LV11_007	256	5	26602.8	31	1	824686
						31	1	0
		4641_5_WT_LV21_009	344	13	23608.2	31	1	731855
		4641_5_WT_LV21_010	126	5	8225.17	31	1	254980
		4641_5_WT_LV21_011	165	3	10823.2	31	1	335520
		4641_5_WT_LV31_013	380	22	22144.3	31	1	686473
		4641_5_WT_LV31_014	133	5	8766.32	31	1	271756
		4641_5_WT_LV31_015	170	1	10063.5	31	1	311967
		4641_5_WT_LV41_017	435	3	27329.1	31	1	847203
		4641_5_WT_LV41_018	160	5	10245.2	31	1	317602
		4641_5_WT_LV41_019	139	2	7058.23	31	1	218805
		4641_5_WT_LV41_020	170	9	8212.64	31	1	254592
		4641_5_WT_LV41_021	126	0	7244.89	31	1	224592
	NDUFS4 KO	3552_3_Ndufs4ko_LV1_002	350	17	46603.9	31	1	1.44472e+06	231.712	20.9384	0.0903639
		3552_3_Ndufs4ko_LV1_003	300	41	45362.5	31	1	1.40624e+06
		3552_3_Ndufs4ko_LV11_004	270	12	27705.8	31	1	858881
		3552_3_Ndufs4ko_LV11_005	111	16	24898.8	31	1	771864
		3552_3_Ndufs4ko_LV11_006	110	2	15192.3	31	1	470961
		3552_3_Ndufs4ko_LV21_008	267	43	34672.8	31	1	1.07486e+06
		3552_3_Ndufs4ko_LV21_009	74	12	15788.2	31	1	489433
		3552_3_Ndufs4ko_LV21_010	90	11	12423.9	31	1	385142
		3552_3_Ndufs4ko_LV21_011	101	3	12700.9	31	1	393727
		3552_3_Ndufs4ko_LV31_012	155	20	23114.7	31	1	716556
		3552_3_Ndufs4ko_LV31_013	39	7	10334.7	31	1	320375
		3552_3_Ndufs4ko_LV31_014	50	2	9666.96	31	1	299676
		3552_3_Ndufs4ko_LV31_015	93	4	9899.49	31	1	306884
		3552_3_Ndufs4ko_LV31_016	73	2	6754.73	31	1	209396
		3552_3_Ndufs4ko_LV41_017	198	22	25703.7	31	1	796814
		3552_3_Ndufs4ko_LV41_018	77	8	9514.3	31	1	294943
		3552_3_Ndufs4ko_LV41_019	68	3	9109.23	31	1	282386
		3552_3_Ndufs4ko_LV41_020	75	1	8732.94	31	1	270721
		3552_7_Ndufs4ko_LV1_001	145	3	30159.7	31	1	934950	223.374	8.00761	0.0358484
		3552_7_Ndufs4ko_LV1_002	163	1	41380.1	31	1	1.28278e+06
		3552_7_Ndufs4ko_LV1_003	175	6	38984.1	31	1	1.20851e+06
		3552_7_Ndufs4ko_LV11_005	197	14	34468.7	31	1	1.06853e+06
		3552_7_Ndufs4ko_LV11_006	345	19	47348.4	31	1	1.4678e+06
		3552_7_Ndufs4ko_LV11_007	185	5	18840.8	31	1	584065
		3552_7_Ndufs4ko_LV21_008	212	7	24702.9	31	1	765791
		3552_7_Ndufs4ko_LV21_009	124	7	12201.2	31	1	378236
		3552_7_Ndufs4ko_LV21_010	52	3	10815.3	31	1	335276
		3552_7_Ndufs4ko_LV21_011	96	10	21220.6	31	1	657839
		3552_7_Ndufs4ko_LV31_012	281	10	29165	31	1	904116
		3552_7_Ndufs4ko_LV31_013	101	3	13162.8	31	1	408047
		3552_7_Ndufs4ko_LV31_014	43	1	5767.6	31	1	178796
		3552_7_Ndufs4ko_LV31_015	124	2	13199.2	31	1	409175
		3552_7_Ndufs4ko_LV31_016	130	0	10887.1	31	1	337500
		3552_7_Ndufs4ko_LV41_017	233	6	28898.1	31	1	895842
		3552_7_Ndufs4ko_LV41_018	137	7	15023.5	31	1	465729
		3552_7_Ndufs4ko_LV41_019	90	0	14276.7	31	1	442578
		3552_7_Ndufs4ko_LV41_020	96	1	12483	31	1	386974
		3937_4_Ndufs4ko_LV1_001	51	9	18992.1	31	1	588755	176.979	15.534	0.0877727
		3937_4_Ndufs4ko_LV1_002	101	3	22050	31	1	683551
		3937_4_Ndufs4ko_LV1_003	129	25	27197.8	31	1	843133
		3937_4_Ndufs4ko_LV11_004	59	9	22598.6	31	1	700557
		3937_4_Ndufs4ko_LV11_005	245	35	49311.2	31	1	1.52865e+06
		3937_4_Ndufs4ko_LV11_006	209	25	33681.7	31	1	1.04413e+06
		3937_4_Ndufs4ko_LV21_007	271	24	31041.9	31	1	962298
		3937_4_Ndufs4ko_LV21_008	76	4	10494.6	31	1	325332
		3937_4_Ndufs4ko_LV21_009	103	3	9122.85	31	1	282808
		3937_4_Ndufs4ko_LV21_010	63	1	8338.01	31	1	258478
		3937_4_Ndufs4ko_LV31_011	174	10	17642.2	31	1	546908
		3937_4_Ndufs4ko_LV31_012	66	0	9924.48	31	1	307659
		3937_4_Ndufs4ko_LV31_013	47	2	10647.2	31	1	330064
		3937_4_Ndufs4ko_LV31_014	59	0	10933.2	31	1	338931
		3937_4_Ndufs4ko_LV31_015	17	2	7910.16	31	1	245215
		3937_4_Ndufs4ko_LV41_016	128	8	23995.3	31	1	743855
		3937_4_Ndufs4ko_LV41_017	52	3	13179.6	31	1	408568
		3937_4_Ndufs4ko_LV41_018	37	4	13152	31	1	407712
		3937_4_Ndufs4ko_LV41_019	49	5	11104.8	31	1	344250
		3937_4_Ndufs4ko_LV41_020	35	1	7936.52	31	1	246032
		4630_2_Ndufs4ko_LV1_001	106	2	24943.6	31	1	773253	234.613	8.77058	0.0373832
		4630_2_Ndufs4ko_LV1_002	100	9	34767.1	31	1	1.07778e+06
		4630_2_Ndufs4ko_LV1_003	113	17	42868.1	31	1	1.32891e+06
		4630_2_Ndufs4ko_LV11_004	274	6	28559.1	31	1	885333
		4630_2_Ndufs4ko_LV11_005	132	3	13111.7	31	1	406463
		4630_2_Ndufs4ko_LV11_006	249	6	22559	31	1	699328
		4630_2_Ndufs4ko_LV21_007	163	4	25890.6	31	1	802609
		4630_2_Ndufs4ko_LV21_008	108	6	9360.48	31	1	290175
		4630_2_Ndufs4ko_LV21_009	83	1	9623.99	31	1	298344
		4630_2_Ndufs4ko_LV31_010	202	3	21351	31	1	661880
		4630_2_Ndufs4ko_LV31_011	87	2	10562.6	31	1	327442
		4630_2_Ndufs4ko_LV31_012	120	5	15261.1	31	1	473095
		4630_2_Ndufs4ko_LV41_013	306	12	25811.7	31	1	800163
		4630_2_Ndufs4ko_LV41_014	140	8	15298.6	31	1	474257
		4630_2_Ndufs4ko_LV41_015	73	2	13643.2	31	1	422939
		4630_2_Ndufs4ko_LV41_016	98	2	10050.5	31	1	311567
		4641_7_Ndufs4ko_LV2_020	48	4	22389	31	1	694058	221.718	6.65254	0.0300045
		4641_7_Ndufs4ko_LV2_021	103	1	34587.7	31	1	1.07222e+06
		4641_7_Ndufs4ko_LV12_022	476	11	42256.1	31	1	1.30994e+06
		4641_7_Ndufs4ko_LV12_023	140	14	18334.6	31	1	568373
		4641_7_Ndufs4ko_LV22_024	294	6	26667.4	31	1	826690
		4641_7_Ndufs4ko_LV22_025	96	0	12959.9	31	1	401758
		4641_7_Ndufs4ko_LV22_026	138	2	13490.7	31	1	418212
		4641_7_Ndufs4ko_LV22_027	109	5	12808.4	31	1	397061
		4641_7_Ndufs4ko_LV32_028	252	7	27934.1	31	1	865957
		4641_7_Ndufs4ko_LV32_029	92	3	12749.2	31	1	395226
		4641_7_Ndufs4ko_LV32_030	67	2	9449.12	31	1	292923
		4641_7_Ndufs4ko_LV32_031	32	3	12451.5	31	1	385998
		4641_7_Ndufs4ko_LV32_032	71	1	9373.71	31	1	290585
		4641_7_Ndufs4ko_LV42_033	159	5	30263.4	31	1	938165
		4641_7_Ndufs4ko_LV42_034	37	2	9286.13	31	1	287870
		4641_7_Ndufs4ko_LV42_035	39	1	11326.1	31	1	351110
		4641_7_Ndufs4ko_LV42_036	47	0	8832.2	31	1	273798
		4641_7_Ndufs4ko_LV42_037	33	0	9722.48	31	1	301397
P24	WT	AA9_LV2_dorsolateral_001.nd2	252	27	29362.2	31	1	910228	273.775	29.0067	0.105951
		AA9_LV2_lateral_001	165	10	19873.2	31	1	616069
		AA9_LV2_lateral_002	128	17	17170.1	31	1	532274
		AA9_LV12_dorsolateral_001.nd2	149	23	23429.1	31	1	726302
		AA9_LV12_lateral_001.nd2	109	19	12288.7	31	1	380951
		AA9_LV12_lateral_002.nd2	131	9	14591.4	31	1	452333
		AA9_LV12_lateral_003.nd2	120	12	9698.83	31	1	300664
		AA9_LV22_dorsolateral_001.nd2	134	24	19692.4	31	1	610466
		AA9_LV22_lateral_001.nd2	123	5	11586.4	31	1	359180
		AA9_LV22_lateral_002.nd2	127	6	14689.3	31	1	455369
		AA9_LV32_dorsolateral_001.nd2	176	36	27489.7	31	1	852181
		AA9_LV32_lateral_001.nd2	120	12	16068.9	31	1	498135
		AA9_LV32_lateral_002.nd2	135	11	11258.1	31	1	349000
		AA9_LV32_lateral_003.nd2	115	5	11025.4	31	1	341787
		AA9_LV32_lateral_004.nd2	134	1	10585.3	31	1	328145
		AA9_LV42_dorsolateral_001.nd2	256	41	32345.3	31	1	1.0027e+06
		AA9_LV42_lateral_001.nd2	119	13	15352.4	31	1	475924
		AA9_LV42_lateral_002.nd2	138	11	13439.9	31	1	416638
		AA9_LV42_lateral_003.nd2	125	10	14783.8	31	1	458299
		AA2_LV2_dorsolateral_001.nd2	240	34	25163.7	31	1	780075	356.203	65.4203	0.18366
		AA2_LV2_lateral_001.nd2	142	11	8803.33	31	1	272903
		AA2_LV2_lateral_002.nd2	213	32	20023.3	31	1	620721
		AA2_LV12_dorsolateral_001	182	41	14588	31	1	452229
		AA2_LV12_lateral_001	111	21	9734.84	31	1	301780
		AA2_LV12_lateral_002	109	17	9700.66	31	1	300720
		AA2_LV22_dorsolateral_001	213	43	19346.1	31	1	599729
		AA2_LV22_lateral_001	130	28	12019.8	31	1	372615
		AA2_LV22_lateral_002	125	34	18215.2	31	1	564671
		AA2_LV22_lateral_003	187	15	17537.2	31	1	543654
		AA2_LV32_dorsolateral_001	242	51	20727.9	31	1	642563
		AA2_LV32_lateral_001	149	12	10202.3	31	1	316271
		AA2_LV32_lateral_002	131	17	11791.2	31	1	365526
		AA2_LV32_lateral_003	111	25	11632.2	31	1	360599
		AA2_LV32_lateral_004	89	11	6591.73	31	1	204344
		AA2_LV42_dorsolateral_001	318	88	29831.9	31	1	924788
		AA2_LV42_lateral_001	162	20	12205.4	31	1	378369
		AA2_LV42_lateral_002	144	13	11770.3	31	1	364880
		AA2_LV42_lateral_003	111	58	11668.9	31	1	361737
		AA7_LV1_dorsolateral_001	243	61	38189.8	31	1	1.18388e+06	323.248	39.0239	0.120724
		AA7_LV1_lateral_001	117	26	17292.6	31	1	536069
		AA7_LV11_dorsolateral_001	174	23	14303.9	31	1	443422
		AA7_LV11_lateral_001	122	14	12310.2	31	1	381616
		AA7_LV11_lateral_002	90	10	8137.65	31	1	252267
		AA7_LV11_lateral_003	98	12	12557.1	31	1	389270
		AA7_LV21_dorsolateral_001	154	19	20763.4	31	1	643665
		AA7_LV21_lateral_001	75	0	9570.79	31	1	296694
		AA7_LV21_lateral_002	72	7	8179.46	31	1	253563
		AA7_LV31_dorsolateral_001	192	20	19933	31	1	617922
		AA7_LV31_lateral_001	115	2	9494.22	31	1	294321
		AA7_LV31_lateral_002	124	21	8679.93	31	1	269078
		AA7_LV31_lateral_003	135	33	12835	31	1	397884
		AA7_LV31_lateral_004	154	8	9102.38	31	1	282174
		AA7_LV41_dorsolateral_001	238	25	16393.5	31	1	508198
		AA7_LV41_lateral_001	96	5	11650.4	31	1	361162
		AA7_LV41_lateral_002	145	12	11196.2	31	1	347081
		AA7_LV41_lateral_003	141	2	7397.43	31	1	229320
		B5_LV1_dorsolateral_001	245	34	28084.2	31	1	870611	344.01	50.6779	0.147315
		B5_LV1_dorsolateral_002	38	19	9532.74	31	1	295515
		B5_LV1_lateral_001	59	13	13090.2	31	1	405796
		B5_LV11_dorsolateral_001	167	59	21796.1	31	1	675679
		B5_LV11_lateral_001	125	4	12235.1	31	1	379287
		B5_LV11_lateral_002	76	8	10767.3	31	1	333785
		B5_LV21_dorsolateral_001	225	51	20916.9	31	1	648424
		B5_LV21_lateral_001	149	9	10175.3	31	1	315436
		B5_LV21_lateral_002	139	10	11032.1	31	1	341996
		B5_LV31_dorsolateral_001	310	72	25400.6	31	1	787417
		B5_LV31_lateral_001	148	14	9823.48	31	1	304528
		B5_LV31_lateral_002	105	6	6815.65	31	1	211285
		B5_LV31_lateral_003	152	9	12043.8	31	1	373357
		B5_LV34_dorsolateral_001	235	46	23273.9	31	1	721492
		B5_LV34_lateral_001	145	21	12817.2	31	1	397333
		B5_LV34_lateral_002	152	13	10981.2	31	1	340418
		B5_LV34_lateral_003	173	15	13635	31	1	422685
		B5_LV34_lateral_004	113	3	6011.01	31	1	186341
		AA10_LV3_dorsolateral_001	234	15	32303.8	31	1	1.00142e+06	351.924	60.9581	0.173214
		AA10_LV3_lateral_001	143	18	9544.62	31	1	295883
		AA10_LV3_lateral_002	152	27	17906	31	1	555086
		AA10_LV13_dorsolateral_001	66	16	7208.75	31	1	223471
		AA10_LV13_lateral_001	130	11	7933.23	31	1	245930
		AA10_LV13_lateral_002	117	20	10481.9	31	1	324940
		AA10_LV13_lateral_003	108	93	17163	31	1	532052
		AA10_LV23_dorsolateral_001	230	34	22215.8	31	1	688691
		AA10_LV23_lateral_001	113	13	8525.43	31	1	264288
		AA10_LV23_lateral_002	110	14	8635.61	31	1	267704
		AA10_LV23_lateral_003	160	79	25356.1	31	1	786040
		AA10_LV23_lateral_004	102	18	8957.15	31	1	277672
		AA10_LV33_dorsolateral_001	287	43	21704.6	31	1	672841
		AA10_LV33_lateral_001	112	10	10037	31	1	311146
		AA10_LV33_lateral_002	97	12	7072.12	31	1	219236
		AA10_LV33_lateral_003	95	13	6921.87	31	1	214578
		AA10_LV33_lateral_004	109	9	7658.81	31	1	237423
		AA10_LV43_dorsolateral_001	223	72	20475.8	31	1	634750
		AA10_LV43_lateral_001	157	18	11505.3	31	1	356663
		AA10_LV43_lateral_002	162	13	12309.6	31	1	381597
		AA10_LV43_lateral_003	173	9	13102.2	31	1	406168
		AA10_LV43_lateral_004	153	3	9324.52	31	1	289060
	NDUFS4 KO	B2_LV2_dorsolateral_001	248	12	23678.1	31	1	734022	356.479	15.9845	0.0448399
		B2_LV2_lateral_001	203	4	14968.9	31	1	464037
		B2_LV2_lateral_002	95	5	12302.1	31	1	381364
		B2_LV11_dorsolateral_001	260	2	26085.9	31	1	808664
		B2_LV11_lateral_001	122	3	17620.9	31	1	546247
		B2_LV21_dorsolateral_001	308	11	23499.1	31	1	728472
		B2_LV21_lateral_001	174	2	12122.1	31	1	375785
		B2_LV21_lateral_002	145	4	11652.5	31	1	361228
		B2_LV31_dorsolateral_001	306	12	28698.8	31	1	889664
		B2_LV31_lateral_001	214	5	13738.7	31	1	425899
		B2_LV31_lateral_002	151	8	14929	31	1	462798
		B2_LV31_lateral_003	160	10	14120.3	31	1	437729
		B2_LV41_dorsolateral_001	189	23	18324.8	31	1	568069
		B2_LV41_lateral_001	132	17	12436	31	1	385516
		B2_LV41_lateral_002	103	8	10102	31	1	313163
		B8_LV1_dorsolateral_001	106	4	9926.22	31	1	307713	355.334	25.2392	0.0710295
		B8_LV1_lateral_001	223	14	27933.2	31	1	865930
		B8_LV1_lateral_002
		B8_LV11_dorsolateral_001	175	1	24097.1	31	1	747010
		B8_LV11_dorsolateral_002	171	8	18748.8	31	1	581212
		B8_LV21_dorsolateral_001	201	21	32899.6	31	1	1.01989e+06
		B8_LV21_lateral_001	77	1	7199.57	31	1	223187
		B8_LV21_lateral_002				31	1	0
		B8_LV31_dorsolateral_001	285	30	16563.7	31	1	513475
		B8_LV31_lateral_001	111	15	9861.53	31	1	305707
		B8_LV31_lateral_002	70	8	11346.1	31	1	351730
		B8_LV41_dorsolateral_001	378	44	25280.2	31	1	783688
		B8_LV41_lateral_001	186	7	9421.12	31	1	292055
		B8_LV41_lateral_002	169	4	12237.5	31	1	379362
		B8_LV41_lateral_003	175	8	11342.6	31	1	351619
		B8_LV41_lateral_004	179	13	10643.6	31	1	329950
		B10_LV1_dorsolateral_001	159	11	21773.7	31	1	674984	345.548	35.1166	0.101626
		B10_LV2_dorsolateral_001	247	31	24785.8	31	1	768359
		B10_LV2_lateral_001	241	18	23981	31	1	743412
		B10_LV2_lateral_002	98	13	7180.46	31	1	222594
		B10_LV11_dorsolateral_001	185	18	13641.4	31	1	422885
		B10_LV11_lateral_001	78	5	6958.37	31	1	215709
		B10_LV11_lateral_002	88	7	7203.21	31	1	223300
		B10_LV21_dorsolateral_001	146	13	8373.64	31	1	259583
		B10_LV21_lateral_001	46	5	4855.4	31	1	150517
		B10_LV21_lateral_002	43	8	5561.44	31	1	172405
		B10_LV21_lateral_003	46	11	6272.99	31	1	194463
		B10_LV21_lateral_004	185	16	16022.1	31	1	496686
		B10_LV31_dorsolateral_001	188	18	19935.9	31	1	618012
		B10_LV31_lateral_001	74	6	6180.48	31	1	191595
		B10_LV31_lateral_002	62	10	5522.62	31	1	171201
		B10_LV31_lateral_003	82	10	5471.06	31	1	169603
		C1_LV1_dorsolateral_001	156	14	27657.1	31	1	857369	373.97	37.9148	0.101385
		C1_LV1_dorsolateral_002	291	34	41648.5	31	1	1.2911e+06
		C1_LV1_dorsolateral_003	187	6	40337.5	31	1	1.25046e+06
		C1_LV11_dorsolateral_001	289	23	22598.3	31	1	700548
		C1_LV11_lateral_001	166	13	9731.75	31	1	301684
		C1_LV11_lateral_002	120	7	9170.74	31	1	284293
		C1_LV11_lateral_003	212	14	20174.2	31	1	625400
		C1_LV21_dorsolateral_001	222	34	13774.5	31	1	427010
		C1_LV21_lateral_001	202	11	8888.11	31	1	275531
		C1_LV21_lateral_002	151	26	8829.5	31	1	273714
		C1_LV21_lateral_003	165	4	8858.66	31	1	274618
		C1_LV21_lateral_004	189	15	20106.8	31	1	623310
		C1_LV31_deorsolateral_001	316	51	22813.6	31	1	707223
		C1_LV31_lateral_001	165	9	9359.23	31	1	290136
		C1_LV31_lateral_002	152	15	10336.7	31	1	320438
		C1_LV31_lateral_003	122	6	8518.29	31	1	264067
		C1_LV31_lateral_004	253	16	19699.5	31	1	610684
		C1_LV41_dorsolateral_001	325	81	24960.6	31	1	773780
		C1_LV41_lateral_001	189	28	12004.9	31	1	372151
		C1_LV41_lateral_002	162	14	10308.1	31	1	319552
		C1_LV41_lateral_003	137	8	10771.2	31	1	333908
		C1_LV41_lateral_004	90	3	6999.12	31	1	216973
		C2_LV2 _dorsolateral_001	175	6	20603	31	1	638693	412.569	29.7387	0.0720818
		C2_LV2 _dorsolateral_002	192	13	23097.8	31	1	716032
		C2_LV2 _dorsolateral_003	178	10	25559.5	31	1	792344
		C2_LV2 _dorsolateral_004
		C2_LV14 _dorsolateral_001	221	25	21475.2	31	1	665732
		C2_LV14 _lateral_001	156	7	9351.73	31	1	289904
		C2_LV14 _lateral_002	123	9	8894.85	31	1	275740
		C2_LV14 _lateral_003	182	18	14506.9	31	1	449715
		C2_LV22 _dorsolateral_001	367	21	23298	31	1	722237
		C2_LV22 _dorsolateral_002	128	9	9664.84	31	1	299610
		C2_LV22 _dorsolateral_003	58	14	6547.02	31	1	202958
		C2_LV22 _dorsolateral_004	66	9	7346.73	31	1	227749
		C2_LV22 _dorsolateral_005	152	18	16743.2	31	1	519040
		C2_LV22 _dorsolateral_006	63	3	5158.11	31	1	159902
		C2_LV32 _dorsolateral_001	392	20	25608.7	31	1	793871
		C2_LV32 _lateral_001	170	11	9011.9	31	1	279369
		C2_LV32 _lateral_002	176	9	11276.8	31	1	349581
		C2_LV32 _lateral_003
		C2_LV32 _lateral_004	149	33	8619.87	31	1	267216
		C2_LV32 _lateral_005	171	6	8510.78	31	1	263834
		C2_LV42 _dorsolateral_001	358	20	19381.1	31	1	600815
		C2_LV42 _lateral_001	163	2	9767.19	31	1	302783
		C2_LV42 _lateral_002	78	5	6280.52	31	1	194696
P30	WT	4234_2_WT_LV1_001	106	2	16597.9	31	1	514535	350.906	40.1207	0.114334
		4234_2_WT_LV1_002	151	6	16257.2	31	1	503974
		4234_2_WT_LV1_003
		4234_2_WT_LV11_dorsolateral_001	141	30	14022.5	31	1	434697
		4234_2_WT_LV11_lateral_001	109	10	7534.44	31	1	233568
		4234_2_WT_LV11_lateral_002	137	13	11207.7	31	1	347438
		4234_2_WT_LV11_lateral_003
		4234_2_WT_LV21_dorsolateral_001	206	36	18148.9	31	1	562617
		4234_2_WT_LV21_lateral_001	146	6	9181.65	31	1	284631
		4234_2_WT_LV21_lateral_002	98	10	15347.7	31	1	475777
		4234_2_WT_LV31_dorsolateral_001	198	33	18456.6	31	1	572154
		4234_2_WT_LV31_lateral_001	206	20	10676.2	31	1	330962
		4234_2_WT_LV31_lateral_002	157	28	13276.2	31	1	411561
		4234_2_WT_LV41_dorsolateral_001	141	46	20295	31	1	629144
		4234_2_WT_LV41_lateral_001	150	12	10979.6	31	1	340367
		4234_2_WT_LV41_lateral_002	122	2	9141.48	31	1	283386
		4234_2_WT_LV41_lateral_003	136	9	14046.4	31	1	435439
		4234_2_WT_LV41_lateral_004	140	5	10309.7	31	1	319599
		4992_2_WT_LV1_dorsolateral_001	95	19	11410.1	31	1	353715	342.692	38.9033	0.113523
		4992_2_WT_LV1_lateral_002	170	16	18074.4	31	1	560306
		4992_2_WT_LV1_lateral_003	171	18	15956.4	31	1	494647
		4992_2_WT_LV11_dorsolateral_001	164	28	15973.2	31	1	495168
		4992_2_WT_LV11_lateral_002	112	17	11221.1	31	1	347854
		4992_2_WT_LV11_lateral_003	92	5	8228.61	31	1	255087
		4992_2_WT_LV21_dorsolateral_001	193	36	17232.8	31	1	534216
		4992_2_WT_LV21_lateral_001	126	13	12578.9	31	1	389946
		4992_2_WT_LV31_dorsolateral_001	140	16	11130.5	31	1	345046
		4992_2_WT_LV31_lateral_001	130	7	10667.2	31	1	330684
		4992_2_WT_LV31_lateral_002	166	24	14947.8	31	1	463382
		4992_2_WT_LV31_lateral_003	107	6	12432.8	31	1	385417
		4992_2_WT_LV41_dorsolateral_001	283	21	23817.7	31	1	738348
		4992_2_WT_LV41_lateral_001	157	14	18148.9	31	1	562617
		4992_2_WT_LV41_lateral_002	168	13	13851.7	31	1	429401
		4992_2_WT_LV41_lateral_003	122	19	9866.64	31	1	305866
		6992_2_PARK_WT_LV1_dorsolateral_001	305	39	39626.1	31	1	1.22841e+06	350.061	27.5989	0.0788404
		6992_2_PARK_WT_LV1_dorsolateral_002	497	19	49885.1	31	1	1.54644e+06
		6992_2_WT_LV11_dorsolateral_001	304	19	26813.7	31	1	831225
		6992_2_WT_LV11_lateral_002	141	17	8033.56	31	1	249040
		6992_2_WT_LV11_lateral_003	81	7	6620.22	31	1	205227
		6992_2_WT_LV11_lateral_004	98	7	8381.66	31	1	259831
		6992_2_WT_LV11_lateral_005	218	40	23539.7	31	1	729730
		6992_2_WT_LV21_dorsolateral_001	245	24	22249.2	31	1	689727
		6992_2_WT_LV21_lateral_001	166	15	9033.05	31	1	280024
		6992_2_WT_LV21_lateral_002	89	2	7828.85	31	1	242694
		6992_2_WT_LV21_lateral_003	90	4	6593.28	31	1	204392
		6992_2_WT_LV21_lateral_004	113	25	12140.8	31	1	376365
		6992_2_WT_LV31_dorsolateral_001	181	12	15854.4	31	1	491486
		6992_2_WT_LV31_lateral_001	65	2	6970.73	31	1	216093
		6992_2_WT_LV31_lateral_002	49	4	7396.65	31	1	229296
		6992_2_WT_LV31_lateral_003	129	15	12069.6	31	1	374156
		6992_2_WT_LV31_lateral_004	124	3	11304.9	31	1	350452
		6992_2_WT_LV31_lateral_005	134	7	11228.9	31	1	348096
		6992_2_WT_LV41_dorsolateral_001	254	11	22519.6	31	1	698108
		6992_2_WT_LV41_lateral_001	123	5	11088.5	31	1	343744
		6992_2_WT_LV41_lateral_002	135	9	10122.4	31	1	313795
		6992_2_WT_LV41_lateral_003	150	5	10824.5	31	1	335560
		4234_1_WT_LV1_dorsolateral_001	126	17	15567.6	31	1	482596	371.833	30.0775	0.0808898
		4234_1_WT_LV1_lateral_001	316	16	25796	31	1	799675
		4234_1_WT_LV11_dorsolateral_001	325	23	33466.4	31	1	1.03746e+06
		4234_1_WT_LV11_lateral_002	132	7	10162	31	1	315023
		4234_1_WT_LV11_lateral_003	157	3	12999.5	31	1	402985
		4234_1_WT_LV21_dorsolateral_001	299	60	28195.5	31	1	874060
		4234_1_WT_LV21_lateral_001	212	4	12086.4	31	1	374677
		4234_1_WT_LV21_lateral_002	150	27	10203.8	31	1	316319
		4234_1_WT_LV21_lateral_003	59	10	5220.1	31	1	161823
		4234_1_WT_LV31_dorsolateral_001	247	9	23262.5	31	1	721139
		4234_1_WT_LV31_lateral_001	150	3	14972.5	31	1	464148
		4234_1_WT_LV31_lateral_002	77	4	9444.2	31	1	292770
		4234_1_WT_LV31_lateral_003	65	8	8905.59	31	1	276073
		4234_1_WT_LV41_dorsolateral_001	262	22	19724.1	31	1	611448
		4234_1_WT_LV41_lateral_002	172	13	13736.6	31	1	425833
		4234_1_WT_LV41_lateral_003	106	5	5429.35	31	1	168310
		4234_1_WT_LV41_lateral_004	112	9	8227.3	31	1	255046
		4974_2_WT_LV3_dorsolateral_001	303	26	30719.4	31	1	952300	323.779	34.4872	0.106515
		4974_2_WT_LV3_dorsolateral_002	312	29	29243.4	31	1	906546
		4974_2_WT_LV13_dorsolateral_001	181	24	22311	31	1	691642
		4974_2_WT_LV13_lateral_001	107	13	7780.19	31	1	241186
		4974_2_WT_LV13_lateral_002	63	7	10103.6	31	1	313212
		4974_2_WT_LV13_lateral_003	83	29	17926.5	31	1	555721
		4974_2_WT_LV13_lateral_004	166	23	17401.5	31	1	539446
		4974_2_WT_LV23_dorsolateral_001	126	10	8205.92	31	1	254383
		4974_2_WT_LV23_lateral_001	95	11	9771.05	31	1	302903
		4974_2_WT_LV23_lateral_002	90	3	10779.9	31	1	334177
		4974_2_WT_LV23_lateral_003	97	3	18740	31	1	580939
		4974_2_WT_LV33_dorsolateral_001	225	33	20125.3	31	1	623885
		4974_2_WT_LV33_lateral_001	185	16	9909.61	31	1	307198
		4974_2_WT_LV33_lateral_002	143	7	10250.9	31	1	317777
		4974_2_WT_LV33_lateral_003	113	10	8610.21	31	1	266917
		4974_2_WT_LV33_lateral_004	113	4	9435.31	31	1	292495
		4974_2_WT_LV33_lateral_005	118	4	9851.87	31	1	305408
		4974_2_WT_LV43_dorsolateral_001	235	46	24368.4	31	1	755422
		4974_2_WT_LV43_lateral_002	114	11	11860.8	31	1	367685
		4974_2_WT_LV43_lateral_003	103	10	10225.2	31	1	316981
		4974_2_WT_LV43_lateral_004	98	8	8244.1	31	1	255567
	NDUFS4 KO	3940_4_Ndufs4_KO_LV1_dorsolateral_001	199	22	29832.3	1	31	924800	352.305	30.7555	0.0872979
		3940_4_Ndufs4_KO_LV1_lateral_001	174	28	12173.1	1	31	377365
		3940_4_Ndufs4_KO_LV1_lateral_002	138	18	9564.41	1	31	296497
		3940_4_Ndufs4_KO_LV11_dorsolateral_001	241	30	26188.7	1	31	811849
		3940_4_Ndufs4_KO_LV11_lateral_001	102	8	8049.69	1	31	249540
		3940_4_Ndufs4_KO_LV11_lateral_002	51	5	4478.53	1	31	138834
		3940_4_Ndufs4_KO_LV11_lateral_003	63	4	3636.24	1	31	112723
		3940_4_Ndufs4_KO_LV21_dorsolateral_001	121	9	9530.72	1	31	295452
		3940_4_Ndufs4_KO_LV21_lateral_001	105	12	4725.91	1	31	146503
		3940_4_Ndufs4_KO_LV21_lateral_002
		3940_4_Ndufs4_KO_LV21_lateral_003	17	3	3591.53	1	31	111337
		3940_4_Ndufs4_KO_LV31_dorsolateral_001	229	13	19518.8	1	31	605084
		3940_4_Ndufs4_KO_LV31_lateral_001	115	2	9118.79	1	31	282683
		3940_4_Ndufs4_KO_LV31_lateral_002	80	1	7881.09	1	31	244314
		3940_4_Ndufs4_KO_LV31_lateral_003	91	3	7087.95	1	31	219727
		3940_4_Ndufs4_KO_LV32_dorsolateral_001	201	18	20265.3	1	31	628225
		3940_4_Ndufs4_KO_LV32_dorsolateral_002	151	6	12916.7	1	31	400417
		3940_4_Ndufs4_KO_LV32_dorsolateral_003	87	7	9673.71	1	31	299885
		3940_8_Ndufs4_KO_LV2_dorsolateral_001	201	7	19100.4	1	31	592114	333.028	12.2666	0.0368334
		3940_8_Ndufs4_KO_LV2_lateral_001	167	5	17474.8	1	31	541718
		3940_8_Ndufs4_KO_LV12_dorsolateral_001	129	4	11110.6	1	31	344429
		3940_8_Ndufs4_KO_LV12_lateral_001	184	7	11845.6	1	31	367215
		3940_8_Ndufs4_KO_LV12_lateral_002	90	4	5630.68	1	31	174551
		3940_8_Ndufs4_KO_LV22_dorsolateral_001	87	5	10108.7	1	31	313370
		3940_8_Ndufs4_KO_LV22_lateral_001	65	0	11395.6	1	31	353263
		3940_8_Ndufs4_KO_LV22_lateral_002	53	3	5234.32	1	31	162264
		3940_8_Ndufs4_KO_LV32_dorsolateral_001	57	10	10156.9	1	31	314864
		3940_8_Ndufs4_KO_LV32_lateral_001	189	5	10319.5	1	31	319905
		3940_8_Ndufs4_KO_LV32_lateral_002	118	4	13062.7	1	31	404943
		3940_8_Ndufs4_KO_LV32_lateral_003	52	1	7572.78	1	31	234756
		3940_8_Ndufs4_KO_LV42_dorsolateral_001	123	4	14636.3	1	31	453725
		3940_8_Ndufs4_KO_LV42_lateral_001	64	5	9202.41	1	31	285275
		3940_8_Ndufs4_KO_LV42_lateral_002	36	2	4129.06	1	31	128001
		3940_8_Ndufs4_KO_LV42_lateral_003	103	1	7763.77	1	31	240677
		3940_8_Ndufs4_KO_LV42_lateral_004	101	0	7449.37	1	31	230931
		4625_3_Ndufs4_KO_LV2_dorsolateral_001	98	7	13493.9	1	31	418311	389.182	18.4665	0.0474496
		4625_3_Ndufs4_KO_LV2_lateral_001	200	8	23020.8	1	31	713643
		4625_3_Ndufs4_KO_LV2_lateral_002	201	15	16450.4	1	31	509961
		4625_3_Ndufs4_KO_LV12_dorsolateral_001	246	6	25613.3	1	31	794012
		4625_3_Ndufs4_KO_LV12_lateral_001	129	4	7327.23	1	31	227144
		4625_3_Ndufs4_KO_LV12_lateral_002	160	3	7882.64	1	31	244362
		4625_3_Ndufs4_KO_LV12_lateral_003	200	8	14786.7	1	31	458389
		4625_3_Ndufs4_KO_LV22_dorsolateral_001	199	14	18204.6	1	31	564341
		4625_3_Ndufs4_KO_LV22_lateral_001	113	6	7305.4	1	31	226468
		4625_3_Ndufs4_KO_LV22_lateral_002	76	5	5518.38	1	31	171070
		4625_3_Ndufs4_KO_LV22_lateral_003	76	7	5760.35	1	31	178571
		4625_3_Ndufs4_KO_LV22_lateral_004	104	2	7930.24	1	31	245837
		4625_3_Ndufs4_KO_LV32_dorsolateral_001	258	10	23110.4	1	31	716421
		4625_3_Ndufs4_KO_LV32_lateral_001	69	2	5636.57	1	31	174734
		4625_3_Ndufs4_KO_LV32_lateral_002	57	7	5868.31	1	31	181918
		4625_3_Ndufs4_KO_LV32_lateral_003	112	4	10518.7	1	31	326080
		4625_3_Ndufs4_KO_LV32_lateral_004	149	4	12554.3	1	31	389183
		4625_3_Ndufs4_KO_LV32_lateral_005	137	5	9747.88	1	31	302184
		4625_3_Ndufs4_KO_LV42_dorsolateral_001	298	11	23713.2	1	31	735109
		4625_3_Ndufs4_KO_LV42_lateral_001	168	13	9696.89	1	31	300604
		4625_3_Ndufs4_KO_LV42_lateral_002	106	1	7051.84	1	31	218607
		4625_3_Ndufs4_KO_LV42_lateral_003	97	5	8124.23	1	31	251851
		4625_3_Ndufs4_KO_LV42_lateral_004	119	13	10178.6	1	31	315537
		4847_5_Ndufs4_KO_LV2_dorsolateral_001	173	1	26289.6	1	31	814977	316.026	8.15711	0.0258115
		4847_5_Ndufs4_KO_LV2_lateral_001	151	2	15372.8	1	31	476556
		4847_5_Ndufs4_KO_LV2_lateral_002	100	8	8035.78	1	31	249109
		4847_5_Ndufs4_KO_LV12_dorsolateral_001	94	2	14459.5	1	31	448244
		4847_5_Ndufs4_KO_LV12_lateral_001	62	1	8613.59	1	31	267021
		4847_5_Ndufs4_KO_LV12_lateral_002				1	31
		4847_5_Ndufs4_KO_LV12_lateral_003	37	0	8192.3	1	31	253961
		4847_5_Ndufs4_KO_LV22_dorsolateral_001	173	2	21786	1	31	675365
		4847_5_Ndufs4_KO_LV22_lateral_001	54	6	10246.7	1	31	317648
		4847_5_Ndufs4_KO_LV22_lateral_002	64	7	10086.8	1	31	312691
		4847_5_Ndufs4_KO_LV22_lateral_003	72	0	10358	1	31	321099
		4847_5_Ndufs4_KO_LV32_dorsolateral_001	272	5	20730.4	1	31	642641
		4847_5_Ndufs4_KO_LV32_lateral_001	155	6	9491.8	1	31	294246
		4847_5_Ndufs4_KO_LV32_lateral_002	88	7	9788.43	1	31	303441
		4847_5_Ndufs4_KO_LV32_lateral_003	129	1	9730.59	1	31	301648
		4847_5_Ndufs4_KO_LV32_lateral_004	127	4	10829	1	31	335698
		4847_5_Ndufs4_KO_LV32_lateral_005
		4847_5_Ndufs4_KO_LV42_dorsolateral_001	373	8	27132.1	1	31	841094
		4847_5_Ndufs4_KO_LV42_lateral_001	202	2	13926.1	1	31	431709
		4847_5_Ndufs4_KO_LV42_lateral_002	108	3	14198.4	1	31	440150
		4847_5_Ndufs4_KO_LV42_lateral_003	123	1	11735.6	1	31	363802
		5137_11_Ndufs4_KO_LV2_dorsolateral_001	228	11	25615.4	1	31	794078	382.196	10.0494	0.0262939
		5137_11_Ndufs4_KO_LV2_lateral_001	429	7	44511.1	1	31	1.37985e+06
		5137_11_Ndufs4_KO_LV2_lateral_002	221	8	23327.4	1	31	723150
		5137_11_Ndufs4_KO_LV12_dorsolateral_001	217	8	23410.9	1	31	725737
		5137_11_Ndufs4_KO_LV12_lateral_001	148	2	10526.5	1	31	326323
		5137_11_Ndufs4_KO_LV12_lateral_002	110	0	7814.66	1	31	242254
		5137_11_Ndufs4_KO_LV12_lateral_003	61	0	12780.6	1	31	396199
		5137_11_Ndufs4_KO_LV22_dorsolateral_001	265	3	20362.3	1	31	631231
		5137_11_Ndufs4_KO_LV22_lateral_001	116	4	7761.36	1	31	240602
		5137_11_Ndufs4_KO_LV22_lateral_002	86	8	6363.27	1	31	197261
		5137_11_Ndufs4_KO_LV32_dorsolateral_001	356	3	21022.8	1	31	651708
		5137_11_Ndufs4_KO_LV32_lateral_001	196	2	8892.36	1	31	275663
		5137_11_Ndufs4_KO_LV32_lateral_002	109	3	9342.62	1	31	289621
		5137_11_Ndufs4_KO_LV32_lateral_003	120	10	12128	1	31	375967
		5137_11_Ndufs4_KO_LV32_lateral_004	146	5	11094	1	31	343914
		5137_11_Ndufs4_KO_LV32_lateral_005	149	4	11185.2	1	31	346740
		5137_11_Ndufs4_KO_LV42_dorsolateral_001	227	3	17171.5	1	31	532316
		5137_11_Ndufs4_KO_LV42_lateral_001	192	3	11320.3	1	31	350931
		5137_11_Ndufs4_KO_LV42_lateral_002	123	5	11307.1	1	31	350521
		5137_11_Ndufs4_KO_LV42_lateral_003	114	6	9006.49	1	31	279201
