# Supplementary material for: Impaired Complex I dysregulates neural/glial precursors and corpus callosum development revealing postnatal defects in Leigh syndrome mice
Source: EMBO Mol Med. 2025 Dec 22;18(2):677–701. doi: 10.1038/s44321-025-00367-4 (PMC12905379; doi:10.1038/s44321-025-00367-4)
Supplement: Supplementary file 7 — Source data Fig. 2 [file 44321_2025_367_MOESM7_ESM.zip › Figure 2/Figure 2F/DCX+.xlsx]

## Sheet: Sheet1
AGE	Genotype	Sections	DCX	SVZ area (ROI in um2)	Number of steps	Z interval (um)	SVZ Volume um3	Total cell count/Total area
								#DCX+/10^6 um3
P14	WT	6194_4_WT_LV2_001	317	33193.4	31	1	1.029e+06	342.921
		6194_4_WT_LV2_002	594	50947.5	31	1	1.57937e+06
		6194_4_WT_LV2_003	730	56006.4	31	1	1.7362e+06
		6194_4_WT_LV2_004	333	21821.2	31	1	676457
		6194_4_WT_LV12_005	319	36262.1	31	1	1.12412e+06
		6194_4_WT_LV12_006	87	12421.4	31	1	385064
		6194_4_WT_LV12_007	141	10395.8	31	1	322270
		6194_4_WT_LV12_008	118	11132.8	31	1	345118
		6194_4_WT_LV22_009	320	28180.2	31	1	873587
		6194_4_WT_LV22_010	148	11205.1	31	1	347357
		6194_4_WT_LV22_011	106	9502.13	31	1	294566
		6194_4_WT_LV22_012	103	6316.54	31	1	195813
		6194_4_WT_LV32_013	284	23096.3	31	1	715984
		6194_4_WT_LV32_014	87	11474.5	31	1	355708
		6194_4_WT_LV32_015	129	9938.1	31	1	308081
		6194_4_WT_LV32_016	102	9672.17	31	1	299837
		6194_4_WT_LV32_017	139	13107.2	31	1	406323
		6194_4_WT_LV42_018	236	26962.6	31	1	835841
		6194_4_WT_LV42_019	122	16650.1	31	1	516154
		6194_4_WT_LV42_020	85	13462	31	1	417323
		6194_4_WT_LV42_021	38	9226.55	31	1	286023
		6194_4_WT_LV42_022	28	8542.14	31	1	264806
		6118_3_WT_LV2_001	567	43487.9	31	1	1.34812e+06	416.663
		6118_3_WT_LV2_002	658	45303.2	31	1	1.4044e+06
		6118_3_WT_LV2_004	625	39778.9	31	1	1.23314e+06
		6118_3_WT_LV12_006	314	28169.5	31	1	873255
		6118_3_WT_LV12_007	518	39436	31	1	1.22251e+06
		6118_3_WT_LV12_008	457	12595.7	31	1	390466
		6118_3_WT_LV12_009	513	31800.2	31	1	985807
		6118_3_WT_LV22_010	399	35780.1	31	1	1.10918e+06
		6118_3_WT_LV22_011	207	14532.2	31	1	450498
		6118_3_WT_LV22_012	130	12016.4	31	1	372510
		6118_3_WT_LV22_013	258	14663.4	31	1	454566
		6118_3_WT_LV22_014	222	10305.8	31	1	319480
		6118_3_WT_LV22_015	190	14220.8	31	1	440845
		6118_3_WT_LV32_016	376	36008.7	31	1	1.11627e+06
		6118_3_WT_LV32_017	109	13495	31	1	418344
		6118_3_WT_LV32_018	109	12234.6	31	1	379272
		6118_3_WT_LV32_019	126	11465.3	31	1	355424
		6118_3_WT_LV32_020	110	8445.19	31	1	261801
		6118_3_WT_LV42_022	313	37657.8	31	1	1.16739e+06
		6118_3_WT_LV42_023	122	12130	31	1	376030
		6118_3_WT_LV42_024	123	12030.1	31	1	372932
		6118_3_WT_LV42_025	62	11648.7	31	1	361108
		6118_3_WT_LV42_026	50	10514.6	31	1	325951
		6118_6_WT_LV2_001	602	34004.7	31	1	1.05415e+06	441.446
		6118_6_WT_LV2_002	800	52680.3	31	1	1.63309e+06
		6118_6_WT_LV2_003	853	48369.2	31	1	1.49944e+06
		6118_6_WT_LV12_004	284	22578.5	31	1	699934
		6118_6_WT_LV12_005	872	45462.3	31	1	1.40933e+06
		6118_6_WT_LV12_006	365	24602.8	31	1	762686
		6118_6_WT_LV22_009	311	22608.8	31	1	700874
		6118_6_WT_LV22_010	88	8115.37	31	1	251577
		6118_6_WT_LV22_011	48	12850.4	31	1	398363
					31	1	0
		6118_6_WT_LV32_013	255	23171.2	31	1	718307
		6118_6_WT_LV32_014	39	8866.48	31	1	274861
		6118_6_WT_LV32_015	134	9760.82	31	1	302585
		6118_6_WT_LV42_018	277	27636.1	31	1	856720
		6118_6_WT_LV42_019	123	10342.3	31	1	320611
		6118_6_WT_LV42_020	22	7067.1	31	1	219080
		6118_6_WT_LV42_021	23	8348.92	31	1	258817
		6118_6_WT_LV42_022	18	7233.51	31	1	224239
		6118_5_WT_LV3_001	650	40538.2	31	1	1.25668e+06	408.247
		6118_5_WT_LV3_002	700	42896.2	31	1	1.32978e+06
		6118_5_WT_LV13_004	251	17383.6	31	1	538892
		6118_5_WT_LV13_005	447	37640.8	31	1	1.16687e+06
		6118_5_WT_LV13_006	138	11812.4	31	1	366185
		6118_5_WT_LV13_007	299	25222.3	31	1	781892
		6118_5_WT_LV23_008	367	26699	31	1	827669
		6118_5_WT_LV23_009	133	12296.3	31	1	381185
		6118_5_WT_LV23_010	127	11722	31	1	363383
		6118_5_WT_LV23_011	88	8844.85	31	1	274190
		6118_5_WT_LV23_012	304	22173.3	31	1	687374
		6118_5_WT_LV23_013	157	16257.4	31	1	503979
		6118_5_WT_LV33_014	213	26441.6	31	1	819689
		6118_5_WT_LV33_015	139	12903.6	31	1	400013
		6118_5_WT_LV33_016	133	12277.8	31	1	380611
		6118_5_WT_LV43_018	295	23231.2	31	1	720168
		6118_5_WT_LV43_019	115	9352.21	31	1	289919
		6118_5_WT_LV43_020	108	8923.57	31	1	276631
		6118_5_WT_LV43_021	82	8518.7	31	1	264080
		6118_5_WT_LV43_022	97	7539.29	31	1	233718
		4641_5_WT_LV1_001	600	34124.5	31	1	1.05786e+06	444.993
		4641_5_WT_LV1_002	798	51245.2	31	1	1.5886e+06
		4641_5_WT_LV1_003	803	43582.1	31	1	1.35105e+06
		4641_5_WT_LV11_005	289	24547.5	31	1	760974
		4641_5_WT_LV11_006	814	49433.8	31	1	1.53245e+06
		4641_5_WT_LV11_007	265	26602.8	31	1	824686
					31	1	0
		4641_5_WT_LV21_009	366	23608.2	31	1	731855
		4641_5_WT_LV21_010	98	8225.17	31	1	254980
		4641_5_WT_LV21_011	58	10823.2	31	1	335520
		4641_5_WT_LV31_013	245	22144.3	31	1	686473
		4641_5_WT_LV31_014	37	8766.32	31	1	271756
		4641_5_WT_LV31_015	131	10063.5	31	1	311967
		4641_5_WT_LV41_017	278	27329.1	31	1	847203
		4641_5_WT_LV41_018	129	10245.2	31	1	317602
		4641_5_WT_LV41_019	88	7058.23	31	1	218805
		4641_5_WT_LV41_020	92	8212.64	31	1	254592
		4641_5_WT_LV41_021	58	7244.89	31	1	224592
	NDUFS4 KO	3552_3_Ndufs4ko_LV1_002	486	46603.9	1	31	1.44472e+06	297.677
		3552_3_Ndufs4ko_LV1_003	409	45362.5	1	31	1.40624e+06
		3552_3_Ndufs4ko_LV11_004	300	27705.8	1	31	858881
		3552_3_Ndufs4ko_LV11_005	276	24898.8	1	31	771864
		3552_3_Ndufs4ko_LV11_006	126	15192.3	1	31	470961
		3552_3_Ndufs4ko_LV21_008	287	34672.8	1	31	1.07486e+06
		3552_3_Ndufs4ko_LV21_009	168	15788.2	1	31	489433
		3552_3_Ndufs4ko_LV21_010	107	12423.9	1	31	385142
		3552_3_Ndufs4ko_LV21_011	60	12700.9	1	31	393727
		3552_3_Ndufs4ko_LV31_012	246	23114.7	1	31	716556
		3552_3_Ndufs4ko_LV31_013	86	10334.7	1	31	320375
		3552_3_Ndufs4ko_LV31_014	44	9666.96	1	31	299676
		3552_3_Ndufs4ko_LV31_015	95	9899.49	1	31	306884
		3552_3_Ndufs4ko_LV31_016	45	6754.73	1	31	209396
		3552_3_Ndufs4ko_LV41_017	273	25703.7	1	31	796814
		3552_3_Ndufs4ko_LV41_018	103	9514.3	1	31	294943
		3552_3_Ndufs4ko_LV41_019	54	9109.23	1	31	282386
		3552_3_Ndufs4ko_LV41_020	48	8732.94	1	31	270721
		3552_7_Ndufs4ko_LV1_001	289	30159.7	1	31	934950	284.689
		3552_7_Ndufs4ko_LV1_002	210	41380.1	1	31	1.28278e+06
		3552_7_Ndufs4ko_LV1_003	397	38984.1	1	31	1.20851e+06
		3552_7_Ndufs4ko_LV11_005	285	34468.7	1	31	1.06853e+06
		3552_7_Ndufs4ko_LV11_006	400	47348.4	1	31	1.4678e+06
		3552_7_Ndufs4ko_LV11_007	140	18840.8	1	31	584065
		3552_7_Ndufs4ko_LV21_008	274	24702.9	1	31	765791
		3552_7_Ndufs4ko_LV21_009	151	12201.2	1	31	378236
		3552_7_Ndufs4ko_LV21_010	110	10815.3	1	31	335276
		3552_7_Ndufs4ko_LV21_011	147	21220.6	1	31	657839
		3552_7_Ndufs4ko_LV31_012	331	29165	1	31	904116
		3552_7_Ndufs4ko_LV31_013	156	13162.8	1	31	408047
		3552_7_Ndufs4ko_LV31_014	43	5767.6	1	31	178796
		3552_7_Ndufs4ko_LV31_015	115	13199.2	1	31	409175
		3552_7_Ndufs4ko_LV31_016	82	10887.1	1	31	337500
		3552_7_Ndufs4ko_LV41_017	310	28898.1	1	31	895842
		3552_7_Ndufs4ko_LV41_018	140	15023.5	1	31	465729
		3552_7_Ndufs4ko_LV41_019	50	14276.7	1	31	442578
		3552_7_Ndufs4ko_LV41_020	103	12483	1	31	386974
		3937_4_Ndufs4ko_LV1_001	101	18992.1	1	31	588755	284.011
		3937_4_Ndufs4ko_LV1_002	198	22050	1	31	683551
		3937_4_Ndufs4ko_LV1_003	275	27197.8	1	31	843133
		3937_4_Ndufs4ko_LV11_004	157	22598.6	1	31	700557
		3937_4_Ndufs4ko_LV11_005	354	49311.2	1	31	1.52865e+06
		3937_4_Ndufs4ko_LV11_006	350	33681.7	1	31	1.04413e+06
		3937_4_Ndufs4ko_LV21_007	373	31041.9	1	31	962298
		3937_4_Ndufs4ko_LV21_008	92	10494.6	1	31	325332
		3937_4_Ndufs4ko_LV21_009	81	9122.85	1	31	282808
		3937_4_Ndufs4ko_LV21_010	111	8338.01	1	31	258478
		3937_4_Ndufs4ko_LV31_011	202	17642.2	1	31	546908
		3937_4_Ndufs4ko_LV31_012	84	9924.48	1	31	307659
		3937_4_Ndufs4ko_LV31_013	59	10647.2	1	31	330064
		3937_4_Ndufs4ko_LV31_014	52	10933.2	1	31	338931
		3937_4_Ndufs4ko_LV31_015	36	7910.16	1	31	245215
		3937_4_Ndufs4ko_LV41_016	305	23995.3	1	31	743855
		3937_4_Ndufs4ko_LV41_017	117	13179.6	1	31	408568
		3937_4_Ndufs4ko_LV41_018	107	13152	1	31	407712
		3937_4_Ndufs4ko_LV41_019	30	11104.8	1	31	344250
		3937_4_Ndufs4ko_LV41_020	79	7936.52	1	31	246032
		4630_2_Ndufs4ko_LV1_001	220	24943.6	1	31	773253	299.396
		4630_2_Ndufs4ko_LV1_002	242	34767.1	1	31	1.07778e+06
		4630_2_Ndufs4ko_LV1_003	423	42868.1	1	31	1.32891e+06
		4630_2_Ndufs4ko_LV11_004	340	28559.1	1	31	885333
		4630_2_Ndufs4ko_LV11_005	150	13111.7	1	31	406463
		4630_2_Ndufs4ko_LV11_006	151	22559	1	31	699328
		4630_2_Ndufs4ko_LV21_007	320	25890.6	1	31	802609
		4630_2_Ndufs4ko_LV21_008	108	9360.48	1	31	290175
		4630_2_Ndufs4ko_LV21_009	65	9623.99	1	31	298344
		4630_2_Ndufs4ko_LV31_010	228	21351	1	31	661880
		4630_2_Ndufs4ko_LV31_011	107	10562.6	1	31	327442
		4630_2_Ndufs4ko_LV31_012	133	15261.1	1	31	473095
		4630_2_Ndufs4ko_LV41_013	200	25811.7	1	31	800163
		4630_2_Ndufs4ko_LV41_014	155	15298.6	1	31	474257
		4630_2_Ndufs4ko_LV41_015	118	13643.2	1	31	422939
		4630_2_Ndufs4ko_LV41_016	44	10050.5	1	31	311567
		4641_7_Ndufs4ko_LV2_020	136	22389	1	31	694058	277.123
		4641_7_Ndufs4ko_LV2_021	300	34587.7	1	31	1.07222e+06
		4641_7_Ndufs4ko_LV12_022	463	42256.1	1	31	1.30994e+06
		4641_7_Ndufs4ko_LV12_023	205	18334.6	1	31	568373
		4641_7_Ndufs4ko_LV22_024	330	26667.4	1	31	826690
		4641_7_Ndufs4ko_LV22_025	106	12959.9	1	31	401758
		4641_7_Ndufs4ko_LV22_026	46	13490.7	1	31	418212
		4641_7_Ndufs4ko_LV22_027	97	12808.4	1	31	397061
		4641_7_Ndufs4ko_LV32_028	289	27934.1	1	31	865957
		4641_7_Ndufs4ko_LV32_029	85	12749.2	1	31	395226
		4641_7_Ndufs4ko_LV32_030	15	9449.12	1	31	292923
		4641_7_Ndufs4ko_LV32_031	62	12451.5	1	31	385998
		4641_7_Ndufs4ko_LV32_032	32	9373.71	1	31	290585
		4641_7_Ndufs4ko_LV42_033	304	30263.4	1	31	938165
		4641_7_Ndufs4ko_LV42_034	89	9286.13	1	31	287870
		4641_7_Ndufs4ko_LV42_035	93	11326.1	1	31	351110
		4641_7_Ndufs4ko_LV42_036	92	8832.2	1	31	273798
		4641_7_Ndufs4ko_LV42_037	47	9722.48	1	31	301397
P24	WT	AA9_LV2_dorsolateral_001.nd2	153	29362.2	31	1	910228	109.868
		AA9_LV2_lateral_001	55	19873.2	31	1	616069
		AA9_LV2_lateral_002	52	17170.1	31	1	532274
		AA9_LV12_dorsolateral_001.nd2	102	23429.1	31	1	726302
		AA9_LV12_lateral_001.nd2	30	12288.7	31	1	380951
		AA9_LV12_lateral_002.nd2	33	14591.4	31	1	452333
		AA9_LV12_lateral_003.nd2	22	9698.83	31	1	300664
		AA9_LV22_dorsolateral_001.nd2	44	19692.4	31	1	610466
		AA9_LV22_lateral_001.nd2	43	11586.4	31	1	359180
		AA9_LV22_lateral_002.nd2	39	14689.3	31	1	455369
		AA9_LV32_dorsolateral_001.nd2	68	27489.7	31	1	852181
		AA9_LV32_lateral_001.nd2	85	16068.9	31	1	498135
		AA9_LV32_lateral_002.nd2	56	11258.1	31	1	349000
		AA9_LV32_lateral_003.nd2	60	11025.4	31	1	341787
		AA9_LV32_lateral_004.nd2	25	10585.3	31	1	328145
		AA9_LV42_dorsolateral_001.nd2	108	32345.3	31	1	1.0027e+06
		AA9_LV42_lateral_001.nd2	65	15352.4	31	1	475924
		AA9_LV42_lateral_002.nd2	31	13439.9	31	1	416638
		AA9_LV42_lateral_003.nd2	35	14783.8	31	1	458299
		AA2_LV2_dorsolateral_001.nd2	301	25163.7	31	1	780075	226.164
		AA2_LV2_lateral_001.nd2	64	8803.33	31	1	272903
		AA2_LV2_lateral_002.nd2	131	20023.3	31	1	620721
		AA2_LV12_dorsolateral_001	184	14588	31	1	452229
		AA2_LV12_lateral_001	69	9734.84	31	1	301780
		AA2_LV12_lateral_002	50	9700.66	31	1	300720
		AA2_LV22_dorsolateral_001	133	19346.1	31	1	599729
		AA2_LV22_lateral_001	86	12019.8	31	1	372615
		AA2_LV22_lateral_002	89	18215.2	31	1	564671
		AA2_LV22_lateral_003	56	17537.2	31	1	543654
		AA2_LV32_dorsolateral_001	185	20727.9	31	1	642563
		AA2_LV32_lateral_001	38	10202.3	31	1	316271
		AA2_LV32_lateral_002	52	11791.2	31	1	365526
		AA2_LV32_lateral_003	63	11632.2	31	1	360599
		AA2_LV32_lateral_004	24	6591.73	31	1	204344
		AA2_LV42_dorsolateral_001	229	29831.9	31	1	924788
		AA2_LV42_lateral_001	112	12205.4	31	1	378369
		AA2_LV42_lateral_002	30	11770.3	31	1	364880
		AA2_LV42_lateral_003	78	11668.9	31	1	361737
		AA7_LV1_dorsolateral_001	405	38189.8	31	1	1.18388e+06	294.631
		AA7_LV1_lateral_001	290	17292.6	31	1	536069
		AA7_LV11_dorsolateral_001	202	14303.9	31	1	443422
		AA7_LV11_lateral_001	89	12310.2	31	1	381616
		AA7_LV11_lateral_002	59	8137.65	31	1	252267
		AA7_LV11_lateral_003	93	12557.1	31	1	389270
		AA7_LV21_dorsolateral_001	212	20763.4	31	1	643665
		AA7_LV21_lateral_001	59	9570.79	31	1	296694
		AA7_LV21_lateral_002	55	8179.46	31	1	253563
		AA7_LV31_dorsolateral_001	190	19933	31	1	617922
		AA7_LV31_lateral_001	61	9494.22	31	1	294321
		AA7_LV31_lateral_002	93	8679.93	31	1	269078
		AA7_LV31_lateral_003	116	12835	31	1	397884
		AA7_LV31_lateral_004	26	9102.38	31	1	282174
		AA7_LV41_dorsolateral_001	119	16393.5	31	1	508198
		AA7_LV41_lateral_001	137	11650.4	31	1	361162
		AA7_LV41_lateral_002	42	11196.2	31	1	347081
		AA7_LV41_lateral_003	17	7397.43	31	1	229320
		B5_LV1_dorsolateral_001	245	28084.2	31	1	870611	232.794
		B5_LV1_dorsolateral_002	35	9532.74	31	1	295515
		B5_LV1_lateral_001	141	13090.2	31	1	405796
		B5_LV11_dorsolateral_001	190	21796.1	31	1	675679
		B5_LV11_lateral_001	50	12235.1	31	1	379287
		B5_LV11_lateral_002	91	10767.3	31	1	333785
		B5_LV21_dorsolateral_001	213	20916.9	31	1	648424
		B5_LV21_lateral_001	59	10175.3	31	1	315436
		B5_LV21_lateral_002	55	11032.1	31	1	341996
		B5_LV31_dorsolateral_001	128	25400.6	31	1	787417
		B5_LV31_lateral_001	79	9823.48	31	1	304528
		B5_LV31_lateral_002	80	6815.65	31	1	211285
		B5_LV31_lateral_003	101	12043.8	31	1	373357
		B5_LV34_dorsolateral_001	176	23273.9	31	1	721492
		B5_LV34_lateral_001	82	12817.2	31	1	397333
		B5_LV34_lateral_002	65	10981.2	31	1	340418
		B5_LV34_lateral_003	43	13635	31	1	422685
		B5_LV34_lateral_004	32	6011.01	31	1	186341
		AA10_LV3_dorsolateral_001	399	32303.8	31	1	1.00142e+06	287.265
		AA10_LV3_lateral_001	28	9544.62	31	1	295883
		AA10_LV3_lateral_002	164	17906	31	1	555086
		AA10_LV13_dorsolateral_001	113	7208.75	31	1	223471
		AA10_LV13_lateral_001	19	7933.23	31	1	245930
		AA10_LV13_lateral_002	62	10481.9	31	1	324940
		AA10_LV13_lateral_003	181	17163	31	1	532052
		AA10_LV23_dorsolateral_001	200	22215.8	31	1	688691
		AA10_LV23_lateral_001	77	8525.43	31	1	264288
		AA10_LV23_lateral_002	53	8635.61	31	1	267704
		AA10_LV23_lateral_003	365	25356.1	31	1	786040
		AA10_LV23_lateral_004	78	8957.15	31	1	277672
		AA10_LV33_dorsolateral_001	152	21704.6	31	1	672841
		AA10_LV33_lateral_001	89	10037	31	1	311146
		AA10_LV33_lateral_002	69	7072.12	31	1	219236
		AA10_LV33_lateral_003	71	6921.87	31	1	214578
		AA10_LV33_lateral_004	72	7658.81	31	1	237423
		AA10_LV43_dorsolateral_001	165	20475.8	31	1	634750
		AA10_LV43_lateral_001	125	11505.3	31	1	356663
		AA10_LV43_lateral_002	76	12309.6	31	1	381597
		AA10_LV43_lateral_003	51	13102.2	31	1	406168
		AA10_LV43_lateral_004	30	9324.52	31	1	289060
	NDUFS4 KO	B2_LV2_dorsolateral_001	228	23678.1	1	31	734022	278.713
		B2_LV2_lateral_001	100	14968.9	1	31	464037
		B2_LV2_lateral_002	106	12302.1	1	31	381364
		B2_LV11_dorsolateral_001	289	26085.9	1	31	808664
		B2_LV11_lateral_001	75	17620.9	1	31	546247
		B2_LV21_dorsolateral_001	258	23499.1	1	31	728472
		B2_LV21_lateral_001	135	12122.1	1	31	375785
		B2_LV21_lateral_002	128	11652.5	1	31	361228
		B2_LV31_dorsolateral_001	248	28698.8	1	31	889664
		B2_LV31_lateral_001	101	13738.7	1	31	425899
		B2_LV31_lateral_002	50	14929	1	31	462798
		B2_LV31_lateral_003	52	14120.3	1	31	437729
		B2_LV41_dorsolateral_001	253	18324.8	1	31	568069
		B2_LV41_lateral_001	87	12436	1	31	385516
		B2_LV41_lateral_002	87	10102	1	31	313163
		B8_LV1_dorsolateral_001	129	9926.22	1	31	307713	330.095
		B8_LV1_lateral_001	465	27933.2	1	31	865930
		B8_LV1_lateral_002
		B8_LV11_dorsolateral_001	301	24097.1	1	31	747010
		B8_LV11_dorsolateral_002	120	18748.8	1	31	581212
		B8_LV21_dorsolateral_001	233	32899.6	1	31	1.01989e+06
		B8_LV21_lateral_001	56	7199.57	1	31	223187
		B8_LV21_lateral_002			1	31	0
		B8_LV31_dorsolateral_001	179	16563.7	1	31	513475
		B8_LV31_lateral_001	85	9861.53	1	31	305707
		B8_LV31_lateral_002	93	11346.1	1	31	351730
		B8_LV41_dorsolateral_001	275	25280.2	1	31	783688
		B8_LV41_lateral_001	74	9421.12	1	31	292055
		B8_LV41_lateral_002	138	12237.5	1	31	379362
		B8_LV41_lateral_003	119	11342.6	1	31	351619
		B8_LV41_lateral_004	61	10643.6	1	31	329950
		B10_LV1_dorsolateral_001	250	21773.7	1	31	674984	322.019
		B10_LV2_dorsolateral_001	277	24785.8	1	31	768359
		B10_LV2_lateral_001	225	23981	1	31	743412
		B10_LV2_lateral_002	75	7180.46	1	31	222594
		B10_LV11_dorsolateral_001	145	13641.4	1	31	422885
		B10_LV11_lateral_001	89	6958.37	1	31	215709
		B10_LV11_lateral_002	92	7203.21	1	31	223300
		B10_LV21_dorsolateral_001	54	8373.64	1	31	259583
		B10_LV21_lateral_001	42	4855.4	1	31	150517
		B10_LV21_lateral_002	61	5561.44	1	31	172405
		B10_LV21_lateral_003	49	6272.99	1	31	194463
		B10_LV21_lateral_004	151	16022.1	1	31	496686
		B10_LV31_dorsolateral_001	165	19935.9	1	31	618012
		B10_LV31_lateral_001	44	6180.48	1	31	191595
		B10_LV31_lateral_002	62	5522.62	1	31	171201
		B10_LV31_lateral_003	53	5471.06	1	31	169603
		C1_LV1_dorsolateral_001	285	27657.1	1	31	857369	320.609
		C1_LV1_dorsolateral_002	450	41648.5	1	31	1.2911e+06
		C1_LV1_dorsolateral_003	497	40337.5	1	31	1.25046e+06
		C1_LV11_dorsolateral_001	269	22598.3	1	31	700548
		C1_LV11_lateral_001	68	9731.75	1	31	301684
		C1_LV11_lateral_002	95	9170.74	1	31	284293
		C1_LV11_lateral_003	203	20174.2	1	31	625400
		C1_LV21_dorsolateral_001	219	13774.5	1	31	427010
		C1_LV21_lateral_001	51	8888.11	1	31	275531
		C1_LV21_lateral_002	88	8829.5	1	31	273714
		C1_LV21_lateral_003	65	8858.66	1	31	274618
		C1_LV21_lateral_004	268	20106.8	1	31	623310
		C1_LV31_deorsolateral_001	187	22813.6	1	31	707223
		C1_LV31_lateral_001	40	9359.23	1	31	290136
		C1_LV31_lateral_002	104	10336.7	1	31	320438
		C1_LV31_lateral_003	106	8518.29	1	31	264067
		C1_LV31_lateral_004	168	19699.5	1	31	610684
		C1_LV41_dorsolateral_001	231	24960.6	1	31	773780
		C1_LV41_lateral_001	99	12004.9	1	31	372151
		C1_LV41_lateral_002	76	10308.1	1	31	319552
		C1_LV41_lateral_003	67	10771.2	1	31	333908
		C1_LV41_lateral_004	17	6999.12	1	31	216973
		C2_LV2 _dorsolateral_001	190	20603	1	31	638693	290.507
		C2_LV2 _dorsolateral_002	293	23097.8	1	31	716032
		C2_LV2 _dorsolateral_003	275	25559.5	1	31	792344
		C2_LV2 _dorsolateral_004
		C2_LV14 _dorsolateral_001	257	21475.2	1	31	665732
		C2_LV14 _lateral_001	72	9351.73	1	31	289904
		C2_LV14 _lateral_002	89	8894.85	1	31	275740
		C2_LV14 _lateral_003	179	14506.9	1	31	449715
		C2_LV22 _dorsolateral_001	219	23298	1	31	722237
		C2_LV22 _dorsolateral_002	78	9664.84	1	31	299610
		C2_LV22 _dorsolateral_003	37	6547.02	1	31	202958
		C2_LV22 _dorsolateral_004	42	7346.73	1	31	227749
		C2_LV22 _dorsolateral_005	120	16743.2	1	31	519040
		C2_LV22 _dorsolateral_006	42	5158.11	1	31	159902
		C2_LV32 _dorsolateral_001	258	25608.7	1	31	793871
		C2_LV32 _lateral_001	79	9011.9	1	31	279369
		C2_LV32 _lateral_002	55	11276.8	1	31	349581
		C2_LV32 _lateral_003
		C2_LV32 _lateral_004	59	8619.87	1	31	267216
		C2_LV32 _lateral_005	39	8510.78	1	31	263834
		C2_LV42 _dorsolateral_001	161	19381.1	1	31	600815
		C2_LV42 _lateral_001	24	9767.19	1	31	302783
		C2_LV42 _lateral_002	50	6280.52	1	31	194696
P30	WT	4234_2_WT_LV1_001	182	16597.9	31	1	514535	285.485
		4234_2_WT_LV1_002	210	16257.2	31	1	503974
		4234_2_WT_LV1_003
		4234_2_WT_LV11_dorsolateral_001	170	14022.5	31	1	434697
		4234_2_WT_LV11_lateral_001	56	7534.44	31	1	233568
		4234_2_WT_LV11_lateral_002	94	11207.7	31	1	347438
		4234_2_WT_LV11_lateral_003
		4234_2_WT_LV21_dorsolateral_001	186	18148.9	31	1	562617
		4234_2_WT_LV21_lateral_001	95	9181.65	31	1	284631
		4234_2_WT_LV21_lateral_002	155	15347.7	31	1	475777
		4234_2_WT_LV31_dorsolateral_001	219	18456.6	31	1	572154
		4234_2_WT_LV31_lateral_001	88	10676.2	31	1	330962
		4234_2_WT_LV31_lateral_002	48	13276.2	31	1	411561
		4234_2_WT_LV41_dorsolateral_001	167	20295	31	1	629144
		4234_2_WT_LV41_lateral_001	77	10979.6	31	1	340367
		4234_2_WT_LV41_lateral_002	40	9141.48	31	1	283386
		4234_2_WT_LV41_lateral_003	87	14046.4	31	1	435439
		4234_2_WT_LV41_lateral_004	33	10309.7	31	1	319599
		4992_2_WT_LV1_dorsolateral_001	128	11410.1	31	1	353715	204.099
		4992_2_WT_LV1_lateral_002	153	18074.4	31	1	560306
		4992_2_WT_LV1_lateral_003	26	15956.4	31	1	494647
		4992_2_WT_LV11_dorsolateral_001	113	15973.2	31	1	495168
		4992_2_WT_LV11_lateral_002	36	11221.1	31	1	347854
		4992_2_WT_LV11_lateral_003	20	8228.61	31	1	255087
		4992_2_WT_LV21_dorsolateral_001	145	17232.8	31	1	534216
		4992_2_WT_LV21_lateral_001	23	12578.9	31	1	389946
		4992_2_WT_LV31_dorsolateral_001	135	11130.5	31	1	345046
		4992_2_WT_LV31_lateral_001	72	10667.2	31	1	330684
		4992_2_WT_LV31_lateral_002	62	14947.8	31	1	463382
		4992_2_WT_LV31_lateral_003	103	12432.8	31	1	385417
		4992_2_WT_LV41_dorsolateral_001	125	23817.7	31	1	738348
		4992_2_WT_LV41_lateral_001	114	18148.9	31	1	562617
		4992_2_WT_LV41_lateral_002	89	13851.7	31	1	429401
		4992_2_WT_LV41_lateral_003	83	9866.64	31	1	305866
		6992_2_PARK_WT_LV1_dorsolateral_001	505	39626.1	31	1	1.22841e+06	315.159
		6992_2_PARK_WT_LV1_dorsolateral_002	457	49885.1	31	1	1.54644e+06
		6992_2_WT_LV11_dorsolateral_001	330	26813.7	31	1	831225
		6992_2_WT_LV11_lateral_002	31	8033.56	31	1	249040
		6992_2_WT_LV11_lateral_003	73	6620.22	31	1	205227
		6992_2_WT_LV11_lateral_004	83	8381.66	31	1	259831
		6992_2_WT_LV11_lateral_005	258	23539.7	31	1	729730
		6992_2_WT_LV21_dorsolateral_001	261	22249.2	31	1	689727
		6992_2_WT_LV21_lateral_001	59	9033.05	31	1	280024
		6992_2_WT_LV21_lateral_002	52	7828.85	31	1	242694
		6992_2_WT_LV21_lateral_003	59	6593.28	31	1	204392
		6992_2_WT_LV21_lateral_004	142	12140.8	31	1	376365
		6992_2_WT_LV31_dorsolateral_001	112	15854.4	31	1	491486
		6992_2_WT_LV31_lateral_001	49	6970.73	31	1	216093
		6992_2_WT_LV31_lateral_002	36	7396.65	31	1	229296
		6992_2_WT_LV31_lateral_003	126	12069.6	31	1	374156
		6992_2_WT_LV31_lateral_004	72	11304.9	31	1	350452
		6992_2_WT_LV31_lateral_005	50	11228.9	31	1	348096
		6992_2_WT_LV41_dorsolateral_001	276	22519.6	31	1	698108
		6992_2_WT_LV41_lateral_001	99	11088.5	31	1	343744
		6992_2_WT_LV41_lateral_002	69	10122.4	31	1	313795
		6992_2_WT_LV41_lateral_003	124	10824.5	31	1	335560
		4234_1_WT_LV1_dorsolateral_001	149	15567.6	31	1	482596	256.411
		4234_1_WT_LV1_lateral_001	280	25796	31	1	799675
		4234_1_WT_LV11_dorsolateral_001	225	33466.4	31	1	1.03746e+06
		4234_1_WT_LV11_lateral_002	105	10162	31	1	315023
		4234_1_WT_LV11_lateral_003	154	12999.5	31	1	402985
		4234_1_WT_LV21_dorsolateral_001	219	28195.5	31	1	874060
		4234_1_WT_LV21_lateral_001	89	12086.4	31	1	374677
		4234_1_WT_LV21_lateral_002	61	10203.8	31	1	316319
		4234_1_WT_LV21_lateral_003	51	5220.1	31	1	161823
		4234_1_WT_LV31_dorsolateral_001	251	23262.5	31	1	721139
		4234_1_WT_LV31_lateral_001	145	14972.5	31	1	464148
		4234_1_WT_LV31_lateral_002	31	9444.2	31	1	292770
		4234_1_WT_LV31_lateral_003	39	8905.59	31	1	276073
		4234_1_WT_LV41_dorsolateral_001	153	19724.1	31	1	611448
		4234_1_WT_LV41_lateral_002	56	13736.6	31	1	425833
		4234_1_WT_LV41_lateral_003	13	5429.35	31	1	168310
		4234_1_WT_LV41_lateral_004	25	8227.3	31	1	255046
		4974_2_WT_LV3_dorsolateral_001	345	30719.4	31	1	952300	325.572
		4974_2_WT_LV3_dorsolateral_002	394	29243.4	31	1	906546
		4974_2_WT_LV13_dorsolateral_001	205	22311	31	1	691642
		4974_2_WT_LV13_lateral_001	25	7780.19	31	1	241186
		4974_2_WT_LV13_lateral_002	94	10103.6	31	1	313212
		4974_2_WT_LV13_lateral_003	143	17926.5	31	1	555721
		4974_2_WT_LV13_lateral_004	210	17401.5	31	1	539446
		4974_2_WT_LV23_dorsolateral_001	41	8205.92	31	1	254383
		4974_2_WT_LV23_lateral_001	124	9771.05	31	1	302903
		4974_2_WT_LV23_lateral_002	85	10779.9	31	1	334177
		4974_2_WT_LV23_lateral_003	238	18740	31	1	580939
		4974_2_WT_LV33_dorsolateral_001	240	20125.3	31	1	623885
		4974_2_WT_LV33_lateral_001	107	9909.61	31	1	307198
		4974_2_WT_LV33_lateral_002	127	10250.9	31	1	317777
		4974_2_WT_LV33_lateral_003	95	8610.21	31	1	266917
		4974_2_WT_LV33_lateral_004	106	9435.31	31	1	292495
		4974_2_WT_LV33_lateral_005	70	9851.87	31	1	305408
		4974_2_WT_LV43_dorsolateral_001	218	24368.4	31	1	755422
		4974_2_WT_LV43_lateral_002	94	11860.8	31	1	367685
		4974_2_WT_LV43_lateral_003	84	10225.2	31	1	316981
		4974_2_WT_LV43_lateral_004	42	8244.1	31	1	255567
	NDUFS4 KO	3940_4_Ndufs4_KO_LV1_dorsolateral_001	512	29832.3	1	31	924800	299.419
		3940_4_Ndufs4_KO_LV1_lateral_001	93	12173.1	1	31	377365
		3940_4_Ndufs4_KO_LV1_lateral_002	96	9564.41	1	31	296497
		3940_4_Ndufs4_KO_LV11_dorsolateral_001	288	26188.7	1	31	811849
		3940_4_Ndufs4_KO_LV11_lateral_001	69	8049.69	1	31	249540
		3940_4_Ndufs4_KO_LV11_lateral_002	73	4478.53	1	31	138834
		3940_4_Ndufs4_KO_LV11_lateral_003	32	3636.24	1	31	112723
		3940_4_Ndufs4_KO_LV21_dorsolateral_001	118	9530.72	1	31	295452
		3940_4_Ndufs4_KO_LV21_lateral_001	46	4725.91	1	31	146503
		3940_4_Ndufs4_KO_LV21_lateral_002
		3940_4_Ndufs4_KO_LV21_lateral_003	45	3591.53	1	31	111337
		3940_4_Ndufs4_KO_LV31_dorsolateral_001	101	19518.8	1	31	605084
		3940_4_Ndufs4_KO_LV31_lateral_001	29	9118.79	1	31	282683
		3940_4_Ndufs4_KO_LV31_lateral_002	4	7881.09	1	31	244314
		3940_4_Ndufs4_KO_LV31_lateral_003	6	7087.95	1	31	219727
		3940_4_Ndufs4_KO_LV32_dorsolateral_001	230	20265.3	1	31	628225
		3940_4_Ndufs4_KO_LV32_dorsolateral_002	77	12916.7	1	31	400417
		3940_4_Ndufs4_KO_LV32_dorsolateral_003	21	9673.71	1	31	299885
		3940_8_Ndufs4_KO_LV2_dorsolateral_001	143	19100.4	1	31	592114	236.727
		3940_8_Ndufs4_KO_LV2_lateral_001	67	17474.8	1	31	541718
		3940_8_Ndufs4_KO_LV12_dorsolateral_001	146	11110.6	1	31	344429
		3940_8_Ndufs4_KO_LV12_lateral_001	92	11845.6	1	31	367215
		3940_8_Ndufs4_KO_LV12_lateral_002	27	5630.68	1	31	174551
		3940_8_Ndufs4_KO_LV22_dorsolateral_001	108	10108.7	1	31	313370
		3940_8_Ndufs4_KO_LV22_lateral_001	91	11395.6	1	31	353263
		3940_8_Ndufs4_KO_LV22_lateral_002	37	5234.32	1	31	162264
		3940_8_Ndufs4_KO_LV32_dorsolateral_001	141	10156.9	1	31	314864
		3940_8_Ndufs4_KO_LV32_lateral_001	114	10319.5	1	31	319905
		3940_8_Ndufs4_KO_LV32_lateral_002	64	13062.7	1	31	404943
		3940_8_Ndufs4_KO_LV32_lateral_003	27	7572.78	1	31	234756
		3940_8_Ndufs4_KO_LV42_dorsolateral_001	141	14636.3	1	31	453725
		3940_8_Ndufs4_KO_LV42_lateral_001	44	9202.41	1	31	285275
		3940_8_Ndufs4_KO_LV42_lateral_002	33	4129.06	1	31	128001
		3940_8_Ndufs4_KO_LV42_lateral_003	15	7763.77	1	31	240677
		3940_8_Ndufs4_KO_LV42_lateral_004	3	7449.37	1	31	230931
		4625_3_Ndufs4_KO_LV2_dorsolateral_001	179	13493.9	1	31	418311	296.849
		4625_3_Ndufs4_KO_LV2_lateral_001	247	23020.8	1	31	713643
		4625_3_Ndufs4_KO_LV2_lateral_002	154	16450.4	1	31	509961
		4625_3_Ndufs4_KO_LV12_dorsolateral_001	296	25613.3	1	31	794012
		4625_3_Ndufs4_KO_LV12_lateral_001	30	7327.23	1	31	227144
		4625_3_Ndufs4_KO_LV12_lateral_002	12	7882.64	1	31	244362
		4625_3_Ndufs4_KO_LV12_lateral_003	112	14786.7	1	31	458389
		4625_3_Ndufs4_KO_LV22_dorsolateral_001	169	18204.6	1	31	564341
		4625_3_Ndufs4_KO_LV22_lateral_001	31	7305.4	1	31	226468
		4625_3_Ndufs4_KO_LV22_lateral_002	86	5518.38	1	31	171070
		4625_3_Ndufs4_KO_LV22_lateral_003	67	5760.35	1	31	178571
		4625_3_Ndufs4_KO_LV22_lateral_004	87	7930.24	1	31	245837
		4625_3_Ndufs4_KO_LV32_dorsolateral_001	215	23110.4	1	31	716421
		4625_3_Ndufs4_KO_LV32_lateral_001	46	5636.57	1	31	174734
		4625_3_Ndufs4_KO_LV32_lateral_002	40	5868.31	1	31	181918
		4625_3_Ndufs4_KO_LV32_lateral_003	48	10518.7	1	31	326080
		4625_3_Ndufs4_KO_LV32_lateral_004	113	12554.3	1	31	389183
		4625_3_Ndufs4_KO_LV32_lateral_005	103	9747.88	1	31	302184
		4625_3_Ndufs4_KO_LV42_dorsolateral_001	235	23713.2	1	31	735109
		4625_3_Ndufs4_KO_LV42_lateral_001	109	9696.89	1	31	300604
		4625_3_Ndufs4_KO_LV42_lateral_002	45	7051.84	1	31	218607
		4625_3_Ndufs4_KO_LV42_lateral_003	59	8124.23	1	31	251851
		4625_3_Ndufs4_KO_LV42_lateral_004	89	10178.6	1	31	315537
		4847_5_Ndufs4_KO_LV2_dorsolateral_001	278	26289.6	1	31	814977	288.218
		4847_5_Ndufs4_KO_LV2_lateral_001	183	15372.8	1	31	476556
		4847_5_Ndufs4_KO_LV2_lateral_002	76	8035.78	1	31	249109
		4847_5_Ndufs4_KO_LV12_dorsolateral_001	96	14459.5	1	31	448244
		4847_5_Ndufs4_KO_LV12_lateral_001	49	8613.59	1	31	267021
		4847_5_Ndufs4_KO_LV12_lateral_002			1	31
		4847_5_Ndufs4_KO_LV12_lateral_003	81	8192.3	1	31	253961
		4847_5_Ndufs4_KO_LV22_dorsolateral_001	299	21786	1	31	675365
		4847_5_Ndufs4_KO_LV22_lateral_001	62	10246.7	1	31	317648
		4847_5_Ndufs4_KO_LV22_lateral_002	63	10086.8	1	31	312691
		4847_5_Ndufs4_KO_LV22_lateral_003	57	10358	1	31	321099
		4847_5_Ndufs4_KO_LV32_dorsolateral_001	255	20730.4	1	31	642641
		4847_5_Ndufs4_KO_LV32_lateral_001	79	9491.8	1	31	294246
		4847_5_Ndufs4_KO_LV32_lateral_002	147	9788.43	1	31	303441
		4847_5_Ndufs4_KO_LV32_lateral_003	64	9730.59	1	31	301648
		4847_5_Ndufs4_KO_LV32_lateral_004	87	10829	1	31	335698
		4847_5_Ndufs4_KO_LV32_lateral_005
		4847_5_Ndufs4_KO_LV42_dorsolateral_001	287	27132.1	1	31	841094
		4847_5_Ndufs4_KO_LV42_lateral_001	88	13926.1	1	31	431709
		4847_5_Ndufs4_KO_LV42_lateral_002	65	14198.4	1	31	440150
		4847_5_Ndufs4_KO_LV42_lateral_003	16	11735.6	1	31	363802
		5137_11_Ndufs4_KO_LV2_dorsolateral_001	267	25615.4	1	31	794078	312.379
		5137_11_Ndufs4_KO_LV2_lateral_001	497	44511.1	1	31	1.37985e+06
		5137_11_Ndufs4_KO_LV2_lateral_002	276	23327.4	1	31	723150
		5137_11_Ndufs4_KO_LV12_dorsolateral_001	335	23410.9	1	31	725737
		5137_11_Ndufs4_KO_LV12_lateral_001	119	10526.5	1	31	326323
		5137_11_Ndufs4_KO_LV12_lateral_002	20	7814.66	1	31	242254
		5137_11_Ndufs4_KO_LV12_lateral_003	152	12780.6	1	31	396199
		5137_11_Ndufs4_KO_LV22_dorsolateral_001	313	20362.3	1	31	631231
		5137_11_Ndufs4_KO_LV22_lateral_001	64	7761.36	1	31	240602
		5137_11_Ndufs4_KO_LV22_lateral_002	14	6363.27	1	31	197261
		5137_11_Ndufs4_KO_LV32_dorsolateral_001	221	21022.8	1	31	651708
		5137_11_Ndufs4_KO_LV32_lateral_001	83	8892.36	1	31	275663
		5137_11_Ndufs4_KO_LV32_lateral_002	28	9342.62	1	31	289621
		5137_11_Ndufs4_KO_LV32_lateral_003	80	12128	1	31	375967
		5137_11_Ndufs4_KO_LV32_lateral_004	40	11094	1	31	343914
		5137_11_Ndufs4_KO_LV32_lateral_005	62	11185.2	1	31	346740
		5137_11_Ndufs4_KO_LV42_dorsolateral_001	184	17171.5	1	31	532316
		5137_11_Ndufs4_KO_LV42_lateral_001	103	11320.3	1	31	350931
		5137_11_Ndufs4_KO_LV42_lateral_002	66	11307.1	1	31	350521
		5137_11_Ndufs4_KO_LV42_lateral_003	29	9006.49	1	31	279201
		5137_11_Ndufs4_KO_LV42_lateral_004
