# Supplementary material for: Impaired Complex I dysregulates neural/glial precursors and corpus callosum development revealing postnatal defects in Leigh syndrome mice
Source: EMBO Mol Med. 2025 Dec 22;18(2):677–701. doi: 10.1038/s44321-025-00367-4 (PMC12905379; doi:10.1038/s44321-025-00367-4)
Supplement: Supplementary file 8 — Source data Fig. 3 [file 44321_2025_367_MOESM8_ESM.zip]

Archive with 15 entries (11 files):
- Figure 3/Figure 3A/
- Figure 3/Figure 3A/Ki67+ cells.xlsx
- Figure 3/Figure 3B/
- Figure 3/Figure 3B/SOX2+ Ki67+_Ki67+ ratio.xlsx
- Figure 3/Figure 3C/
- Figure 3/Figure 3C/SOX2+ Ki67+_SOX2 ratio.xlsx
- Figure 3/Figure 3D/
- Figure 3/Figure 3D/NDUFS4 KO_P14_Composite.tif
- Figure 3/Figure 3D/NDUFS4 KO_P14_DAPI.tif
- Figure 3/Figure 3D/NDUFS4 KO_P14_Ki67.tif
- Figure 3/Figure 3D/NDUFS4 KO_P14_SOX2.tif
- Figure 3/Figure 3D/WT_P14_Composite.tif
- Figure 3/Figure 3D/WT_P14_DAPI.tif
- Figure 3/Figure 3D/WT_P14_Ki67.tif
- Figure 3/Figure 3D/WT_P14_SOX2.tif
