# Supplementary material for: Impaired Complex I dysregulates neural/glial precursors and corpus callosum development revealing postnatal defects in Leigh syndrome mice
Source: EMBO Mol Med. 2025 Dec 22;18(2):677–701. doi: 10.1038/s44321-025-00367-4 (PMC12905379; doi:10.1038/s44321-025-00367-4)
Supplement: Supplementary file 8 — Source data Fig. 3 [file 44321_2025_367_MOESM8_ESM.zip › Figure 3/Figure 3A/Ki67+ cells.xlsx]

## Sheet: Figure 3A (P14)
Genotype	mouse no.	#Ki67	#Ki 67+ and SOX2+ (D+)	area (um2)	# steps	z (um)	volume (um3)	Total Ki67/10^6 um3
WT	A_dl_001	24	42	17189.3	31	1	532869	114.016
	A_dl_002	15	75	44902.1	31	1	1.39196e+06
	A_dl_003	6	19	23712.5	31	1	735089
	A_LV15_dl_004	0	30	18317.8	31	1	567852
	A_LV15_dl_005	52	72	10763.2	31	1	333660
	A_LV15_dl_006	13	45	8286.64	31	1	256886
	A_LV15_dl_007	33	12	12933.3	31	1	400931
	A_LV25_dl_008	75	32	25757.4	31	1	798479
	A_LV25_dl_009	29	24	10574	31	1	327795
	A_LV25_dl_010	27	20	9064.4	31	1	280996
	A_LV25_dl_011	27	18	12297.9	31	1	381234
	A_LV35_dl_012	22	52	20707.8	31	1	641943
	A_LV35_dl_013	2	51	9485.19	31	1	294041
	A_LV35_dl_014	36	15	9614.15	31	1	298039
	A_LV35_dl_015	25	20	7973.01	31	1	247163
	A_LV35_dl_016	19	22	11372.8	31	1	352558
	A_LV45_dl_017	7	9	10155	31	1	314806
	A_LV45_dl_018	6	14	10052.4	31	1	311625
	A_LV45_dl_019	19	9	8914.38	31	1	276346
	A_LV45_dl_020	18	5	7858.02	31	1	243598
	A_LV45_dl_021	10	12	8224.71	31	1	254966
	A_LV45_dl_022	3	11	6554.39	31	1	203186
	B_LV5_dl_001	2	20	16350.9	31	1	506879	125.005
	B_LV5_dl_002	7	37	16989.1	31	1	526661
	B_LV5_dl_003	27	23	28156.6	31	1	872854
	B_LV5_dl_004	14	33	18008.8	31	1	558273
	B_LV25_dl_005	7	39	11210.3	31	1	347518
	B_LV25_dl_006	15	60	11066.1	31	1	343049
	B_LV25_dl_007	31	37	11163.7	31	1	346075
	B_LV25_dl_008	25	12	10545.5	31	1	326911
	B_LV35_dl_009	51	30	15314.8	31	1	474758
	B_LV35_dl_010	12	30	9547.88	31	1	295984
	B_LV35_dl_011	17	31	7841.97	31	1	243101
	B_LV35_dl_012	15	21	7218.19	31	1	223764
	B_LV35_dl_013	26	9	9491.7	31	1	294243
	B_LV35_dl_014	17	24	12310.3	31	1	381621
	B_LV45_dl_015	36	41	14469	31	1	448538
	B_LV45_dl_016	18	44	13660.9	31	1	423488
	B_LV45_dl_017	4	40	9903.71	31	1	307015
	B_LV45_dl_018	25	28	8340.64	31	1	258560
	B_LV45_dl_019	1	17	7368.68	31	1	228429
	C2_001	16	21	22808.7	31	1	707068	116.369
	C2_002	59	15	30113.4	31	1	933516
	C2_003	28	26	16683.8	31	1	517199
	C2_004	7	29	7532.68	31	1	233513
	C2_005	19	44	10621	31	1	329252
	C2_006	19	26	13574.4	31	1	420807
	C3_001	47	30	25151.7	31	1	779701
	C3_002	57	18	11670.6	31	1	361789
	C3_003	29	16	6423.25	31	1	199121
	C3_004	15	21	7325.91	31	1	227103
	C3_005	20	32	8629.64	31	1	267519
	C4_001	25	25	20429.1	31	1	633303
	C4_002	14	17	10252.5	31	1	317826
	C4_003	3	31	6511.43	31	1	201854
	C4_004	3	28	7402.77	31	1	229486
	E1_001	107	135	40873.1	31	1	1.26707e+06	142.989
	E1_002	53	45	12417.1	31	1	384931
	E1_003	19	13	8030.88	31	1	248957
	E1_004	18	16	5567.89	31	1	172605
	E2_001	31	35	17196.4	31	1	533088
	E2_002	33	31	9552.41	31	1	296125
	E2_003	24	21	6675.42	31	1	206938
	E3_001	24	30	13392.3	31	1	415161
	E3_002	18	2	7417.12	31	1	229931
	E3_003	10	18	7097.63	31	1	220026
	E4_001	23	24	20719.8	31	1	642314
	E4_002	2	14	9985.38	31	1	309547
	E4_003	7	12	12364	31	1	383283
	E4_004	7	8	4677.31	31	1	144997
NDUFS4 KO	F1_001	11	9	19465.1	31	1	603418	64.9971
	F1_002	2	11	17263.1	31	1	535157
	F1_003	6	14	25031.8	31	1	775987
	F1_004	7	7	39198.4	31	1	1.21515e+06
	F2_001	5	15	13278.7	31	1	411640
	F2_002	18	21	18366.4	31	1	569359
	F2_003	4	16	10607.1	31	1	328819
	F2_004	10	17	9906.26	31	1	307094
	F2_005	1	10	5523.42	31	1	171226
	F3_001	1	5	16000.7	31	1	496021
	F3_002	0	3	8476.78	31	1	262780
	F3_003	6	9	7261.81	31	1	225116
	F3_004	8	4	7915.32	31	1	245375
	F3_005	2	9	6866.61	31	1	212865
	F3_006	4	13	7702.61	31	1	238781
	F4_001	19	52	17147.1	31	1	531561
	F4_002	14	45	7373.31	31	1	228573
	F4_003	11	18	5664	31	1	175584
	F4_004	3	25	6082.99	31	1	188573
	F4_005	12	12	6233.11	31	1	193226
	F5_001	22	78	19578.3	31	1	606927
	F5_002	9	21	9430.9	31	1	292358
	F5_003	5	6	7290.79	31	1	226015
	F5_004	5	3	6981.31	31	1	216421
	F5_005	5	5	8067.51	31	1	250093
	G1_001	4	10	29275.9	31	1	907553	26.3693
	G1_002	2	6	27008.2	31	1	837253
	G1_003	2	2	15977.1	31	1	495289
	G1_004	0	1	12085.5	31	1	374649
	G2_001	6	6	11859.1	31	1	367631
	G2_002	10	8	12490.4	31	1	387202
	G2_003	13	8	18335.1	31	1	568388
	G3_001	6	13	12562.5	31	1	389438
	G3_002	1	8	7452.9	31	1	231040
	G3_003	2	6	6868.12	31	1	212912
	G3_004	3	7	5458.37	31	1	169210
	G3_005	0	16	8065.62	31	1	250034
	G4_001	1	5	7355.47	31	1	228019
	G4_002	0	5	7875.77	31	1	244149
	G4_003	3	4	5557.5	31	1	172283
	G2-1_001	1	7	38408.1	31	1	1.19065e+06
	G2-1_002	1	6	7973.29	31	1	247172
	G2-2_001	2	2	13330.3	31	1	413238
	G2-2_002	1	0	3497.17	31	1	108412
	G2-3_001	1	6	12446.1	31	1	385829
	G2-3_002	3	6	6863.77	31	1	212777
	G2-3_003	4	10	6452.61	31	1	200031
	G2-3_004	6	7	5196.66	31	1	161097
	G2-3_005	9	5	5084.88	31	1	157631
	H1_001	2	7	26116.2	31	1	809601	30.5707
	H1_002	3	9	15539.6	31	1	481727
	H2_001	7	6	11405.5	31	1	353571
	H2_002	7	10	33727.1	31	1	1.04554e+06
	H2_003	4	5	14497.1	31	1	449410
	H2_004	2	2	5336.49	31	1	165431
	H2_005	4	4	7962.15	31	1	246827
	H3_001	1	2	18960.8	31	1	587786
	H3_002	6	6	6114.24	31	1	189542
	H3_003	2	6	4576.57	31	1	141874
	H3_004	1	3	6825.91	31	1	211603
	H3_005	4	5	7640.21	31	1	236846
	H3_006	7	8	7470.93	31	1	231599
	H3_007	6	4	11780.5	31	1	365196
	H4_001	3	2	9440.16	31	1	292645
	H4_002	4	0	9253.98	31	1	286873
	H4_003	8	1	8594.33	31	1	266424
	H4_004	9	4	6356.03	31	1	197037
	H5_001	16	7	8663.34	31	1	268564
	H5_002	5	5	6414.38	31	1	198846
	H5_003	6	4	7646.35	31	1	237037
	H5_004	6	11	7453.46	31	1	231057
	H5_005	6	5	6195.53	31	1	192061
	I1_001	3	1	16749.6	31	1	519239	44.6186
	I2_001	18	11	18612.2	31	1	576978
	I2_002	2	4	7346.21	31	1	227733
	I2_003	23	8	9291.17	31	1	288026
	I2_004	6	3	9313.55	31	1	288720
	I3_001	10	6	11605.8	31	1	359781
	I3_002	6	9	5501.42	31	1	170544
	I3_003	8	8	6442.42	31	1	199715
	I3_004	11	5	7969.99	31	1	247070
	I3_005	7	10	10237.2	31	1	317352
	I3_006	6	5	8284.09	31	1	256807
	I4_001	6	11	15463.7	31	1	479374
	I4_002	2	6	8094.52	31	1	250930
	I4_003	3	3	6820.06	31	1	211422
	I4_004	3	6	7562.41	31	1	234435
	I4_005	6	3	7454.22	31	1	231081
	I5_001	2	5	6906.07	31	1	214088
	I5_002	5	5	6427.41	31	1	199250
	I5_003	6	2	6888.89	31	1	213555
	I5_004	5	3	5218.28	31	1	161767
