# Supplementary material for: Impaired Complex I dysregulates neural/glial precursors and corpus callosum development revealing postnatal defects in Leigh syndrome mice
Source: EMBO Mol Med. 2025 Dec 22;18(2):677–701. doi: 10.1038/s44321-025-00367-4 (PMC12905379; doi:10.1038/s44321-025-00367-4)
Supplement: Supplementary file 8 — Source data Fig. 3 [file 44321_2025_367_MOESM8_ESM.zip › Figure 3/Figure 3C/SOX2+ Ki67+_SOX2 ratio.xlsx]

## Sheet: Sheet1
ID	mouse no.	SOX2	Ki 67+ and SOX2+ (D+)	area (um2)	#steps	z (um)	svz volume (um3)	#Sox2/10^6 um3	#D+/10^6 um3	D+/sox2
WT	A_dl_001	219	42	17189.3	31	1	532869	385.03	64.4716	0.167446
	A_dl_002	403	75	44902.1	31	1	1.39196e+06
	A_dl_003	237	19	23712.5	31	1	735089
	A_LV15_dl_004	245	30	18317.8	31	1	567852
	A_LV15_dl_005	229	72	10763.2	31	1	333660
	A_LV15_dl_006	157	45	8286.64	31	1	256886
	A_LV15_dl_007	134	12	12933.3	31	1	400931
	A_LV25_dl_008	315	32	25757.4	31	1	798479
	A_LV25_dl_009	171	24	10574	31	1	327795
	A_LV25_dl_010	122	20	9064.4	31	1	280996
	A_LV25_dl_011	143	18	12297.9	31	1	381234
	A_LV35_dl_012	209	52	20707.8	31	1	641943
	A_LV35_dl_013	110	51	9485.19	31	1	294041
	A_LV35_dl_014	152	15	9614.15	31	1	298039
	A_LV35_dl_015	134	20	7973.01	31	1	247163
	A_LV35_dl_016	116	22	11372.8	31	1	352558
	A_LV45_dl_017	64	9	10155	31	1	314806
	A_LV45_dl_018	100	14	10052.4	31	1	311625
	A_LV45_dl_019	105	9	8914.38	31	1	276346
	A_LV45_dl_020	104	5	7858.02	31	1	243598
	A_LV45_dl_021	98	12	8224.71	31	1	254966
	A_LV45_dl_022	70	11	6554.39	31	1	203186
	B_LV5_dl_001	197	20	16350.9	31	1	506879	336.676	77.7567	0.230954
	B_LV5_dl_002	121	37	16989.1	31	1	526661
	B_LV5_dl_003	176	23	28156.6	31	1	872854
	B_LV5_dl_004	163	33	18008.8	31	1	558273
	B_LV25_dl_005	175	39	11210.3	31	1	347518
	B_LV25_dl_006	119	60	11066.1	31	1	343049
	B_LV25_dl_007	143	37	11163.7	31	1	346075
	B_LV25_dl_008	97	12	10545.5	31	1	326911
	B_LV35_dl_009	183	30	15314.8	31	1	474758
	B_LV35_dl_010	138	30	9547.88	31	1	295984
	B_LV35_dl_011	101	31	7841.97	31	1	243101
	B_LV35_dl_012	91	21	7218.19	31	1	223764
	B_LV35_dl_013	106	9	9491.7	31	1	294243
	B_LV35_dl_014	125	24	12310.3	31	1	381621
	B_LV45_dl_015	113	41	14469	31	1	448538
	B_LV45_dl_016	159	44	13660.9	31	1	423488
	B_LV45_dl_017	95	40	9903.71	31	1	307015
	B_LV45_dl_018	108	28	8340.64	31	1	258560
	B_LV45_dl_019	84	17	7368.68	31	1	228429
	C2_001	250	21	22808.7	31	1	707068	349.266	59.6	0.170644
	C2_002	308	15	30113.4	31	1	933516
	C2_003	157	26	16683.8	31	1	517199
	C2_004	117	29	7532.68	31	1	233513
	C2_005	138	44	10621	31	1	329252
	C2_006	163	26	13574.4	31	1	420807
	C3_001	260	30	25151.7	31	1	779701
	C3_002	137	18	11670.6	31	1	361789
	C3_003	107	16	6423.25	31	1	199121
	C3_004	64	21	7325.91	31	1	227103
	C3_005	76	32	8629.64	31	1	267519
	C4_001	155	25	20429.1	31	1	633303
	C4_002	99	17	10252.5	31	1	317826
	C4_003	83	31	6511.43	31	1	201854
	C4_004	107	28	7402.77	31	1	229486
	E1_001	469	135	40873.1	31	1	1.26707e+06	403.119	74.0609	0.18372
	E1_002	221	45	12417.1	31	1	384931
	E1_003	149	13	8030.88	31	1	248957
	E1_004	87	16	5567.89	31	1	172605
	E2_001	223	35	17196.4	31	1	533088
	E2_002	187	31	9552.41	31	1	296125
	E2_003	106	21	6675.42	31	1	206938
	E3_001	186	30	13392.3	31	1	415161
	E3_002	68	2	7417.12	31	1	229931
	E3_003	28	18	7097.63	31	1	220026
	E4_001	233	24	20719.8	31	1	642314
	E4_002	100	14	9985.38	31	1	309547
	E4_003	90	12	12364	31	1	383283
	E4_004	52	8	4677.31	31	1	144997
NDUFS4 KO	F1_001	128	9	19465.1	31	1	603418	288.595	45.0142	0.155977
	F1_002	125	11	17263.1	31	1	535157
	F1_003	135	14	25031.8	31	1	775987
	F1_004	257	7	39198.4	31	1	1.21515e+06
	F2_001	131	15	13278.7	31	1	411640
	F2_002	210	21	18366.4	31	1	569359
	F2_003	120	16	10607.1	31	1	328819
	F2_004	118	17	9906.26	31	1	307094
	F2_005	53	10	5523.42	31	1	171226
	F3_001	50	5	16000.7	31	1	496021
	F3_002	48	3	8476.78	31	1	262780
	F3_003	30	9	7261.81	31	1	225116
	F3_004	51	4	7915.32	31	1	245375
	F3_005	57	9	6866.61	31	1	212865
	F3_006	82	13	7702.61	31	1	238781
	F4_001	239	52	17147.1	31	1	531561
	F4_002	113	45	7373.31	31	1	228573
	F4_003	54	18	5664	31	1	175584
	F4_004	99	25	6082.99	31	1	188573
	F4_005	101	12	6233.11	31	1	193226
	F5_001	308	78	19578.3	31	1	606927
	F5_002	84	21	9430.9	31	1	292358
	F5_003	54	6	7290.79	31	1	226015
	F5_004	48	3	6981.31	31	1	216421
	F5_005	49	5	8067.51	31	1	250093
	G1_001	277	10	29275.9	31	1	907553	230.815	17.2803	0.0748663
	G1_002	203	6	27008.2	31	1	837253
	G1_003	62	2	15977.1	31	1	495289
	G1_004	48	1	12085.5	31	1	374649
	G2_001	111	6	11859.1	31	1	367631
	G2_002	60	8	12490.4	31	1	387202
	G2_003	65	8	18335.1	31	1	568388
	G3_001	68	13	12562.5	31	1	389438
	G3_002	52	8	7452.9	31	1	231040
	G3_003	52	6	6868.12	31	1	212912
	G3_004	55	7	5458.37	31	1	169210
	G3_005	81	16	8065.62	31	1	250034
	G4_001	116	5	7355.47	31	1	228019
	G4_002	43	5	7875.77	31	1	244149
	G4_003	50	4	5557.5	31	1	172283
	G2-1_001	306	7	38408.1	31	1	1.19065e+06
	G2-1_002	101	6	7973.29	31	1	247172
	G2-2_001	42	2	13330.3	31	1	413238
	G2-2_002	4	0	3497.17	31	1	108412
	G2-3_001	60	6	12446.1	31	1	385829
	G2-3_002	25	6	6863.77	31	1	212777
	G2-3_003	54	10	6452.61	31	1	200031
	G2-3_004	57	7	5196.66	31	1	161097
	G2-3_005	65	5	5084.88	31	1	157631
	H1_001	434	7	26116.2	31	1	809601	390.785	15.0902	0.0386152
	H1_002	186	9	15539.6	31	1	481727
	H2_001	59	6	11405.5	31	1	353571
	H2_002	328	10	33727.1	31	1	1.04554e+06
	H2_003	152	5	14497.1	31	1	449410
	H2_004	37	2	5336.49	31	1	165431
	H2_005	78	4	7962.15	31	1	246827
	H3_001	269	2	18960.8	31	1	587786
	H3_002	95	6	6114.24	31	1	189542
	H3_003	81	6	4576.57	31	1	141874
	H3_004	110	3	6825.91	31	1	211603
	H3_005	115	5	7640.21	31	1	236846
	H3_006	110	8	7470.93	31	1	231599
	H3_007	124	4	11780.5	31	1	365196
	H4_001	83	2	9440.16	31	1	292645
	H4_002	84	0	9253.98	31	1	286873
	H4_003	85	1	8594.33	31	1	266424
	H4_004	58	4	6356.03	31	1	197037
	H5_001	210	7	8663.34	31	1	268564
	H5_002	99	5	6414.38	31	1	198846
	H5_003	62	4	7646.35	31	1	237037
	H5_004	71	11	7453.46	31	1	231057
	H5_005	74	5	6195.53	31	1	192061
	I1_001	7	1	16749.6	31	1	519239	300.467	20.1846	0.0671774
	I2_001	183	11	18612.2	31	1	576978
	I2_002	77	4	7346.21	31	1	227733
	I2_003	111	8	9291.17	31	1	288026
	I2_004	116	3	9313.55	31	1	288720
	I3_001	134	6	11605.8	31	1	359781
	I3_002	64	9	5501.42	31	1	170544
	I3_003	71	8	6442.42	31	1	199715
	I3_004	50	5	7969.99	31	1	247070
	I3_005	62	10	10237.2	31	1	317352
	I3_006	88	5	8284.09	31	1	256807
	I4_001	142	11	15463.7	31	1	479374
	I4_002	63	6	8094.52	31	1	250930
	I4_003	66	3	6820.06	31	1	211422
	I4_004	87	6	7562.41	31	1	234435
	I4_005	72	3	7454.22	31	1	231081
	I5_001	140	5	6906.07	31	1	214088
	I5_002	52	5	6427.41	31	1	199250
	I5_003	65	2	6888.89	31	1	213555
	I5_004	47	3	5218.28	31	1	161767
