# Supplementary material for: Impaired Complex I dysregulates neural/glial precursors and corpus callosum development revealing postnatal defects in Leigh syndrome mice
Source: EMBO Mol Med. 2025 Dec 22;18(2):677–701. doi: 10.1038/s44321-025-00367-4 (PMC12905379; doi:10.1038/s44321-025-00367-4)
Supplement: Supplementary file 9 — Source data Fig. 4 [file 44321_2025_367_MOESM9_ESM.zip]

Archive with 3 entries (2 files):
- Figure 4/Figure 4G/
- Figure 4/Figure 4G/cell counts_for_sccoda_subclusters.xlsx
- Figure 4/Figure 4G/Compositional Analysis summary.docx
