# Supplementary material for: Impaired Complex I dysregulates neural/glial precursors and corpus callosum development revealing postnatal defects in Leigh syndrome mice
Source: EMBO Mol Med. 2025 Dec 22;18(2):677–701. doi: 10.1038/s44321-025-00367-4 (PMC12905379; doi:10.1038/s44321-025-00367-4)
Supplement: Supplementary file 9 — Source data Fig. 4 [file 44321_2025_367_MOESM9_ESM.zip › Figure 4/Figure 4G/cell counts_for_sccoda_subclusters.xlsx]

## Sheet: cell_counts_for_sccoda_subclust
Mouse	Condition	qNSCs	aNSCs	TAPs	m TAPs	early NBs	late NBs	Inhibitory Neurons	Excitatory Neurons	Cortical interneurons
Control	WT	681	634	364	459	1435	102	382	37	141
K)	NDUFS4 KO	858	624	254	497	71	1296	209	52	190
