# Supplementary material for: Impaired Complex I dysregulates neural/glial precursors and corpus callosum development revealing postnatal defects in Leigh syndrome mice
Source: EMBO Mol Med. 2025 Dec 22;18(2):677–701. doi: 10.1038/s44321-025-00367-4 (PMC12905379; doi:10.1038/s44321-025-00367-4)
Supplement: Supplementary file 10 — Source data Fig. 5 [file 44321_2025_367_MOESM10_ESM.zip]

Archive with 10 entries (5 files):
- Figure 5/Figure 5A/
- Figure 5/Figure 5A/NSC_DEGS for VOLCANO.xlsx
- Figure 5/Figure 5B/
- Figure 5/Figure 5B/NSC_go terms for circ plot.xlsx
- Figure 5/Figure 5C/
- Figure 5/Figure 5C/TAPS_degs for volcano.xlsx
- Figure 5/Figure 5D/
- Figure 5/Figure 5D/TAP_go list for circ.xlsx
- Figure 5/Figure 5E/
- Figure 5/Figure 5E/Upstream and Downstream regulators.xlsx
