# Supplementary material for: Impaired Complex I dysregulates neural/glial precursors and corpus callosum development revealing postnatal defects in Leigh syndrome mice
Source: EMBO Mol Med. 2025 Dec 22;18(2):677–701. doi: 10.1038/s44321-025-00367-4 (PMC12905379; doi:10.1038/s44321-025-00367-4)
Supplement: Supplementary file 10 — Source data Fig. 5 [file 44321_2025_367_MOESM10_ESM.zip › Figure 5/Figure 5A/NSC_DEGS for VOLCANO.xlsx]

## Sheet: Sheet1
gene	p_val	logFC	p_val_adj	log10(p)	ensembl_gene_id
Cst3	0	0.871364	0	286.663	ENSMUSG00000027447
Hbb-bs	0	2.84067	0	286.663	ENSMUSG00000052305
Plp1	0	-1.84748	0	286.663	ENSMUSG00000031425
Hba-a2	8.88205e-292	3.62831	2.17335e-287	286.663	ENSMUSG00000069917
Ftl1	4.34546e-261	1.83009	1.06329e-256	255.973	ENSMUSG00000062382
Gstm1	3.11818e-255	1.51331	7.62987e-251	250.117	ENSMUSG00000058135
Hba-a1	4.11757e-255	4.16539	1.00753e-250	249.997	ENSMUSG00000069919
Mbp	4.76573e-214	-1.53403	1.16613e-209	208.933	ENSMUSG00000041607
Ttr	9.81904e-200	-6.32959	2.40262e-195	194.619	ENSMUSG00000061808
Mt1	5.70119e-194	1.06923	1.39502e-189	188.855	ENSMUSG00000031765
Hbb-bt	1.2222e-189	3.24743	2.99059e-185	184.524	ENSMUSG00000073940
mt-Co1	4.28234e-184	0.864248	1.04785e-179	178.98	ENSMUSG00000064351
Mobp	1.17826e-147	-1.6416	2.88308e-143	142.54	ENSMUSG00000032517
Trim30a	2.03278e-143	-3.10254	4.97402e-139	138.303	ENSMUSG00000030921
Mt3	1.20558e-138	0.682005	2.94993e-134	133.53	ENSMUSG00000031760
Ldhb	5.3795e-133	0.923468	1.31631e-133	132.881	ENSMUSG00000030246
Rps23	6.49241e-133	1.34178	1.58863e-133	132.799	ENSMUSG00000049517
Gstm5	1.42132e-134	1.1776	3.47782e-130	129.459	ENSMUSG00000004032
Mt2	2.13876e-125	0.943292	5.23334e-121	120.281	ENSMUSG00000031762
Gpr17	3.09185e-113	-2.53286	7.56545e-109	108.121	ENSMUSG00000052229
Lims2	5.44839e-109	-2.72575	1.33317e-104	103.875	ENSMUSG00000024395
Nfasc	6.24631e-109	-1.85548	1.52841e-104	103.816	ENSMUSG00000026442
Nrxn3	4.17474e-98	-1.42061	1.02152e-93	92.9908	ENSMUSG00000066392
Rpl21	9.45478e-83	0.844638	2.31349e-78	77.6357	ENSMUSG00000041453
Ppia	1.92156e-81	0.725431	4.70187e-77	76.3277	ENSMUSG00000071866
Mag	3.81794e-81	-1.36023	9.34213e-77	76.0296	ENSMUSG00000036634
Fxyd1	7.6236e-80	0.82735	1.86542e-75	74.7292	ENSMUSG00000036570
Tubb4a	1.3782e-76	-1.59063	3.37232e-72	71.4721	ENSMUSG00000062591
Bcas1	1.96239e-76	-2.48819	4.80178e-72	71.3186	ENSMUSG00000013523
Cldn11	4.56495e-75	-1.4287	1.117e-70	69.9519	ENSMUSG00000037625
Rps2	1.14571e-72	1.20422	2.80344e-68	67.5523	ENSMUSG00000044533
Rpl36	1.2562e-70	1.15903	3.07379e-66	65.5123	ENSMUSG00000057863
Cldn10	1.1783e-69	0.899144	2.88319e-65	64.5401	ENSMUSG00000022132
Rpl29	1.52767e-69	1.31827	3.73806e-65	64.4274	ENSMUSG00000048758
H2ac24	5.48829e-69	-2.14239	1.34293e-64	63.8719	ENSMUSG00000094777
Cfap77	1.71173e-68	1.48326	4.18843e-64	63.3779	ENSMUSG00000079502
Lrriq1	9.09665e-67	-2.27698	2.22586e-62	61.6525	ENSMUSG00000019892
Prdx1	6.60969e-65	0.603264	1.61733e-60	59.7912	ENSMUSG00000028691
Marcks	1.69321e-62	-0.90926	4.1431e-58	57.3827	ENSMUSG00000069662
Fth1	2.5648e-60	0.434855	6.27581e-56	55.2023	ENSMUSG00000024661
H2ac23	8.88737e-59	-1.91617	2.17465e-54	53.6626	ENSMUSG00000094248
Rps18	8.90703e-59	0.760723	2.17946e-54	53.6617	ENSMUSG00000008668
Hspa8	1.20806e-58	-0.650373	2.95599e-54	53.5293	ENSMUSG00000015656
Cd9	4.05392e-58	0.506115	9.91954e-54	53.0035	ENSMUSG00000030342
Rpl9	3.01306e-57	0.672943	7.37265e-53	52.1324	ENSMUSG00000047215
Enpp6	3.22268e-57	-2.59473	7.88557e-53	52.1032	ENSMUSG00000038173
Slc22a27	1.15397e-56	-1.75037	2.82364e-52	51.5492	ENSMUSG00000067656
Adgb	1.52883e-56	-1.48733	3.74089e-52	51.427	ENSMUSG00000050994
Tnr	7.76861e-56	-2.14663	1.9009e-51	50.721	ENSMUSG00000015829
Dbi	5.1533e-54	0.304542	1.26096e-49	48.8993	ENSMUSG00000026385
Psph	8.10342e-53	0.746658	1.98283e-48	47.7027	ENSMUSG00000029446
H3f3a	1.01316e-47	0.421298	2.47909e-43	42.6057	ENSMUSG00000060743
Stmn2	4.27493e-47	-1.64129	1.04603e-42	41.9805	ENSMUSG00000027500
Mgst1	1.47231e-46	0.814633	3.60261e-42	41.4434	ENSMUSG00000008540
Eif1	1.70892e-44	0.686942	4.18154e-40	39.3787	ENSMUSG00000035530
Gsta4	2.55601e-44	0.760438	6.25431e-40	39.2038	ENSMUSG00000032348
Nkain4	6.58848e-44	0.638668	1.61213e-39	38.7926	ENSMUSG00000027574
Fbxo2	5.21783e-43	0.876752	1.27675e-38	37.8939	ENSMUSG00000041556
Tmem59	5.45014e-43	0.613769	1.33359e-38	37.875	ENSMUSG00000028618
Gng5	2.1147e-42	0.507543	5.17446e-38	37.2861	ENSMUSG00000068523
Hsd17b4	2.2863e-42	-0.965456	5.59434e-38	37.2523	ENSMUSG00000024507
Map1lc3b	1.7524e-41	0.699525	4.28796e-37	36.3677	ENSMUSG00000031812
Afm	3.65676e-41	-3.1487	8.94774e-37	36.0483	ENSMUSG00000029369
Lrp1b	7.55452e-41	-1.1623	1.84852e-36	35.7332	ENSMUSG00000049252
mt-Co2	3.82174e-40	0.293005	9.35141e-36	35.0291	ENSMUSG00000064354
Sox11	9.52111e-40	-1.33853	2.32972e-35	34.6327	ENSMUSG00000063632
Tsix	7.73151e-39	-1.29475	1.89182e-34	33.7231	ENSMUSG00000085715
Prdx6	3.93704e-38	0.506623	9.63355e-34	33.0162	ENSMUSG00000026701
Sox10	4.97477e-38	-2.85425	1.21728e-33	32.9146	ENSMUSG00000033006
Pdcd5	7.11995e-38	1.15183	1.74218e-33	32.7589	ENSMUSG00000030417
Adarb2	3.18021e-37	-1.84651	7.78165e-33	32.1089	ENSMUSG00000052551
Igfbpl1	3.74244e-37	-1.52603	9.15738e-33	32.0382	ENSMUSG00000035551
Rps27	5.23189e-37	0.382109	1.28019e-32	31.8927	ENSMUSG00000090733
Mageh1	5.84435e-37	1.10984	1.43005e-32	31.8446	ENSMUSG00000047238
Ost4	7.07469e-36	0.7374	1.73111e-31	30.7617	ENSMUSG00000038803
Opcml	9.20443e-36	-1.56442	2.25223e-31	30.6474	ENSMUSG00000062257
Cox8a	9.84358e-36	0.443041	2.40863e-31	30.6182	ENSMUSG00000035885
Cntn1	1.18068e-35	-1.94223	2.889e-31	30.5393	ENSMUSG00000055022
Cd63	1.35898e-35	0.358301	3.32529e-31	30.4782	ENSMUSG00000025351
Gm5148	1.72942e-35	-3.4509	4.23173e-31	30.3735	ENSMUSG00000058174
Tspan2	7.25819e-35	-1.56971	1.77601e-30	29.7506	ENSMUSG00000027858
Cirbp	1.07339e-34	0.887488	2.62647e-30	29.5806	ENSMUSG00000045193
Cyb5a	4.03169e-34	0.528969	9.86513e-30	29.0059	ENSMUSG00000024646
Pmm1	5.02182e-34	0.714359	1.22879e-29	28.9105	ENSMUSG00000022474
Fyn	3.70977e-33	-1.05771	9.07744e-29	28.042	ENSMUSG00000019843
Nrep	4.42462e-33	-1.57249	1.08266e-28	27.9655	ENSMUSG00000042834
Aldoa	4.4848e-33	0.649241	1.09739e-28	27.9596	ENSMUSG00000030695
Calr3	4.84138e-33	-1.61652	1.18464e-28	27.9264	ENSMUSG00000019732
Mdh1	6.77884e-33	0.673454	1.65871e-28	27.7802	ENSMUSG00000020321
Ndufa13	7.56623e-33	0.585136	1.85138e-28	27.7325	ENSMUSG00000036199
Tmeff2	1.57583e-32	-1.74463	3.85589e-28	27.4139	ENSMUSG00000026109
Vcan	1.76877e-32	-1.65877	4.32801e-28	27.3637	ENSMUSG00000021614
Laptm4a	2.24262e-32	0.387274	5.48746e-28	27.2606	ENSMUSG00000020585
Ncan	2.49283e-32	-0.969488	6.0997e-28	27.2147	ENSMUSG00000002341
Cyba	2.53601e-32	0.839292	6.20536e-28	27.2072	ENSMUSG00000006519
Ncam1	3.97217e-32	-0.90953	9.7195e-28	27.0124	ENSMUSG00000039542
Plxnb3	4.69853e-32	-3.20596	1.14968e-27	26.9394	ENSMUSG00000031385
Ndufb9	4.70411e-32	0.715541	1.15105e-27	26.9389	ENSMUSG00000022354
Hmgn3	4.87701e-32	0.718588	1.19336e-27	26.9232	ENSMUSG00000066456
Igsf3	4.90393e-32	-1.64711	1.19994e-27	26.9208	ENSMUSG00000042035
Lhfpl3	1.65669e-31	-2.0866	4.05375e-27	26.3921	ENSMUSG00000106379
Erbb4	1.82617e-31	-1.29212	4.46845e-27	26.3498	ENSMUSG00000062209
Rpl13a	2.12889e-31	0.416018	5.20919e-27	26.2832	ENSMUSG00000074129
Cmtm5	2.27021e-31	0.656083	5.55499e-27	26.2553	ENSMUSG00000040759
Zfp280d	3.92768e-31	-1.30802	9.61065e-27	26.0172	ENSMUSG00000038535
Dlx1	4.01727e-31	-1.89663	9.82985e-27	26.0075	ENSMUSG00000041911
Wdr26	8.96474e-31	-0.876506	2.19358e-26	25.6588	ENSMUSG00000038733
Pdlim4	1.08437e-30	0.893538	2.65335e-26	25.5762	ENSMUSG00000020388
Gjc3	1.60322e-30	-2.77348	3.92292e-26	25.4064	ENSMUSG00000056966
Igfbp2	2.52282e-30	-1.96924	6.17308e-26	25.2095	ENSMUSG00000039323
Swi5	2.52744e-30	0.5777	6.18439e-26	25.2087	ENSMUSG00000044627
Olig1	9.15214e-30	-1.3868	2.23944e-25	24.6499	ENSMUSG00000046160
Dhrs7	7.81382e-29	0.889092	1.91196e-24	23.7185	ENSMUSG00000021094
Steep1	1.05359e-28	-1.12529	2.57802e-24	23.5887	ENSMUSG00000006423
Ssh2	1.83481e-28	-1.04457	4.4896e-24	23.3478	ENSMUSG00000037926
Blcap	1.93856e-28	-0.928952	4.74345e-24	23.3239	ENSMUSG00000067787
Map1b	3.10876e-28	-1.21774	7.60681e-24	23.1188	ENSMUSG00000052727
Rpl22l1	3.61719e-28	0.715477	8.85091e-24	23.053	ENSMUSG00000039221
Hsp90ab1	4.74476e-28	-0.381266	1.161e-23	22.9352	ENSMUSG00000023944
Dynll2	1.82342e-27	-1.03016	4.46174e-23	22.3505	ENSMUSG00000020483
Gria2	4.42635e-27	-0.864161	1.08308e-22	21.9653	ENSMUSG00000033981
Agrp	7.26874e-27	-1.14385	1.77859e-22	21.7499	ENSMUSG00000005705
Ifi27	8.69563e-27	1.27008	2.12773e-22	21.6721	ENSMUSG00000064215
Crmp1	9.5524e-27	-1.33198	2.33738e-22	21.6313	ENSMUSG00000029121
Sulf2	1.13034e-26	-1.85115	2.76584e-22	21.5582	ENSMUSG00000006800
Ccl21b	2.0349e-26	6.91715	4.9792e-22	21.3028	ENSMUSG00000095675
Tulp4	3.21054e-26	-1.12219	7.85588e-22	21.1048	ENSMUSG00000034377
Neat1	5.05696e-26	0.961728	1.23739e-21	20.9075	ENSMUSG00000092274
Gadl1	9.8904e-26	-2.30991	2.42008e-21	20.6162	ENSMUSG00000056880
Ctsl	1.10719e-25	0.420074	2.70919e-21	20.5672	ENSMUSG00000021477
Prkch	1.16105e-25	-2.2112	2.84096e-21	20.5465	ENSMUSG00000021108
Tubb5	3.73974e-25	-0.63966	9.15077e-21	20.0385	ENSMUSG00000001525
S100a16	3.79678e-25	0.412026	9.29035e-21	20.032	ENSMUSG00000074457
Ptpre	6.63972e-25	-2.46548	1.62467e-20	19.7892	ENSMUSG00000041836
Rnf122	6.87839e-25	-1.97622	1.68307e-20	19.7739	ENSMUSG00000039328
Tppp	7.96813e-25	-2.55602	1.94972e-20	19.71	ENSMUSG00000021573
Dnm3	8.12038e-25	-1.66792	1.98698e-20	19.7018	ENSMUSG00000040265
Pcdh17	1.17078e-24	-0.874814	2.86478e-20	19.5429	ENSMUSG00000035566
Filip1l	1.69268e-24	-1.91769	4.14182e-20	19.3828	ENSMUSG00000043336
Tmem254	3.72066e-24	1.03265	9.10408e-20	19.0408	ENSMUSG00000072676
Dscam	5.97243e-24	-2.34073	1.46139e-19	18.8352	ENSMUSG00000050272
Mpc1	7.83379e-24	0.493739	1.91685e-19	18.7174	ENSMUSG00000023861
Igfbp5	9.21421e-24	-0.747478	2.25463e-19	18.6469	ENSMUSG00000026185
Sumo2	1.57728e-23	0.513505	3.85945e-19	18.4135	ENSMUSG00000020738
Rps19	2.03817e-23	0.462691	4.98719e-19	18.3021	ENSMUSG00000040952
Rplp2	2.836e-23	0.339519	6.9394e-19	18.1587	ENSMUSG00000025508
Rgs5	3.5865e-23	-0.992624	8.7758e-19	18.0567	ENSMUSG00000026678
Pxmp2	4.06815e-23	1.12436	9.95436e-19	18.002	ENSMUSG00000029499
Atraid	4.34095e-23	0.522956	1.06219e-18	17.9738	ENSMUSG00000013622
Sdhd	6.08289e-23	1.26168	1.48842e-18	17.8273	ENSMUSG00000000171
Glo1	6.32074e-23	0.650672	1.54662e-18	17.8106	ENSMUSG00000024026
Pcdh7	7.39548e-23	-1.43126	1.8096e-18	17.7424	ENSMUSG00000029108
Aatk	1.10433e-22	-1.68189	2.70219e-18	17.5683	ENSMUSG00000025375
Sema5a	1.28999e-22	-1.90093	3.15647e-18	17.5008	ENSMUSG00000022231
Rsph9	1.91942e-22	0.781045	4.69663e-18	17.3282	ENSMUSG00000023966
Psma3	2.04094e-22	0.707578	4.99397e-18	17.3016	ENSMUSG00000060073
Ank3	2.36474e-22	-1.35522	5.78628e-18	17.2376	ENSMUSG00000069601
Nav3	2.87879e-22	-1.57773	7.04412e-18	17.1522	ENSMUSG00000020181
Sox4	2.97031e-22	-0.912055	7.26806e-18	17.1386	ENSMUSG00000076431
Scg5	3.78178e-22	0.731261	9.25364e-18	17.0337	ENSMUSG00000023236
Phldb1	3.88323e-22	-1.6876	9.50187e-18	17.0222	ENSMUSG00000048537
Kank1	4.49784e-22	-1.69365	1.10058e-17	16.9584	ENSMUSG00000032702
Wdr38	8.4574e-22	-2.50925	2.06944e-17	16.6841	ENSMUSG00000035295
Pik3c2g	9.4122e-22	-2.42464	2.30307e-17	16.6377	ENSMUSG00000030228
Kcnd2	1.07722e-21	-1.47928	2.63584e-17	16.5791	ENSMUSG00000060882
Il18	1.24394e-21	0.633954	3.04379e-17	16.5166	ENSMUSG00000039217
H2ac19	1.46626e-21	0.85134	3.58778e-17	16.4452	ENSMUSG00000063954
Rgcc	1.68745e-21	0.894781	4.12901e-17	16.3842	ENSMUSG00000022018
Gatm	2.21195e-21	-1.40542	5.41241e-17	16.2666	ENSMUSG00000027199
Ryr3	2.93882e-21	-1.89197	7.19099e-17	16.1432	ENSMUSG00000057378
Myrf	3.23209e-21	-2.41265	7.90859e-17	16.1019	ENSMUSG00000036098
Grm7	3.50437e-21	-2.11608	8.57483e-17	16.0668	ENSMUSG00000056755
Cnbp	4.59959e-21	0.548708	1.12547e-16	15.9487	ENSMUSG00000030057
Prkca	1.08739e-20	-1.34264	2.66072e-16	15.575	ENSMUSG00000050965
Atp6v1g1	1.36781e-20	0.59563	3.34689e-16	15.4754	ENSMUSG00000039105
Nudt4	1.52939e-20	-1.32379	3.74226e-16	15.4269	ENSMUSG00000020029
Sema4d	1.74701e-20	-1.09894	4.27476e-16	15.3691	ENSMUSG00000021451
Sez6l	2.71597e-20	-1.93411	6.6457e-16	15.1775	ENSMUSG00000058153
Top2a	2.82632e-20	-1.84364	6.91573e-16	15.1602	ENSMUSG00000020914
Adgrg6	3.94099e-20	-1.86749	9.64321e-16	15.0158	ENSMUSG00000039116
Ablim2	4.73537e-20	-1.94745	1.1587e-15	14.936	ENSMUSG00000029095
mt-Nd3	5.48522e-20	-0.284302	1.34218e-15	14.8722	ENSMUSG00000064360
BC031181	5.60593e-20	0.531827	1.37171e-15	14.8627	ENSMUSG00000036299
Atp6v0c	5.64025e-20	0.44816	1.38011e-15	14.8601	ENSMUSG00000024121
Taf9	5.69723e-20	2.30373	1.39406e-15	14.8557	ENSMUSG00000052293
Ndn	5.73076e-20	-0.753675	1.40226e-15	14.8532	ENSMUSG00000033585
Slc16a1	6.1349e-20	-1.1852	1.50115e-15	14.8236	ENSMUSG00000032902
P2ry12	6.35393e-20	-1.24515	1.55474e-15	14.8083	ENSMUSG00000036353
Basp1	6.38313e-20	-0.964049	1.56189e-15	14.8064	ENSMUSG00000045763
Dock9	8.94736e-20	-1.4227	2.18933e-15	14.6597	ENSMUSG00000025558
Ppp1r16b	9.6525e-20	-1.83774	2.36187e-15	14.6267	ENSMUSG00000037754
Elavl3	1.00237e-19	-0.978357	2.4527e-15	14.6104	ENSMUSG00000003410
Mal	1.00497e-19	-1.14279	2.45905e-15	14.6092	ENSMUSG00000027375
Pttg1	1.01061e-19	0.745758	2.47286e-15	14.6068	ENSMUSG00000020415
Rab33a	1.24724e-19	-1.95907	3.05187e-15	14.5154	ENSMUSG00000031104
Uqcrc1	1.62394e-19	0.752385	3.97362e-15	14.4008	ENSMUSG00000025651
Gltp	2.02616e-19	-1.47194	4.9578e-15	14.3047	ENSMUSG00000011884
Scd2	2.31197e-19	-0.297113	5.65715e-15	14.2474	ENSMUSG00000025203
Thsd7b	2.41165e-19	-2.11785	5.90106e-15	14.2291	ENSMUSG00000042581
Igsf9b	3.37096e-19	-2.64733	8.24839e-15	14.0836	ENSMUSG00000034275
Crip2	3.94974e-19	0.469531	9.66462e-15	14.0148	ENSMUSG00000006356
Tubb3	4.64062e-19	-1.32126	1.13551e-14	13.9448	ENSMUSG00000062380
Hexb	4.76254e-19	-0.826996	1.16535e-14	13.9335	ENSMUSG00000021665
Snhg9	9.84239e-19	0.571898	2.40833e-14	13.6183	ENSMUSG00000090101
Dcx	1.40768e-18	-1.76735	3.44445e-14	13.4629	ENSMUSG00000031285
Selenom	1.46759e-18	0.60828	3.59105e-14	13.4448	ENSMUSG00000075702
Cspg4	1.48792e-18	-1.92187	3.64079e-14	13.4388	ENSMUSG00000032911
Tlk1	1.53518e-18	-1.27709	3.75643e-14	13.4252	ENSMUSG00000041997
Kxd1	1.72162e-18	0.376129	4.21263e-14	13.3754	ENSMUSG00000055553
Dpysl3	1.80816e-18	-1.11365	4.42438e-14	13.3541	ENSMUSG00000024501
Eef2	1.89438e-18	-0.521471	4.63536e-14	13.3339	ENSMUSG00000034994
Cdh18	1.93249e-18	-1.89118	4.72861e-14	13.3253	ENSMUSG00000040420
Cnp	2.10317e-18	-0.60703	5.14624e-14	13.2885	ENSMUSG00000006782
Tmem132d	2.2688e-18	-2.09513	5.55153e-14	13.2556	ENSMUSG00000034310
Bfsp2	2.85575e-18	-2.40759	6.98772e-14	13.1557	ENSMUSG00000032556
Nnat	3.58254e-18	-0.247297	8.76612e-14	13.0572	ENSMUSG00000067786
Tmem108	3.90449e-18	-1.91556	9.55389e-14	13.0198	ENSMUSG00000042757
Kcnip1	4.52792e-18	-1.54463	1.10794e-13	12.9555	ENSMUSG00000053519
Lrba	4.9895e-18	-1.22416	1.22088e-13	12.9133	ENSMUSG00000028080
Aplp1	7.19803e-18	-0.938089	1.76129e-13	12.7542	ENSMUSG00000006651
Skp1	7.67461e-18	0.372694	1.8779e-13	12.7263	ENSMUSG00000036309
Hmgcs1	1.02946e-17	-0.759276	2.51899e-13	12.5988	ENSMUSG00000093930
Chn2	1.17045e-17	-1.54532	2.86397e-13	12.543	ENSMUSG00000004633
Reps2	1.32261e-17	-2.24713	3.23628e-13	12.49	ENSMUSG00000040855
Cdh5	1.48472e-17	-1.68513	3.63297e-13	12.4397	ENSMUSG00000031871
Brinp1	1.52078e-17	-2.01157	3.72119e-13	12.4293	ENSMUSG00000028351
Gabarapl2	2.05172e-17	0.516025	5.02034e-13	12.2993	ENSMUSG00000031950
Gad2	2.18577e-17	-1.5305	5.34835e-13	12.2718	ENSMUSG00000026787
Spock2	2.58674e-17	-0.682327	6.3295e-13	12.1986	ENSMUSG00000058297
Csmd3	3.13211e-17	-1.63671	7.66396e-13	12.1155	ENSMUSG00000022311
Dynlt1f	3.55462e-17	1.02368	8.6978e-13	12.0606	ENSMUSG00000095677
Golm1	4.1187e-17	-1.32727	1.0078e-12	11.9966	ENSMUSG00000021556
Fscn1	4.1502e-17	-1.10371	1.01551e-12	11.9933	ENSMUSG00000029581
Edil3	5.19954e-17	-2.00766	1.27228e-12	11.8954	ENSMUSG00000034488
Pde4dip	6.12138e-17	-1.06744	1.49784e-12	11.8245	ENSMUSG00000038170
Dpysl2	6.70462e-17	-0.62071	1.64055e-12	11.785	ENSMUSG00000022048
Tmem50a	7.47268e-17	0.493214	1.82849e-12	11.7379	ENSMUSG00000028822
Dock10	8.58817e-17	-1.86454	2.10144e-12	11.6775	ENSMUSG00000038608
Dlx2	8.74914e-17	-1.79354	2.14083e-12	11.6694	ENSMUSG00000023391
Nav1	9.43702e-17	-1.06176	2.30915e-12	11.6365	ENSMUSG00000009418
Fam107b	9.51707e-17	-1.4816	2.32873e-12	11.6329	ENSMUSG00000026655
Arpc1b	9.76364e-17	-1.01827	2.38907e-12	11.6218	ENSMUSG00000029622
Bsg	1.09109e-16	-0.272518	2.6698e-12	11.5735	ENSMUSG00000023175
Selenos	1.1063e-16	0.478594	2.70701e-12	11.5675	ENSMUSG00000075701
Scp2	1.27917e-16	0.410378	3.13001e-12	11.5045	ENSMUSG00000028603
Pik3r3	1.36838e-16	-1.33128	3.34829e-12	11.4752	ENSMUSG00000028698
Rps17	1.41685e-16	0.354533	3.46689e-12	11.4601	ENSMUSG00000061787
Cenpf	1.85358e-16	-1.8339	4.53553e-12	11.3434	ENSMUSG00000026605
Nsg2	3.4736e-16	-1.4227	8.49956e-12	11.0706	ENSMUSG00000020297
Agt	3.64504e-16	-1.88759	8.91906e-12	11.0497	ENSMUSG00000031980
Map6d1	5.57182e-16	-3.54214	1.36337e-11	10.8654	ENSMUSG00000041205
Trpm4	6.69044e-16	-2.36912	1.63708e-11	10.7859	ENSMUSG00000038260
Sntg1	8.6148e-16	-0.982789	2.10796e-11	10.6761	ENSMUSG00000025909
Psme2	9.63231e-16	0.746996	2.35693e-11	10.6277	ENSMUSG00000079197
Trf	9.68757e-16	-1.28742	2.37045e-11	10.6252	ENSMUSG00000032554
Bcan	9.73056e-16	-0.457748	2.38097e-11	10.6232	ENSMUSG00000004892
Epb41l2	1.02905e-15	-0.689134	2.51798e-11	10.5989	ENSMUSG00000019978
Fa2h	1.37935e-15	-1.67537	3.37512e-11	10.4717	ENSMUSG00000033579
Gm19951	1.42656e-15	-1.33152	3.49065e-11	10.4571	ENSMUSG00000113136
Serinc3	1.43811e-15	-0.696842	3.51892e-11	10.4536	ENSMUSG00000017707
Rps13	1.79846e-15	0.331183	4.40066e-11	10.3565	ENSMUSG00000090862
Naca	1.81073e-15	0.482825	4.43067e-11	10.3535	ENSMUSG00000061315
Tnc	2.59315e-15	-1.09585	6.34518e-11	10.1976	ENSMUSG00000028364
Apcdd1	3.14913e-15	-1.02782	7.70561e-11	10.1132	ENSMUSG00000071847
Snrpb	3.15399e-15	0.573394	7.71749e-11	10.1125	ENSMUSG00000027404
Rgs2	3.64258e-15	-1.05344	8.91304e-11	10.05	ENSMUSG00000026360
Cfap43	3.73088e-15	-1.17154	9.12909e-11	10.0396	ENSMUSG00000044948
Smoc1	4.38469e-15	-2.01382	1.07289e-10	9.96944	ENSMUSG00000021136
Elmo1	5.75503e-15	-1.34766	1.4082e-10	9.85134	ENSMUSG00000041112
Gria4	5.99965e-15	-2.26276	1.46805e-10	9.83326	ENSMUSG00000025892
H1f2	6.05243e-15	1.15035	1.48097e-10	9.82945	ENSMUSG00000036181
Lrrc7	6.45229e-15	-1.36756	1.57881e-10	9.80167	ENSMUSG00000028176
Selenok	7.15771e-15	0.338624	1.75142e-10	9.75661	ENSMUSG00000042682
Cdk5rap2	9.4516e-15	-0.696168	2.31271e-10	9.63588	ENSMUSG00000039298
Rnf24	1.04001e-14	-0.839408	2.5448e-10	9.59435	ENSMUSG00000048911
Eef1d	1.08515e-14	0.575191	2.65526e-10	9.57589	ENSMUSG00000055762
Tomm22	1.1433e-14	0.580065	2.79755e-10	9.55322	ENSMUSG00000022427
Sema6a	1.16165e-14	-0.684508	2.84245e-10	9.54631	ENSMUSG00000019647
Gpx8	1.21559e-14	0.607543	2.97443e-10	9.5266	ENSMUSG00000021760
Cd59a	1.25267e-14	-2.41121	3.06515e-10	9.51355	ENSMUSG00000032679
Atxn2l	1.31558e-14	-0.666627	3.2191e-10	9.49227	ENSMUSG00000032637
Calml4	1.43769e-14	-3.10453	3.51789e-10	9.45372	ENSMUSG00000032246
Cd93	1.51488e-14	-1.81022	3.70676e-10	9.43101	ENSMUSG00000027435
Kndc1	1.73871e-14	-1.54727	4.25445e-10	9.37116	ENSMUSG00000066129
Bnip3	1.81204e-14	0.990667	4.43387e-10	9.35322	ENSMUSG00000078566
Echs1	1.85613e-14	0.583805	4.54175e-10	9.34278	ENSMUSG00000025465
Ppfibp1	2.40935e-14	-1.60397	5.89544e-10	9.22948	ENSMUSG00000016487
Midn	2.44821e-14	-1.24638	5.99052e-10	9.22254	ENSMUSG00000035621
Gstk1	2.53599e-14	0.908692	6.20531e-10	9.20724	ENSMUSG00000029864
Uck2	2.83021e-14	-1.6015	6.92525e-10	9.15956	ENSMUSG00000026558
Gm21865	3.19884e-14	-2.30853	7.82724e-10	9.10639	ENSMUSG00000093895
Plcxd3	4.17945e-14	-2.06947	1.02267e-09	8.99026	ENSMUSG00000049148
Grip1	4.69148e-14	-1.19443	1.14796e-09	8.94007	ENSMUSG00000034813
Dlx5	4.86288e-14	-1.7226	1.1899e-09	8.92449	ENSMUSG00000029755
Arhgef28	5.16888e-14	-1.54794	1.26477e-09	8.89799	ENSMUSG00000021662
Mif	5.39835e-14	0.34811	1.32092e-09	8.87912	ENSMUSG00000033307
Slc44a1	5.71435e-14	-0.829096	1.39824e-09	8.85442	ENSMUSG00000028412
Cox7a2l	5.9372e-14	0.524501	1.45277e-09	8.8378	ENSMUSG00000024248
Brk1	6.17473e-14	0.476341	1.51089e-09	8.82077	ENSMUSG00000033940
Eif4g2	6.5445e-14	-0.593265	1.60137e-09	8.79551	ENSMUSG00000005610
Nmbr	6.55687e-14	-2.68323	1.6044e-09	8.79469	ENSMUSG00000019865
Tenm4	6.82498e-14	-1.22702	1.67e-09	8.77728	ENSMUSG00000048078
Eps8	6.86746e-14	-1.89302	1.6804e-09	8.77459	ENSMUSG00000015766
Ralyl	7.74477e-14	-1.68805	1.89507e-09	8.72238	ENSMUSG00000039717
Rps14	8.44795e-14	0.212985	2.06713e-09	8.68463	ENSMUSG00000024608
Mpv17	9.58902e-14	0.564777	2.34634e-09	8.62961	ENSMUSG00000107283
Rnf126	1.01017e-13	-1.18136	2.47179e-09	8.60699	ENSMUSG00000035890
Gad1	1.09621e-13	-1.8571	2.68231e-09	8.57149	ENSMUSG00000070880
Tmem178b	1.15234e-13	-1.11321	2.81966e-09	8.5498	ENSMUSG00000057716
Nfib	1.17716e-13	-0.415926	2.88039e-09	8.54055	ENSMUSG00000008575
Vtn	1.19915e-13	-1.33735	2.93419e-09	8.53251	ENSMUSG00000017344
Tril	1.4055e-13	-0.973717	3.43912e-09	8.46355	ENSMUSG00000043496
Trio	1.441e-13	-1.05334	3.52597e-09	8.45272	ENSMUSG00000022263
Slc7a1	1.55018e-13	-1.28085	3.79313e-09	8.421	ENSMUSG00000041313
Tmed9	1.77596e-13	0.482439	4.34559e-09	8.36195	ENSMUSG00000058569
Prkg1	2.29396e-13	-1.25364	5.61308e-09	8.2508	ENSMUSG00000052920
Kazn	2.35572e-13	-1.0135	5.76421e-09	8.23926	ENSMUSG00000040606
Sar1b	2.53629e-13	0.523725	6.20604e-09	8.20719	ENSMUSG00000020386
Olig2	2.55692e-13	-1.38423	6.25652e-09	8.20367	ENSMUSG00000039830
Stra6	2.6526e-13	-2.18715	6.49066e-09	8.18771	ENSMUSG00000032327
Ptprd	2.68821e-13	-0.793729	6.57777e-09	8.18192	ENSMUSG00000028399
Ccser2	2.89017e-13	-0.727679	7.07195e-09	8.15046	ENSMUSG00000058690
Pecam1	3.6666e-13	-1.68451	8.97181e-09	8.04712	ENSMUSG00000020717
Il31ra	3.70736e-13	-0.827092	9.07155e-09	8.04232	ENSMUSG00000050377
Rgs22	3.98526e-13	-1.46113	9.75152e-09	8.01093	ENSMUSG00000037627
Fam221b	4.33877e-13	-2.80352	1.06165e-08	7.97402	ENSMUSG00000043633
Sox8	4.36214e-13	-0.99054	1.06737e-08	7.97168	ENSMUSG00000024176
Plekho1	4.41637e-13	0.861707	1.08064e-08	7.96632	ENSMUSG00000015745
Nr2f1	4.57687e-13	-1.20114	1.11991e-08	7.95081	ENSMUSG00000069171
Zdhhc14	5.08401e-13	-1.40965	1.24401e-08	7.90518	ENSMUSG00000034265
Islr2	5.70634e-13	-1.53639	1.39628e-08	7.85503	ENSMUSG00000051243
Kcnma1	6.92308e-13	-1.7679	1.69401e-08	7.77108	ENSMUSG00000063142
Tfap2d	6.94497e-13	-3.22576	1.69937e-08	7.76971	ENSMUSG00000042596
Hdac9	7.06921e-13	-0.56333	1.72977e-08	7.76201	ENSMUSG00000004698
Ccdc152	7.7324e-13	-2.35468	1.89204e-08	7.72307	ENSMUSG00000091119
Gm14204	9.95381e-13	-1.85056	2.4356e-08	7.61339	ENSMUSG00000086496
Park7	1.04698e-12	0.37544	2.56185e-08	7.59145	ENSMUSG00000028964
Cald1	1.0622e-12	-1.00563	2.5991e-08	7.58518	ENSMUSG00000029761
Slc44a5	1.1116e-12	-1.55198	2.71997e-08	7.56544	ENSMUSG00000028360
Tmem255b	1.11869e-12	-2.59263	2.73733e-08	7.56267	ENSMUSG00000038457
Myl9	1.12868e-12	0.540185	2.76177e-08	7.55881	ENSMUSG00000067818
Brinp3	1.16542e-12	-1.90969	2.85168e-08	7.5449	ENSMUSG00000035131
Bdh2	1.19559e-12	0.769944	2.92548e-08	7.5338	ENSMUSG00000028167
Srcin1	1.35812e-12	-1.41227	3.32318e-08	7.47845	ENSMUSG00000038453
Ypel3	1.43231e-12	0.664719	3.50472e-08	7.45535	ENSMUSG00000042675
Adgrl3	1.5969e-12	-0.695116	3.90746e-08	7.40811	ENSMUSG00000037605
Wasf1	1.61504e-12	-1.38206	3.95183e-08	7.4032	ENSMUSG00000019831
Cdk5r1	1.64608e-12	-1.21856	4.02778e-08	7.39493	ENSMUSG00000048895
Hsd17b10	1.71531e-12	0.514899	4.19719e-08	7.37704	ENSMUSG00000025260
Cacnb2	1.87688e-12	-1.18689	4.59253e-08	7.33795	ENSMUSG00000057914
Col4a1	1.95234e-12	-0.861362	4.77718e-08	7.32083	ENSMUSG00000031502
Trim17	2.40178e-12	0.615171	5.8769e-08	7.23085	ENSMUSG00000036964
Cacng4	2.42639e-12	-0.817314	5.93713e-08	7.22642	ENSMUSG00000020723
Tprkb	2.67015e-12	0.614164	6.53359e-08	7.18485	ENSMUSG00000054226
Epas1	2.86507e-12	-0.712705	7.01055e-08	7.15425	ENSMUSG00000024140
Sh3bp4	2.96399e-12	-1.56775	7.25259e-08	7.13951	ENSMUSG00000036206
Mex3a	3.119e-12	-0.99079	7.63187e-08	7.11737	ENSMUSG00000074480
Psmb2	3.21485e-12	0.37212	7.86642e-08	7.10422	ENSMUSG00000028837
Hnrnpab	3.24458e-12	-0.781348	7.93916e-08	7.10023	ENSMUSG00000020358
Smim30	3.4272e-12	0.577299	8.38601e-08	7.07644	ENSMUSG00000052419
Gnas	3.58235e-12	-0.221617	8.76565e-08	7.05722	ENSMUSG00000027523
Cetn3	3.64032e-12	0.413745	8.90749e-08	7.05024	ENSMUSG00000021537
Snx22	3.71855e-12	-2.09827	9.09893e-08	7.04101	ENSMUSG00000039452
Emc7	3.73326e-12	0.4858	9.13492e-08	7.0393	ENSMUSG00000055943
Rab44	3.88579e-12	-3.0904	9.50813e-08	7.0219	ENSMUSG00000064147
Laptm5	3.92296e-12	-1.14728	9.59908e-08	7.01777	ENSMUSG00000028581
Tmem218	3.97717e-12	0.558737	9.73173e-08	7.01181	ENSMUSG00000032121
Tmem151a	3.99785e-12	-2.25482	9.78233e-08	7.00956	ENSMUSG00000061451
Tceal8	4.59605e-12	0.497899	1.12461e-07	6.949	ENSMUSG00000051579
Plpp4	4.98332e-12	-2.31167	1.21937e-07	6.91386	ENSMUSG00000070366
Grm5	4.99847e-12	-1.4286	1.22308e-07	6.91255	ENSMUSG00000049583
Hsp90aa1	5.43788e-12	-0.313368	1.33059e-07	6.87595	ENSMUSG00000021270
Cdca8	5.43921e-12	-1.9016	1.33092e-07	6.87585	ENSMUSG00000028873
Patl2	5.74812e-12	-1.50584	1.40651e-07	6.85186	ENSMUSG00000027233
Spag17	6.44075e-12	-2.5007	1.57599e-07	6.80245	ENSMUSG00000027867
Slc1a1	6.49534e-12	-1.45923	1.58934e-07	6.79878	ENSMUSG00000024935
Prkcq	7.65177e-12	-1.67424	1.87231e-07	6.72762	ENSMUSG00000026778
Gclm	7.7486e-12	0.293525	1.896e-07	6.72216	ENSMUSG00000028124
Anapc11	7.78606e-12	0.348688	1.90517e-07	6.72007	ENSMUSG00000025135
Rheb	8.11762e-12	0.482485	1.9863e-07	6.70195	ENSMUSG00000028945
Psme1	8.29381e-12	0.600411	2.02941e-07	6.69263	ENSMUSG00000022216
Acta2	8.4909e-12	-2.08567	2.07764e-07	6.68243	ENSMUSG00000035783
Bin1	8.83302e-12	-0.982362	2.16135e-07	6.66527	ENSMUSG00000024381
Kif11	8.97862e-12	-2.46345	2.19698e-07	6.65817	ENSMUSG00000012443
Rpl35a	9.27361e-12	0.262368	2.26916e-07	6.64414	ENSMUSG00000060636
Atp1a2	1.05969e-11	-0.243325	2.59295e-07	6.58621	ENSMUSG00000007097
Cnksr3	1.06494e-11	-1.2689	2.6058e-07	6.58406	ENSMUSG00000015202
Cacnb4	1.13232e-11	-1.28436	2.77068e-07	6.55741	ENSMUSG00000017412
Manbal	1.29387e-11	0.589334	3.16598e-07	6.49949	ENSMUSG00000063019
Tmem88b	1.33364e-11	-1.85056	3.26328e-07	6.48635	ENSMUSG00000073680
Ydjc	1.38026e-11	-1.95222	3.37736e-07	6.47142	ENSMUSG00000041774
Kmt5a	1.41506e-11	-1.34576	3.46252e-07	6.46061	ENSMUSG00000049327
Myo7a	1.43261e-11	-1.75757	3.50545e-07	6.45526	ENSMUSG00000030761
Bag6	1.45335e-11	-0.910639	3.55621e-07	6.44901	ENSMUSG00000024392
Nhsl1	1.56742e-11	-1.31167	3.83532e-07	6.4162	ENSMUSG00000039835
Igsf8	1.59904e-11	-0.703372	3.9127e-07	6.40752	ENSMUSG00000038034
Syne1	1.60157e-11	-0.891734	3.91888e-07	6.40684	ENSMUSG00000096054
Ubl3	1.66209e-11	-0.720699	4.06696e-07	6.39073	ENSMUSG00000001687
Csf1r	1.80105e-11	-0.880185	4.40698e-07	6.35586	ENSMUSG00000024621
Cadps	1.92542e-11	-1.42449	4.71131e-07	6.32686	ENSMUSG00000054423
Ednrb	1.9513e-11	-0.44587	4.77464e-07	6.32106	ENSMUSG00000022122
Leng8	2.40993e-11	-0.951862	5.89686e-07	6.22938	ENSMUSG00000035545
Mrps33	2.45683e-11	0.356554	6.01162e-07	6.22101	ENSMUSG00000029918
Padi2	2.60402e-11	-1.8779	6.37178e-07	6.19574	ENSMUSG00000028927
Ets1	2.67699e-11	-1.85674	6.55033e-07	6.18374	ENSMUSG00000032035
Cd34	2.89633e-11	-1.96702	7.08704e-07	6.14954	ENSMUSG00000016494
Sv2a	2.92016e-11	-1.47194	7.14535e-07	6.14598	ENSMUSG00000038486
Vps28	2.97277e-11	0.437284	7.27408e-07	6.13822	ENSMUSG00000115987
Prdx3	3.10379e-11	0.824651	7.59467e-07	6.11949	ENSMUSG00000024997
Pdcd6	3.17457e-11	0.478625	7.76785e-07	6.1097	ENSMUSG00000021576
Cep170	3.3958e-11	-0.967022	8.30919e-07	6.08044	ENSMUSG00000057335
Sdhb	3.74902e-11	0.400464	9.17349e-07	6.03747	ENSMUSG00000009863
Zfp365	3.75582e-11	-2.09827	9.19012e-07	6.03668	ENSMUSG00000037855
Tshz2	3.93614e-11	-1.40252	9.63133e-07	6.01631	ENSMUSG00000047907
Cdca3	4.03733e-11	-1.90113	9.87894e-07	6.00529	ENSMUSG00000023505
Rpl10	4.11402e-11	0.409927	1.00666e-06	5.99712	ENSMUSG00000008682
Jcad	4.12934e-11	-1.58668	1.01041e-06	5.9955	ENSMUSG00000033960
Pcdh15	4.16606e-11	-0.729782	1.01939e-06	5.99166	ENSMUSG00000052613
Serinc5	4.31111e-11	-1.20971	1.05488e-06	5.9768	ENSMUSG00000021703
Atp6v0e2	4.45297e-11	0.560341	1.0896e-06	5.96273	ENSMUSG00000039347
Cope	4.76461e-11	0.411117	1.16585e-06	5.93336	ENSMUSG00000055681
Pcdh9	4.77124e-11	-0.40901	1.16747e-06	5.93275	ENSMUSG00000055421
Zwint	4.8821e-11	0.571	1.1946e-06	5.92278	ENSMUSG00000019923
Psmc5	5.65763e-11	0.591774	1.38437e-06	5.85875	ENSMUSG00000020708
Smim20	6.1117e-11	0.745015	1.49547e-06	5.82522	ENSMUSG00000061461
Meg3	6.62458e-11	0.629345	1.62097e-06	5.79023	ENSMUSG00000021268
Nxph1	7.11184e-11	-1.69572	1.7402e-06	5.7594	ENSMUSG00000046178
Ptprn2	7.48659e-11	-0.755436	1.83189e-06	5.7371	ENSMUSG00000056553
Adh5	7.90754e-11	0.510589	1.9349e-06	5.71334	ENSMUSG00000028138
Adrm1	8.01668e-11	1.35129	1.9616e-06	5.70739	ENSMUSG00000039041
Chmp2a	9.03517e-11	0.401048	2.21081e-06	5.65545	ENSMUSG00000033916
Ppp3ca	9.47474e-11	-0.622158	2.31837e-06	5.63482	ENSMUSG00000028161
Ctsz	9.91854e-11	0.483755	2.42697e-06	5.61494	ENSMUSG00000016256
Atp6v1f	1.00087e-10	0.381186	2.44902e-06	5.61101	ENSMUSG00000004285
Zdhhc2	1.00272e-10	-2.25653	2.45356e-06	5.6102	ENSMUSG00000039470
Tceal3	1.00681e-10	0.599004	2.46356e-06	5.60844	ENSMUSG00000044550
Gpx4	1.07094e-10	0.297222	2.62047e-06	5.58162	ENSMUSG00000075706
Tst	1.08819e-10	0.418996	2.6627e-06	5.57468	ENSMUSG00000044986
Arl6ip5	1.10737e-10	0.527767	2.70963e-06	5.56709	ENSMUSG00000035199
Tuba1a	1.14597e-10	-0.134005	2.80408e-06	5.55221	ENSMUSG00000072235
Cby1	1.16081e-10	0.555477	2.84038e-06	5.54662	ENSMUSG00000022428
Snhg3	1.20032e-10	0.819064	2.93706e-06	5.53209	ENSMUSG00000085241
Tenm2	1.23913e-10	-1.40631	3.03203e-06	5.51827	ENSMUSG00000049336
Zfp488	1.33499e-10	-3.80352	3.26658e-06	5.48591	ENSMUSG00000044519
Chchd7	1.34534e-10	0.528389	3.2919e-06	5.48255	ENSMUSG00000042198
Trp53i11	1.35466e-10	-1.67063	3.31471e-06	5.47955	ENSMUSG00000068735
Txn2	1.40548e-10	0.453881	3.43907e-06	5.46356	ENSMUSG00000005354
Pla2g4c	1.43575e-10	-4.4816	3.51314e-06	5.4543	ENSMUSG00000033847
Syt1	1.49375e-10	-1.55497	3.65506e-06	5.43711	ENSMUSG00000035864
Gcc1	1.57219e-10	-1.83104	3.847e-06	5.41488	ENSMUSG00000029708
Pde4d	1.77231e-10	-0.573108	4.33667e-06	5.36284	ENSMUSG00000021699
Secisbp2l	1.80529e-10	-0.676667	4.41737e-06	5.35484	ENSMUSG00000035093
Cdhr4	1.84479e-10	-2.6191	4.51402e-06	5.34544	ENSMUSG00000032595
S100a6	1.88492e-10	0.409978	4.6122e-06	5.33609	ENSMUSG00000001025
Fhl2	1.93479e-10	-3.08023	4.73423e-06	5.32475	ENSMUSG00000008136
Slc8a1	1.94101e-10	-1.36612	4.74945e-06	5.32336	ENSMUSG00000054640
Echdc2	1.98275e-10	0.836298	4.85158e-06	5.31412	ENSMUSG00000028601
Sdhc	2.10268e-10	0.403168	5.14504e-06	5.28861	ENSMUSG00000058076
Pin4	2.16196e-10	1.10882	5.29009e-06	5.27654	ENSMUSG00000079480
Airn	2.20059e-10	-1.23874	5.38462e-06	5.26885	ENSMUSG00000078247
Naaladl2	2.3273e-10	-0.812316	5.69467e-06	5.24453	ENSMUSG00000102758
Pbx3	2.37715e-10	-0.8579	5.81665e-06	5.23533	ENSMUSG00000038718
Axdnd1	2.40798e-10	-1.55046	5.89208e-06	5.22973	ENSMUSG00000026601
Pacrg	2.54497e-10	0.642516	6.22729e-06	5.2057	ENSMUSG00000037196
Ust	2.66933e-10	-1.4444	6.53158e-06	5.18498	ENSMUSG00000047712
Prc1	2.6728e-10	-1.84084	6.54007e-06	5.18442	ENSMUSG00000038943
Ddt	2.72724e-10	0.490391	6.67328e-06	5.17566	ENSMUSG00000001666
Cdh20	2.97544e-10	-1.27806	7.28061e-06	5.13783	ENSMUSG00000050840
App	3.09012e-10	-0.49397	7.56121e-06	5.12141	ENSMUSG00000022892
Wdfy1	3.10944e-10	-1.19529	7.60849e-06	5.1187	ENSMUSG00000073643
Cemip2	3.11883e-10	-1.3051	7.63145e-06	5.11739	ENSMUSG00000024754
Csrp1	3.25018e-10	0.433708	7.95286e-06	5.09948	ENSMUSG00000026421
Chchd2	3.3644e-10	0.192612	8.23234e-06	5.08448	ENSMUSG00000070493
Fnbp1l	3.60053e-10	-0.973741	8.81015e-06	5.05502	ENSMUSG00000039735
Maf	3.72579e-10	-1.08199	9.11663e-06	5.04017	ENSMUSG00000055435
Foxj1	3.80637e-10	-0.783699	9.31381e-06	5.03087	ENSMUSG00000034227
Chmp4b	3.993e-10	0.368544	9.77046e-06	5.01008	ENSMUSG00000038467
Nrp1	4.39455e-10	-2.05044	1.0753e-05	4.96847	ENSMUSG00000025810
Atp9a	4.44883e-10	-0.891279	1.08858e-05	4.96314	ENSMUSG00000027546
Bbip1	4.45416e-10	0.379436	1.08989e-05	4.96262	ENSMUSG00000084957
Stab1	5.0175e-10	-1.58668	1.22773e-05	4.9109	ENSMUSG00000042286
Psmc4	5.44629e-10	0.552393	1.33265e-05	4.87528	ENSMUSG00000030603
Gm49394	5.49338e-10	-1.3613	1.34418e-05	4.87154	ENSMUSG00000115302
Rap2a	5.55276e-10	-0.894805	1.3587e-05	4.86688	ENSMUSG00000051615
Tmem181a	5.76878e-10	-1.04931	1.41156e-05	4.8503	ENSMUSG00000038141
Ccr9	5.83186e-10	-2.60713	1.427e-05	4.84558	ENSMUSG00000029530
Ctif	6.16882e-10	-1.0375	1.50945e-05	4.82118	ENSMUSG00000052928
Gm10714	6.31605e-10	-2.00766	1.54547e-05	4.81094	ENSMUSG00000074555
Ptprz1	6.56656e-10	-0.176888	1.60677e-05	4.79405	ENSMUSG00000068748
Tmem123	6.83221e-10	-1.32194	1.67177e-05	4.77682	ENSMUSG00000050912
Trmt112	6.89959e-10	0.417476	1.68826e-05	4.77256	ENSMUSG00000038812
Ppib	7.03962e-10	0.314685	1.72252e-05	4.76383	ENSMUSG00000032383
Idh3g	7.06302e-10	0.494337	1.72825e-05	4.76239	ENSMUSG00000002010
St3gal6	7.10292e-10	-1.15967	1.73801e-05	4.75995	ENSMUSG00000022747
Grik1	7.27019e-10	-2.22576	1.77894e-05	4.74984	ENSMUSG00000022935
Rtn4	7.32498e-10	-0.442306	1.79235e-05	4.74658	ENSMUSG00000020458
Pcp4	7.49398e-10	-1.12422	1.8337e-05	4.73667	ENSMUSG00000090223
Rrbp1	7.55003e-10	-0.500704	1.84742e-05	4.73343	ENSMUSG00000027422
Sub1	7.82548e-10	0.263337	1.91482e-05	4.71787	ENSMUSG00000022205
Car10	7.85207e-10	-2.17957	1.92132e-05	4.7164	ENSMUSG00000056158
Prrc2a	8.04856e-10	-0.840489	1.9694e-05	4.70567	ENSMUSG00000024393
Gkn3	8.31325e-10	-4.40759	2.03417e-05	4.69161	ENSMUSG00000030048
Ermn	8.68018e-10	-1.03414	2.12395e-05	4.67286	ENSMUSG00000026830
Tnfrsf21	8.80925e-10	-1.45411	2.15554e-05	4.66644	ENSMUSG00000023915
Syn3	8.91254e-10	-1.21788	2.18081e-05	4.66138	ENSMUSG00000059602
Elovl6	8.91545e-10	-0.757835	2.18152e-05	4.66124	ENSMUSG00000041220
Rras2	8.9754e-10	-1.74463	2.19619e-05	4.65833	ENSMUSG00000055723
Cystm1	9.0835e-10	0.703662	2.22264e-05	4.65313	ENSMUSG00000046727
Mcee	9.54473e-10	0.597356	2.3355e-05	4.63162	ENSMUSG00000033429
Dpp6	9.65349e-10	-0.959642	2.36211e-05	4.6267	ENSMUSG00000061576
Taf13	9.65836e-10	0.607936	2.3633e-05	4.62648	ENSMUSG00000048100
Hnrnpu	9.69397e-10	-0.482267	2.37202e-05	4.62488	ENSMUSG00000039630
Plppr5	9.83148e-10	-2.67752	2.40566e-05	4.61876	ENSMUSG00000033342
Fry	1.01008e-09	-0.977669	2.47155e-05	4.60703	ENSMUSG00000056602
Tk1	1.01576e-09	-2.53313	2.48547e-05	4.60459	ENSMUSG00000025574
Gjc2	1.07573e-09	-1.45735	2.6322e-05	4.57968	ENSMUSG00000043448
Pltp	1.08596e-09	-0.589655	2.65723e-05	4.57557	ENSMUSG00000017754
Kcnq1ot1	1.09966e-09	-1.07805	2.69075e-05	4.57013	ENSMUSG00000101609
Kctd12	1.15398e-09	-1.41424	2.82367e-05	4.54919	ENSMUSG00000098557
St8sia3	1.18438e-09	-1.74463	2.89806e-05	4.53789	ENSMUSG00000056812
Ndufb11	1.22117e-09	0.282881	2.98809e-05	4.52461	ENSMUSG00000031059
Plppr3	1.2563e-09	-1.4227	3.07403e-05	4.51229	ENSMUSG00000035835
Glp2r	1.26737e-09	-1.52782	3.10112e-05	4.50848	ENSMUSG00000049928
Dpp10	1.30494e-09	-1.55198	3.19305e-05	4.49579	ENSMUSG00000036815
Shisal1	1.3106e-09	-1.22909	3.20691e-05	4.49391	ENSMUSG00000062760
Slc7a5	1.41524e-09	-0.903828	3.46294e-05	4.46056	ENSMUSG00000040010
Dgat2	1.46198e-09	-1.52041	3.57733e-05	4.44644	ENSMUSG00000030747
Sgk1	1.47153e-09	-1.0904	3.60069e-05	4.44361	ENSMUSG00000019970
Vat1	1.48109e-09	-0.865676	3.62407e-05	4.4408	ENSMUSG00000034993
Unc5c	1.56999e-09	-1.45735	3.8416e-05	4.41549	ENSMUSG00000059921
Khk	1.69871e-09	1.2666	4.15658e-05	4.38126	ENSMUSG00000029162
Thap3	1.71735e-09	0.569517	4.20218e-05	4.37653	ENSMUSG00000039759
Cpox	1.7745e-09	-0.994149	4.34203e-05	4.36231	ENSMUSG00000022742
Rhob	1.86068e-09	-0.474178	4.55289e-05	4.34171	ENSMUSG00000054364
Septin4	1.88131e-09	-0.770625	4.60338e-05	4.33692	ENSMUSG00000020486
Sgms1	1.9784e-09	-1.03134	4.84095e-05	4.31507	ENSMUSG00000040451
Dnah6	2.12677e-09	-1.54076	5.20398e-05	4.28366	ENSMUSG00000052861
Itga1	2.18959e-09	-0.943938	5.35771e-05	4.27102	ENSMUSG00000042284
Pdzph1	2.20998e-09	0.720444	5.4076e-05	4.267	ENSMUSG00000024227
Gxylt2	2.27324e-09	-2.30651	5.5624e-05	4.25474	ENSMUSG00000030074
Sema7a	2.35297e-09	-1.70024	5.75749e-05	4.23977	ENSMUSG00000038264
Celf4	2.36834e-09	-0.875161	5.7951e-05	4.23694	ENSMUSG00000024268
Vldlr	2.38394e-09	-1.72795	5.83325e-05	4.23409	ENSMUSG00000024924
Olfm2	2.42161e-09	-1.74463	5.92544e-05	4.22728	ENSMUSG00000032172
Pkp4	2.4495e-09	-1.14573	5.99367e-05	4.22231	ENSMUSG00000026991
Ralgds	2.50492e-09	-0.836012	6.12928e-05	4.21259	ENSMUSG00000026821
Rnf5	2.54213e-09	0.386563	6.22034e-05	4.20619	ENSMUSG00000015478
Slc38a5	2.54548e-09	-2.08567	6.22854e-05	4.20561	ENSMUSG00000031170
Mettl26	2.55847e-09	0.569335	6.26033e-05	4.2034	ENSMUSG00000025731
Ech1	2.57946e-09	0.467924	6.31168e-05	4.19986	ENSMUSG00000053898
Mob3b	2.60004e-09	-0.977364	6.36203e-05	4.1964	ENSMUSG00000073910
Grcc10	2.71683e-09	0.277002	6.64782e-05	4.17732	ENSMUSG00000072772
Enpp2	2.75293e-09	-0.553171	6.73615e-05	4.17159	ENSMUSG00000022425
Ckap2l	2.98471e-09	-2.50759	7.30328e-05	4.13648	ENSMUSG00000048327
Plaat3	3.01328e-09	0.337883	7.3732e-05	4.13234	ENSMUSG00000060675
Atp2a2	3.2009e-09	-0.459468	7.83227e-05	4.10611	ENSMUSG00000029467
Greb1l	3.22697e-09	-1.96702	7.89607e-05	4.10259	ENSMUSG00000042942
Sap18	3.26277e-09	0.40288	7.98366e-05	4.0978	ENSMUSG00000021963
Neu4	3.56042e-09	-2.01528	8.71199e-05	4.05988	ENSMUSG00000034000
Cacna1c	3.58385e-09	-1.24097	8.76932e-05	4.05703	ENSMUSG00000051331
Prr18	3.73671e-09	-2.04102	9.14335e-05	4.03889	ENSMUSG00000055945
Cdca7	4.17157e-09	-1.02512	0.000102074	3.99108	ENSMUSG00000055612
Spcs1	4.28195e-09	0.357675	0.000104775	3.97974	ENSMUSG00000021917
Rhoc	4.30504e-09	0.468533	0.00010534	3.97741	ENSMUSG00000002233
Abhd14a	4.54887e-09	0.539029	0.000111306	3.95348	ENSMUSG00000042210
Zdhhc9	4.65812e-09	-1.0849	0.00011398	3.94317	ENSMUSG00000036985
Nalf1	4.96923e-09	-1.31721	0.000121592	3.91509	ENSMUSG00000079157
Fbxl2	5.1952e-09	-1.12611	0.000127121	3.89578	ENSMUSG00000032507
Eif4ebp2	5.26053e-09	-0.884264	0.00012872	3.89035	ENSMUSG00000020091
Yeats2	5.37269e-09	-0.908749	0.000131464	3.88119	ENSMUSG00000041215
Pygo1	5.58158e-09	-1.20248	0.000136576	3.86463	ENSMUSG00000034910
Susd4	5.67666e-09	-1.4816	0.000138902	3.85729	ENSMUSG00000038576
Tmem119	5.72061e-09	-0.916396	0.000139977	3.85394	ENSMUSG00000054675
Otx2os1	5.75422e-09	-1.72735	0.0001408	3.8514	ENSMUSG00000098682
Cdh23	6.08454e-09	-1.62307	0.000148883	3.82715	ENSMUSG00000012819
Adamts4	6.21828e-09	-1.49465	0.000152155	3.81771	ENSMUSG00000006403
Trp53inp2	6.25759e-09	-1.10381	0.000153117	3.81498	ENSMUSG00000038375
Kifc1	7.22736e-09	-2.34187	0.000176846	3.7524	ENSMUSG00000079553
Lrrc4c	7.93768e-09	-0.558585	0.000194227	3.71169	ENSMUSG00000050587
Slc4a4	8.00017e-09	-0.376421	0.000195756	3.70828	ENSMUSG00000060961
Vwa1	9.12496e-09	-1.09554	0.000223279	3.65115	ENSMUSG00000042116
Iscu	9.20378e-09	0.538304	0.000225207	3.64742	ENSMUSG00000025825
Rps7	9.45573e-09	0.243789	0.000231372	3.63569	ENSMUSG00000061477
Atp13a3	9.461e-09	-1.03899	0.000231501	3.63545	ENSMUSG00000022533
Gga3	9.47661e-09	-1.71108	0.000231883	3.63473	ENSMUSG00000020740
Abhd2	9.73834e-09	-0.651919	0.000238287	3.6229	ENSMUSG00000039202
Ccdc40	1.01187e-08	-1.00188	0.000247594	3.60626	ENSMUSG00000039963
Fbxo6	1.03089e-08	0.942213	0.000252248	3.59817	ENSMUSG00000055401
Daglb	1.03258e-08	-1.06451	0.000252661	3.59746	ENSMUSG00000039206
Adgrb1	1.09241e-08	-0.596259	0.000267301	3.573	ENSMUSG00000034730
Dhrs1	1.15248e-08	0.457596	0.000282	3.54975	ENSMUSG00000002332
Flt1	1.15868e-08	-0.733658	0.000283517	3.54742	ENSMUSG00000029648
Sh3bp5	1.2036e-08	-1.39488	0.00029451	3.5309	ENSMUSG00000021892
Frmd5	1.21806e-08	-1.09095	0.000298046	3.52572	ENSMUSG00000027238
Nabp2	1.39373e-08	0.539604	0.000341033	3.4672	ENSMUSG00000025374
Nisch	1.47992e-08	-0.503333	0.000362122	3.44115	ENSMUSG00000021910
Atp1a1	1.50181e-08	-0.652817	0.000367477	3.43477	ENSMUSG00000033161
Hsbp1	1.51564e-08	0.258341	0.000370862	3.43079	ENSMUSG00000031839
Bcap31	1.55179e-08	0.496379	0.000379708	3.42055	ENSMUSG00000002015
Tcf12	1.55436e-08	-0.593291	0.000380337	3.41983	ENSMUSG00000032228
Cd180	1.6092e-08	-2.51016	0.000393755	3.40477	ENSMUSG00000021624
Psenen	1.63989e-08	0.27227	0.000401265	3.39657	ENSMUSG00000036835
Eif4a1	1.66903e-08	-0.402237	0.000408394	3.38892	ENSMUSG00000059796
Slc23a1	1.6875e-08	-2.66217	0.000412915	3.38414	ENSMUSG00000024354
Rpl14	1.69323e-08	0.22601	0.000414316	3.38267	ENSMUSG00000025794
Fryl	1.78442e-08	-0.798634	0.000436629	3.35989	ENSMUSG00000070733
Dnah11	1.85514e-08	-1.48937	0.000453934	3.34301	ENSMUSG00000018581
Nup210	1.91173e-08	-1.44412	0.000467781	3.32996	ENSMUSG00000030091
Psmb5	1.97122e-08	0.321355	0.000482338	3.31665	ENSMUSG00000022193
Cthrc1	2.0034e-08	0.696598	0.000490212	3.30962	ENSMUSG00000054196
Flrt2	2.01376e-08	-1.11205	0.000492747	3.30738	ENSMUSG00000047414
Gm20619	2.02679e-08	-2.36612	0.000495934	3.30458	ENSMUSG00000093482
Pdcd6ip	2.08121e-08	-0.932782	0.000509251	3.29307	ENSMUSG00000032504
Smim31	2.12121e-08	-2.1852	0.00051904	3.2848	ENSMUSG00000074300
Nck2	2.13854e-08	-1.44917	0.00052328	3.28127	ENSMUSG00000066877
Fgfr2	2.27887e-08	-0.450741	0.000557616	3.25366	ENSMUSG00000030849
Pf4	2.28049e-08	-2.55198	0.000558013	3.25336	ENSMUSG00000029373
mt-Nd1	2.31295e-08	0.118756	0.000565955	3.24722	ENSMUSG00000064341
Ano4	2.31968e-08	-1.94626	0.000567602	3.24596	ENSMUSG00000035189
Rrm2	2.36963e-08	-1.6812	0.000579824	3.2367	ENSMUSG00000020649
Antkmt	2.54855e-08	0.437268	0.000623604	3.20509	ENSMUSG00000057411
Igsf1	2.71109e-08	-1.5289	0.000663377	3.17824	ENSMUSG00000031111
Ccndbp1	2.75384e-08	0.627028	0.000673838	3.17144	ENSMUSG00000023572
Fxn	2.77131e-08	0.562441	0.000678111	3.1687	ENSMUSG00000059363
Dnaja1	2.80003e-08	-0.366047	0.00068514	3.16422	ENSMUSG00000028410
Dnah5	3.01485e-08	-1.28973	0.000737704	3.13212	ENSMUSG00000022262
Ccser1	3.02497e-08	-1.07131	0.00074018	3.13066	ENSMUSG00000039578
Nsd2	3.19635e-08	-0.713119	0.000782114	3.10673	ENSMUSG00000057406
Plekha1	3.21799e-08	-1.08481	0.000787411	3.1038	ENSMUSG00000040268
Ak7	3.3261e-08	-1.17903	0.000813863	3.08945	ENSMUSG00000041323
Rcor1	3.40533e-08	-1.03718	0.000833251	3.07922	ENSMUSG00000037896
Sdk2	3.42832e-08	-0.960358	0.000838875	3.0763	ENSMUSG00000041592
Epn2	3.55671e-08	-0.807561	0.000870292	3.06034	ENSMUSG00000001036
Cadm2	3.7557e-08	-0.289542	0.000918983	3.03669	ENSMUSG00000064115
Rasgef1b	3.81185e-08	-1.14975	0.000932722	3.03025	ENSMUSG00000089809
Nedd4	3.82549e-08	-0.393031	0.000936059	3.0287	ENSMUSG00000032216
Sp8	3.90248e-08	-1.83344	0.000954898	3.02004	ENSMUSG00000048562
Lss	3.95065e-08	-1.06915	0.000966685	3.01472	ENSMUSG00000033105
BC005624	3.96709e-08	0.546176	0.000970707	3.01291	ENSMUSG00000026851
Fam20a	4.0073e-08	-0.900933	0.000980545	3.00853	ENSMUSG00000020614
Mecom	4.13293e-08	-1.2112	0.00101129	2.99513	ENSMUSG00000027684
Ddx5	4.16909e-08	-0.368692	0.00102013	2.99134	ENSMUSG00000020719
Dcaf17	4.21757e-08	-0.790605	0.001032	2.98632	ENSMUSG00000041966
Sh3gl3	4.22738e-08	-1.60713	0.0010344	2.98531	ENSMUSG00000030638
Uso1	4.28291e-08	-0.732557	0.00104798	2.97964	ENSMUSG00000029407
Ltbp1	4.42298e-08	-2.13542	0.00108226	2.96567	ENSMUSG00000001870
Pomgnt1	4.54732e-08	-1.0772	0.00111268	2.95363	ENSMUSG00000028700
Nrg3	4.62047e-08	-1.04677	0.00113058	2.9467	ENSMUSG00000041014
Adnp	4.73393e-08	-0.742259	0.00115835	2.93616	ENSMUSG00000051149
St18	4.73945e-08	-1.5411	0.0011597	2.93566	ENSMUSG00000033740
Robo2	4.75128e-08	-0.583807	0.00116259	2.93457	ENSMUSG00000052516
Ivns1abp	4.81536e-08	-0.534594	0.00117827	2.92875	ENSMUSG00000023150
Psma5	4.83187e-08	0.401773	0.00118231	2.92727	ENSMUSG00000068749
Ntrk3	4.91411e-08	-0.827958	0.00120243	2.91994	ENSMUSG00000059146
Epb41l3	5.01254e-08	-1.00933	0.00122652	2.91133	ENSMUSG00000024044
Slc24a2	5.08449e-08	-1.56077	0.00124412	2.90514	ENSMUSG00000037996
Synpr	5.14525e-08	-1.42885	0.00125899	2.89998	ENSMUSG00000056296
Gm47415	5.17742e-08	-2.13367	0.00126686	2.89727	ENSMUSG00000112812
Ccnb1	5.1852e-08	-2.93226	0.00126877	2.89662	ENSMUSG00000041431
Ociad1	5.28112e-08	0.448872	0.00129224	2.88866	ENSMUSG00000029152
Rnase4	5.51161e-08	-1.01447	0.00134864	2.87011	ENSMUSG00000021876
Reep5	5.54854e-08	0.233997	0.00135767	2.8672	ENSMUSG00000005873
Slain1	5.72801e-08	-0.985271	0.00140159	2.85338	ENSMUSG00000055717
Ncam2	5.79814e-08	-0.668681	0.00141875	2.8481	ENSMUSG00000022762
Ctsh	6.3832e-08	-0.871321	0.0015619	2.80635	ENSMUSG00000032359
Ccdc88a	6.53822e-08	-0.463359	0.00159984	2.79592	ENSMUSG00000032740
Izumo4	6.679e-08	0.806974	0.00163428	2.78667	ENSMUSG00000055862
Gopc	6.6964e-08	-0.93639	0.00163854	2.78554	ENSMUSG00000019861
Slco1a4	6.79969e-08	-0.995629	0.00166382	2.77889	ENSMUSG00000030237
Mef2c	6.9441e-08	-1.0264	0.00169915	2.76977	ENSMUSG00000005583
Insm1	6.95797e-08	-1.82263	0.00170254	2.7689	ENSMUSG00000068154
Nat8f1	6.9603e-08	0.412637	0.00170312	2.76876	ENSMUSG00000057103
Jpt2	7.12458e-08	-1.37426	0.00174331	2.75862	ENSMUSG00000024165
Pnpla3	7.3968e-08	-2.08567	0.00180992	2.74234	ENSMUSG00000041653
Fgfr3	7.44708e-08	-0.609193	0.00182223	2.7394	ENSMUSG00000054252
Smyd1	7.54315e-08	-2.01765	0.00184573	2.73383	ENSMUSG00000055027
Cln3	7.77925e-08	0.819574	0.00190351	2.72045	ENSMUSG00000030720
Abca2	7.91834e-08	-0.91283	0.00193754	2.71275	ENSMUSG00000026944
Ahsa2	8.62225e-08	-1.0449	0.00210978	2.67576	ENSMUSG00000020288
Dbn1	8.95745e-08	-0.786209	0.0021918	2.6592	ENSMUSG00000034675
Bcl11a	9.16148e-08	-0.807823	0.00224172	2.64942	ENSMUSG00000000861
Add2	9.19257e-08	-1.84248	0.00224933	2.64795	ENSMUSG00000030000
Endod1	9.82602e-08	-1.27118	0.00240433	2.61901	ENSMUSG00000037419
Dnah9	1.00552e-07	-1.22616	0.0024604	2.60899	ENSMUSG00000056752
Gabarap	1.04983e-07	0.215751	0.00256883	2.59027	ENSMUSG00000018567
Itgam	1.10377e-07	-1.22268	0.00270081	2.56851	ENSMUSG00000030786
Riiad1	1.11545e-07	0.341673	0.00272939	2.56393	ENSMUSG00000028139
Dhcr24	1.17209e-07	-0.733402	0.00286799	2.54242	ENSMUSG00000034926
Actn4	1.18452e-07	-0.71563	0.00289839	2.53784	ENSMUSG00000054808
Rflnb	1.22734e-07	-1.22893	0.00300317	2.52242	ENSMUSG00000020846
Slc25a5	1.2471e-07	-0.318344	0.00305154	2.51548	ENSMUSG00000016319
Psma2	1.2749e-07	0.257394	0.00311956	2.50591	ENSMUSG00000015671
Slit1	1.32463e-07	-1.83774	0.00324124	2.48929	ENSMUSG00000025020
Pnpla7	1.37518e-07	-0.577914	0.00336493	2.47302	ENSMUSG00000036833
Snx30	1.41604e-07	-1.45665	0.00346491	2.46031	ENSMUSG00000028385
Ccs	1.43412e-07	0.458963	0.00350915	2.4548	ENSMUSG00000034108
St6gal2	1.46445e-07	-1.06316	0.00358337	2.44571	ENSMUSG00000024172
Oaf	1.54381e-07	0.659547	0.00377756	2.42279	ENSMUSG00000032014
Lmnb1	1.54748e-07	-0.841626	0.00378653	2.42176	ENSMUSG00000024590
Enox1	1.64047e-07	-0.844403	0.00401406	2.39642	ENSMUSG00000022012
Mki67	1.64937e-07	-2.15967	0.00403584	2.39407	ENSMUSG00000031004
Grin3a	1.73199e-07	-1.37197	0.00423802	2.37284	ENSMUSG00000039579
Mpzl1	1.75079e-07	-0.57862	0.00428401	2.36815	ENSMUSG00000026566
Slc6a1	1.77607e-07	-0.464001	0.00434586	2.36192	ENSMUSG00000030310
Tmem242	1.8032e-07	0.362591	0.00441225	2.35534	ENSMUSG00000004945
Tnni1	1.9532e-07	-1.89663	0.0047793	2.32064	ENSMUSG00000026418
Lgi3	1.98064e-07	-0.975584	0.00484643	2.31458	ENSMUSG00000033595
Lamb1	2.1153e-07	-2.2852	0.00517594	2.28601	ENSMUSG00000002900
Arsb	2.12355e-07	-0.655194	0.00519612	2.28432	ENSMUSG00000042082
Plaa	2.13325e-07	-0.856522	0.00521985	2.28234	ENSMUSG00000028577
Mtss1	2.20956e-07	-0.869481	0.00540657	2.26708	ENSMUSG00000022353
Arhgef7	2.2103e-07	-0.801773	0.00540838	2.26693	ENSMUSG00000031511
Grik2	2.24554e-07	-0.558937	0.00549462	2.26006	ENSMUSG00000056073
Pcp4l1	2.24905e-07	-1.40429	0.00550321	2.25938	ENSMUSG00000038370
Gm14305	2.25778e-07	0.980814	0.00552457	2.2577	ENSMUSG00000078878
Ankfn1	2.34139e-07	-1.23006	0.00572914	2.24191	ENSMUSG00000047773
Sfpq	2.38689e-07	-0.644484	0.00584047	2.23355	ENSMUSG00000028820
Trappc3	2.40597e-07	0.453842	0.00588717	2.23009	ENSMUSG00000028847
Il6st	2.40689e-07	-0.482264	0.00588942	2.22993	ENSMUSG00000021756
Pfn1	2.43956e-07	-0.235672	0.00596936	2.22407	ENSMUSG00000018293
Cyfip2	2.59179e-07	-0.763738	0.00634186	2.19778	ENSMUSG00000020340
Cog4	2.60146e-07	-0.769207	0.00636552	2.19617	ENSMUSG00000031753
Dad1	2.64543e-07	0.254948	0.00647309	2.18889	ENSMUSG00000022174
Sptbn1	2.65636e-07	-0.469561	0.00649985	2.1871	ENSMUSG00000020315
Sycp3	2.7874e-07	-1.55656	0.0068205	2.16618	ENSMUSG00000020059
Rack1	2.79618e-07	-0.240204	0.00684198	2.16482	ENSMUSG00000020372
Smpd2	2.89642e-07	0.532529	0.00708725	2.14952	ENSMUSG00000019822
Gja1	2.98539e-07	-0.263013	0.00730494	2.13638	ENSMUSG00000050953
Trappc6a	3.00663e-07	0.525577	0.00735692	2.1333	ENSMUSG00000002043
Mtcl1	3.3643e-07	-1.08811	0.00823211	2.08449	ENSMUSG00000052105
Rarb	3.4045e-07	-1.3337	0.00833046	2.07933	ENSMUSG00000017491
Gjb1	3.43275e-07	-1.79194	0.00839959	2.07574	ENSMUSG00000047797
Slco2b1	3.43684e-07	-1.13977	0.00840961	2.07522	ENSMUSG00000030737
Myt1	3.52489e-07	-1.46633	0.00862504	2.06424	ENSMUSG00000010505
Ciao2a	3.55071e-07	0.563493	0.00868823	2.06107	ENSMUSG00000032381
Fam178b	3.55144e-07	-2.60713	0.00869001	2.06098	ENSMUSG00000046337
Prkag2	3.6257e-07	-1.08106	0.00887171	2.05199	ENSMUSG00000028944
Ttyh3	3.64359e-07	-0.307518	0.0089155	2.04985	ENSMUSG00000036565
Tmem44	3.73834e-07	-0.841927	0.00914735	2.0387	ENSMUSG00000022537
Ttc39c	3.7536e-07	-1.5747	0.00918469	2.03694	ENSMUSG00000024424
Arhgap24	3.81871e-07	-1.36612	0.00934401	2.02947	ENSMUSG00000057315
Rpl23a	3.84941e-07	0.17003	0.00941911	2.02599	ENSMUSG00000058546
Cyp4f13	3.93305e-07	0.751796	0.00962378	2.01665	ENSMUSG00000024055
Tmem184b	3.96102e-07	-1.01134	0.00969222	2.01358	ENSMUSG00000009035
Elavl4	3.96611e-07	-0.91409	0.00970468	2.01302	ENSMUSG00000028546
Ywhae	4.03667e-07	-0.208817	0.00987732	2.00536	ENSMUSG00000020849
Caprin1	4.07683e-07	-0.556925	0.00997559	2.00106	ENSMUSG00000027184
Wls	4.08138e-07	-0.943534	0.00998674	2.00058	ENSMUSG00000028173
Ndufs4	1.55457e-07	-0.438727	0.003023	2.51956	ENSMUSG00000021764
Chl1	4.13409e-07	-1.4816	0.0101157	1.995	ENSMUSG00000030077
Ebf1	4.56611e-07	-1.28895	0.0111728	1.95184	ENSMUSG00000057098
Carmil1	4.61349e-07	-0.655748	0.0112887	1.94735	ENSMUSG00000021338
Nipal4	4.66135e-07	-2.02474	0.0114058	1.94287	ENSMUSG00000020411
Rgs4	4.74624e-07	-1.82709	0.0116136	1.93503	ENSMUSG00000038530
Agbl4	4.81981e-07	-0.716723	0.0117936	1.92835	ENSMUSG00000061298
Mlf2	5.05949e-07	0.296446	0.0123801	1.90728	ENSMUSG00000030120
Use1	5.09628e-07	0.353146	0.0124701	1.90413	ENSMUSG00000002395
Dnm1	5.45742e-07	-1.79194	0.0133538	1.8744	ENSMUSG00000026825
Shank1	5.54379e-07	-1.54961	0.0135651	1.86758	ENSMUSG00000038738
Aurkaip1	5.60246e-07	0.361657	0.0137087	1.863	ENSMUSG00000065990
Pcsk1n	5.67824e-07	0.316932	0.0138941	1.85717	ENSMUSG00000039278
Ywhag	5.84117e-07	-0.653033	0.0142928	1.84488	ENSMUSG00000051391
Zranb3	5.91303e-07	-0.93864	0.0144686	1.83957	ENSMUSG00000036086
Lyn	5.96984e-07	-1.1992	0.0146076	1.83542	ENSMUSG00000042228
Hbegf	6.08192e-07	-1.13977	0.0148819	1.82734	ENSMUSG00000024486
Mllt11	6.15476e-07	-1.00179	0.0150601	1.82217	ENSMUSG00000053192
Oard1	6.24993e-07	0.51901	0.0152929	1.81551	ENSMUSG00000040771
Elovl7	6.28994e-07	-1.23939	0.0153909	1.81274	ENSMUSG00000021696
Ptov1	6.45024e-07	0.339456	0.0157831	1.80181	ENSMUSG00000038502
Sox2ot	6.45782e-07	-0.347559	0.0158016	1.8013	ENSMUSG00000105265
Col9a3	6.94832e-07	-1.01654	0.0170018	1.7695	ENSMUSG00000027570
Ecrg4	7.06248e-07	-0.530035	0.0172812	1.76243	ENSMUSG00000026051
Enho	7.12178e-07	0.309229	0.0174263	1.7588	ENSMUSG00000028445
Sema4c	7.15314e-07	-1.69809	0.017503	1.75689	ENSMUSG00000026121
Syngap1	7.19984e-07	-1.19138	0.0176173	1.75406	ENSMUSG00000067629
Ptprj	7.50283e-07	-0.692162	0.0183587	1.73616	ENSMUSG00000025314
Apc2	7.71788e-07	-1.21954	0.0188849	1.72389	ENSMUSG00000020135
Srgap2	7.94191e-07	-0.591982	0.0194331	1.71146	ENSMUSG00000026425
Mmp15	8.11989e-07	-1.10218	0.0198686	1.70183	ENSMUSG00000031790
Nid1	8.48079e-07	-1.35231	0.0207516	1.68295	ENSMUSG00000005397
Larp1	8.61651e-07	-0.791361	0.0210837	1.67605	ENSMUSG00000037331
Vwa3a	8.66389e-07	-1.65271	0.0211997	1.67367	ENSMUSG00000030889
Polr2e	8.7333e-07	0.399883	0.0213695	1.67021	ENSMUSG00000004667
Islr	8.76335e-07	0.934115	0.021443	1.66871	ENSMUSG00000037206
Hells	8.89583e-07	-1.32194	0.0217672	1.6622	ENSMUSG00000025001
Kcnb2	9.14561e-07	-1.62533	0.0223784	1.65017	ENSMUSG00000092083
Ctnnb1	9.39067e-07	-0.428234	0.022978	1.63869	ENSMUSG00000006932
Fntb	9.53109e-07	0.515808	0.0233216	1.63224	ENSMUSG00000033373
Frmpd4	9.54273e-07	-1.47226	0.0233501	1.63171	ENSMUSG00000049176
Fbxl7	9.64591e-07	-1.04037	0.0236026	1.62704	ENSMUSG00000043556
Ppm1l	9.73926e-07	-1.00019	0.023831	1.62286	ENSMUSG00000027784
Cbr1	1.00387e-06	0.414188	0.0245638	1.6097	ENSMUSG00000051483
Sptan1	1.00441e-06	-0.625518	0.0245769	1.60947	ENSMUSG00000057738
Sdc3	1.01736e-06	-0.597919	0.0248939	1.60391	ENSMUSG00000025743
Apoc1	1.01761e-06	0.680597	0.0248999	1.6038	ENSMUSG00000040564
Nampt	1.02127e-06	-0.884432	0.0249894	1.60224	ENSMUSG00000020572
Cib1	1.03738e-06	0.451158	0.0253836	1.59545	ENSMUSG00000030538
Ddx6	1.03792e-06	-0.426806	0.025397	1.59522	ENSMUSG00000032097
Cdc20	1.04911e-06	-1.71909	0.0256706	1.59056	ENSMUSG00000006398
Prxl2b	1.05046e-06	-0.857306	0.0257038	1.59	ENSMUSG00000029059
Azin1	1.06016e-06	-0.609563	0.0259411	1.58601	ENSMUSG00000037458
Tmcc1	1.06326e-06	-0.405868	0.0260169	1.58474	ENSMUSG00000030126
Stk19	1.06429e-06	0.609007	0.026042	1.58433	ENSMUSG00000061207
Runx1t1	1.10261e-06	-1.14487	0.0269797	1.56896	ENSMUSG00000006586
Myo1b	1.11137e-06	-1.18566	0.0271941	1.56553	ENSMUSG00000018417
Dis3l2	1.11809e-06	-0.70967	0.0273585	1.56291	ENSMUSG00000053333
Ush2a	1.12622e-06	-1.69809	0.0275575	1.55976	ENSMUSG00000026609
Ddr1	1.15145e-06	-0.54636	0.0281748	1.55014	ENSMUSG00000003534
mt-Nd6	1.16497e-06	-0.667205	0.0285055	1.54507	ENSMUSG00000064368
Gstp2	1.18267e-06	0.338584	0.0289388	1.53852	ENSMUSG00000038155
Asl	1.18859e-06	0.85363	0.0290835	1.53635	ENSMUSG00000025533
Dnah12	1.20079e-06	-1.35231	0.0293822	1.53192	ENSMUSG00000021879
Rps11	1.20384e-06	0.262788	0.0294567	1.53082	ENSMUSG00000003429
Rbfox2	1.23684e-06	-0.892475	0.0302642	1.51907	ENSMUSG00000033565
Man2a2	1.30064e-06	-0.702084	0.0318254	1.49723	ENSMUSG00000038886
Tpm1	1.3047e-06	-0.546111	0.0319247	1.49587	ENSMUSG00000032366
Tmem184c	1.33878e-06	-0.734914	0.0327587	1.48467	ENSMUSG00000031617
Panx1	1.35521e-06	-1.24713	0.0331606	1.47938	ENSMUSG00000031934
Camk2b	1.37815e-06	-1.66217	0.033722	1.47209	ENSMUSG00000057897
Gm15417	1.38559e-06	0.58643	0.0339041	1.46975	ENSMUSG00000074466
Hdc	1.42556e-06	-1.35468	0.034882	1.4574	ENSMUSG00000027360
Ppp1r18	1.43432e-06	-1.13695	0.0350964	1.45474	ENSMUSG00000034595
Fam111a	1.45975e-06	-2.12929	0.0357187	1.4471	ENSMUSG00000024691
Rpl7a	1.48337e-06	0.221896	0.0362965	1.44013	ENSMUSG00000062647
Hnrnph1	1.48697e-06	-0.461323	0.0363846	1.43908	ENSMUSG00000007850
Micall1	1.55637e-06	-1.04666	0.0380829	1.41927	ENSMUSG00000033039
Arhgap42	1.55852e-06	-1.00294	0.0381355	1.41867	ENSMUSG00000050730
Itpr2	1.56429e-06	-0.63452	0.0382767	1.41707	ENSMUSG00000030287
Emc2	1.57079e-06	0.548759	0.0384356	1.41527	ENSMUSG00000022337
Spata6l	1.58906e-06	-1.0961	0.0388827	1.41024	ENSMUSG00000064202
Myt1l	1.60022e-06	-1.37648	0.0391557	1.4072	ENSMUSG00000061911
Egfem1	1.60605e-06	-1.29717	0.0392985	1.40562	ENSMUSG00000063600
Nfam1	1.6066e-06	-1.87956	0.039312	1.40547	ENSMUSG00000058099
Id2	1.62134e-06	0.395633	0.0396725	1.40151	ENSMUSG00000020644
Rnf167	1.62608e-06	0.525822	0.0397885	1.40024	ENSMUSG00000040746
Ddc	1.66518e-06	-1.51722	0.0407452	1.38992	ENSMUSG00000020182
Pak3	1.69542e-06	-0.839408	0.0414853	1.38211	ENSMUSG00000031284
Amotl2	1.69874e-06	-1.21311	0.0415665	1.38126	ENSMUSG00000032531
Rpl6	1.70024e-06	0.209602	0.0416032	1.38087	ENSMUSG00000029614
Zfp532	1.70086e-06	-0.853777	0.0416184	1.38071	ENSMUSG00000042439
Mdga2	1.70842e-06	-0.458107	0.0418033	1.37879	ENSMUSG00000034912
Adgrl4	1.71421e-06	-0.756908	0.0419451	1.37732	ENSMUSG00000039167
Ctxn3	1.72369e-06	1.90173	0.042177	1.37492	ENSMUSG00000069372
Cadm4	1.7439e-06	-0.513662	0.0426716	1.36986	ENSMUSG00000054793
Brinp2	1.75386e-06	-1.59263	0.0429152	1.36739	ENSMUSG00000004031
Taf10	1.77323e-06	-0.787698	0.0433891	1.36262	ENSMUSG00000043866
Gramd1a	1.83692e-06	-0.930726	0.0449476	1.34729	ENSMUSG00000001248
Eif4g3	1.86158e-06	-0.435039	0.0455509	1.3415	ENSMUSG00000028760
Selenbp1	1.89402e-06	0.651299	0.0463449	1.334	ENSMUSG00000068874
Pcsk2	1.9102e-06	-1.08777	0.0467407	1.3303	ENSMUSG00000027419
Adra2a	1.94786e-06	-2.1265	0.0476623	1.32183	ENSMUSG00000033717
Gng2	2.00817e-06	-0.662528	0.049138	1.30858	ENSMUSG00000043004
E2f3	2.05452e-06	-1.2391	0.050272	1.29867	ENSMUSG00000016477
Sumo1	2.09447e-06	0.267898	0.0512495	1.29031	ENSMUSG00000026021
Ccna2	2.1101e-06	-1.93727	0.0516321	1.28708	ENSMUSG00000027715
Catspere1	2.12209e-06	-2.38206	0.0519255	1.28462	ENSMUSG00000102483
Ckm	2.13093e-06	-2.34729	0.0521417	1.28281	ENSMUSG00000030399
Rell1	2.17833e-06	-0.857104	0.0533015	1.27326	ENSMUSG00000047881
Capn5	2.22948e-06	-1.2224	0.0545531	1.26318	ENSMUSG00000035547
Surf1	2.26582e-06	0.516478	0.0554424	1.25616	ENSMUSG00000015790
Parm1	2.35692e-06	-1.28252	0.0576715	1.23904	ENSMUSG00000034981
Zswim6	2.39734e-06	-0.623	0.0586605	1.23165	ENSMUSG00000032846
Reep1	2.40209e-06	-1.46223	0.0587768	1.23079	ENSMUSG00000052852
Tecr	2.40503e-06	0.234103	0.0588486	1.23026	ENSMUSG00000031708
Mrpl41	2.44048e-06	0.394037	0.059716	1.22391	ENSMUSG00000036850
Spc24	2.48698e-06	-1.3953	0.060854	1.21571	ENSMUSG00000074476
Scrib	2.48716e-06	-1.06804	0.0608583	1.21568	ENSMUSG00000022568
Zfp263	2.58168e-06	-1.17561	0.0631711	1.19948	ENSMUSG00000022529
Trrap	2.63614e-06	-0.732995	0.0645037	1.19042	ENSMUSG00000045482
Dennd6a	2.64173e-06	-0.806358	0.0646405	1.1895	ENSMUSG00000040818
Ubl7	2.66738e-06	0.606843	0.065268	1.1853	ENSMUSG00000055720
Hcfc1	2.70521e-06	-0.814838	0.0661938	1.17918	ENSMUSG00000031386
Igfbp4	2.71367e-06	-1.06182	0.0664007	1.17783	ENSMUSG00000017493
Ado	2.7174e-06	-1.2852	0.0664919	1.17723	ENSMUSG00000057134
Pdss2	2.72746e-06	-0.750943	0.0667381	1.17563	ENSMUSG00000038240
Arhgap31	2.77601e-06	-0.748353	0.0679261	1.16796	ENSMUSG00000022799
Ncapd2	2.78313e-06	-0.854375	0.0681003	1.16685	ENSMUSG00000038252
Nacad	2.85185e-06	-1.5289	0.069782	1.15626	ENSMUSG00000041073
Picalm	2.91011e-06	-0.674808	0.0712076	1.14747	ENSMUSG00000039361
Ehd1	2.93531e-06	-0.961986	0.0718241	1.14373	ENSMUSG00000024772
Araf	2.94645e-06	0.361165	0.0720968	1.14208	ENSMUSG00000001127
Hs6st3	3.05009e-06	-1.22107	0.0746326	1.12707	ENSMUSG00000053465
Nosip	3.05471e-06	0.505377	0.0747457	1.12641	ENSMUSG00000003421
Gls	3.055e-06	-0.800586	0.0747529	1.12637	ENSMUSG00000026103
Anxa3	3.07256e-06	-0.988555	0.0751824	1.12388	ENSMUSG00000029484
Myh10	3.08316e-06	-0.779139	0.0754418	1.12239	ENSMUSG00000020900
Cog1	3.16342e-06	-1.06503	0.0774058	1.11123	ENSMUSG00000018661
Chga	3.21005e-06	-2.23006	0.0785467	1.10487	ENSMUSG00000021194
Lamtor3	3.24474e-06	0.529579	0.0793955	1.1002	ENSMUSG00000091512
Pus7	3.31291e-06	-1.15967	0.0810636	1.09117	ENSMUSG00000057541
Esr1	3.3413e-06	-1.84772	0.0817582	1.08747	ENSMUSG00000019768
Hipk1	3.34918e-06	-0.639777	0.0819512	1.08644	ENSMUSG00000008730
Lrp8	3.36317e-06	-0.557298	0.0822934	1.08464	ENSMUSG00000028613
Kctd14	3.3929e-06	0.795939	0.0830208	1.08081	ENSMUSG00000051727
Kcnq1	3.39864e-06	-1.5747	0.0831613	1.08008	ENSMUSG00000009545
Zfp934	3.41019e-06	-0.857104	0.083444	1.0786	ENSMUSG00000074865
Mcm3ap	3.41231e-06	-1.20317	0.0834957	1.07834	ENSMUSG00000001150
Cdk14	3.42607e-06	-0.594604	0.0838325	1.07659	ENSMUSG00000028926
Slc39a8	3.45425e-06	-1.67752	0.084522	1.07303	ENSMUSG00000053897
Srgap1	3.4632e-06	-1.17674	0.0847411	1.07191	ENSMUSG00000020121
Cdkn1c	3.46416e-06	-1.40965	0.0847646	1.07179	ENSMUSG00000037664
Obi1	3.4736e-06	-0.740442	0.0849955	1.0706	ENSMUSG00000022120
Atp6v0a2	3.49641e-06	-0.751202	0.0855538	1.06776	ENSMUSG00000038023
Lig1	3.50558e-06	-0.81417	0.0857781	1.06662	ENSMUSG00000056394
Sipa1l1	3.63871e-06	-0.868204	0.0890355	1.05044	ENSMUSG00000042700
Pex14	3.6777e-06	0.656966	0.0899897	1.04581	ENSMUSG00000028975
Dner	3.6963e-06	-0.873046	0.0904448	1.04362	ENSMUSG00000036766
Cep83	3.83884e-06	-0.752365	0.0939325	1.02718	ENSMUSG00000020024
Paip1	3.91077e-06	-0.891855	0.0956926	1.01912	ENSMUSG00000025451
Slc25a36	3.91963e-06	-0.706662	0.0959095	1.01814	ENSMUSG00000032449
Kcnj16	4.02951e-06	-0.822632	0.0985981	1.00613	ENSMUSG00000051497
Zmat4	4.03135e-06	-2.03414	0.0986431	1.00593	ENSMUSG00000037492
Pard6g	4.10394e-06	-0.763489	0.100419	0.998182	ENSMUSG00000056214
Dach2	4.1394e-06	-1.53818	0.101287	0.994447	ENSMUSG00000025592
Xrcc6	4.17529e-06	-0.854812	0.102165	0.990697	ENSMUSG00000022471
Pcdhac2	4.32477e-06	-1.45512	0.105823	0.97542	ENSMUSG00000102697
Hint2	4.37944e-06	0.3914	0.107161	0.969965	ENSMUSG00000028470
Clip3	4.37961e-06	-0.415542	0.107165	0.969948	ENSMUSG00000013921
Ubn2	4.38763e-06	-0.51045	0.107361	0.969154	ENSMUSG00000038538
Bola3	4.56048e-06	0.511595	0.11159	0.952373	ENSMUSG00000045160
Pgp	4.57717e-06	0.403858	0.111999	0.950787	ENSMUSG00000043445
Tmcc3	4.6395e-06	-0.532038	0.113524	0.944912	ENSMUSG00000020023
Ncapd3	4.64806e-06	-1.14599	0.113733	0.944112	ENSMUSG00000035024
Cwc15	4.6744e-06	0.289771	0.114378	0.941658	ENSMUSG00000004096
Dip2a	4.69695e-06	-0.694826	0.11493	0.939568	ENSMUSG00000020231
Irgq	4.73896e-06	-1.09827	0.115958	0.935701	ENSMUSG00000041037
Sgo1	4.76732e-06	-2.00097	0.116651	0.93311	ENSMUSG00000023940
Zfhx3	4.77314e-06	-0.557751	0.116794	0.93258	ENSMUSG00000038872
Ptpro	4.84907e-06	-1.22838	0.118652	0.925725	ENSMUSG00000030223
Ncs1	4.91559e-06	-1.00766	0.12028	0.919808	ENSMUSG00000062661
Itgb1	5.18353e-06	-0.500518	0.126836	0.896758	ENSMUSG00000025809
Crocc	5.20531e-06	-1.01849	0.127369	0.894937	ENSMUSG00000040860
Sema4g	5.20537e-06	-1.03881	0.12737	0.894932	ENSMUSG00000025207
Cables2	5.31055e-06	-1.08166	0.129944	0.886245	ENSMUSG00000038990
Mgat5b	5.34993e-06	-1.65443	0.130907	0.883035	ENSMUSG00000043857
Akna	5.36525e-06	-1.2412	0.131282	0.881794	ENSMUSG00000039158
Lrrtm2	5.39338e-06	-1.63097	0.131971	0.879523	ENSMUSG00000071862
Draxin	5.4229e-06	-1.15967	0.132693	0.877153	ENSMUSG00000029005
Dnah10	5.47216e-06	-1.6931	0.133898	0.873225	ENSMUSG00000038011
Mlf1	5.55289e-06	-0.592153	0.135874	0.866865	ENSMUSG00000048416
Slain2	5.5842e-06	-0.87469	0.13664	0.864423	ENSMUSG00000036087
Fli1	5.62947e-06	-1.1072	0.137748	0.860916	ENSMUSG00000016087
Snap91	5.63336e-06	-1.06182	0.137843	0.860617	ENSMUSG00000033419
Dot1l	5.64436e-06	-0.537034	0.138112	0.859769	ENSMUSG00000061589
Sall2	5.69509e-06	-0.791935	0.139353	0.855883	ENSMUSG00000049532
Kcnq3	5.70805e-06	-1.15967	0.13967	0.854896	ENSMUSG00000056258
Scamp5	5.79783e-06	-0.556738	0.141867	0.848118	ENSMUSG00000040722
Ttc16	5.83148e-06	-1.74463	0.14269	0.845605	ENSMUSG00000039021
Unc5b	5.9165e-06	-1.17462	0.144771	0.839319	ENSMUSG00000020099
Slc36a1	6.00293e-06	-1.46084	0.146886	0.833021	ENSMUSG00000020261
Pde3b	6.00637e-06	-0.960763	0.14697	0.832772	ENSMUSG00000030671
Arhgap33	6.02461e-06	-1.32959	0.147416	0.831455	ENSMUSG00000036882
Man1a	6.03881e-06	-1.02512	0.147764	0.830433	ENSMUSG00000003746
Rimklb	6.12979e-06	-0.537569	0.14999	0.823938	ENSMUSG00000040649
Hdac2	6.16985e-06	-0.741441	0.15097	0.821109	ENSMUSG00000019777
Sytl2	6.21275e-06	-1.89663	0.15202	0.8181	ENSMUSG00000030616
Plcl1	6.55203e-06	-0.864211	0.160322	0.795008	ENSMUSG00000038349
Rapgef5	6.61984e-06	-0.893021	0.161981	0.790536	ENSMUSG00000041992
Map7d1	6.62914e-06	-0.594734	0.162208	0.789926	ENSMUSG00000028849
Phc2	6.65051e-06	-0.762551	0.162731	0.788529	ENSMUSG00000028796
Rnf7	6.68505e-06	0.381508	0.163577	0.786279	ENSMUSG00000048185
Aebp1	6.68807e-06	-1.30053	0.16365	0.786083	ENSMUSG00000020473
Nlgn2	6.70073e-06	-0.770531	0.16396	0.785262	ENSMUSG00000051790
Rnpepl1	6.73578e-06	-0.921056	0.164818	0.782996	ENSMUSG00000026269
Topaz1	6.81825e-06	-2.28895	0.166836	0.777711	ENSMUSG00000094985
Hspg2	6.85558e-06	-1.28068	0.167749	0.77534	ENSMUSG00000028763
Thsd7a	6.89339e-06	-1.32473	0.168674	0.772951	ENSMUSG00000032625
Esyt2	6.9316e-06	-0.844165	0.169609	0.770551	ENSMUSG00000021171
Mir124a-1hg	7.01703e-06	-1.54871	0.1717	0.76523	ENSMUSG00000097545
Mrpl53	7.08833e-06	-0.561765	0.173444	0.76084	ENSMUSG00000030037
Map3k1	7.10613e-06	-1.24506	0.17388	0.759751	ENSMUSG00000021754
Tmem125	7.36135e-06	-1.47226	0.180125	0.744426	ENSMUSG00000050854
Kdm6b	7.36632e-06	-0.639193	0.180246	0.744133	ENSMUSG00000018476
Sapcd2	7.40822e-06	-2.35231	0.181272	0.74167	ENSMUSG00000026955
Rad51ap1	7.51048e-06	-2.91455	0.183774	0.735716	ENSMUSG00000030346
Ebp	7.5528e-06	-0.958527	0.184809	0.733276	ENSMUSG00000031168
Lpl	7.79569e-06	-2.79194	0.190753	0.719529	ENSMUSG00000015568
Ptpn23	7.96985e-06	-0.999887	0.195014	0.709934	ENSMUSG00000036057
Kmt2d	8.04969e-06	-0.964411	0.196968	0.705604	ENSMUSG00000048154
Specc1	8.36488e-06	-0.620219	0.20468	0.688924	ENSMUSG00000042331
Tnk2	8.533e-06	-0.927221	0.208794	0.680282	ENSMUSG00000022791
Snu13	8.71627e-06	0.322976	0.213278	0.671053	ENSMUSG00000063480
Rps5	8.76147e-06	0.199821	0.214384	0.668807	ENSMUSG00000012848
Rbm6	8.79322e-06	-0.577851	0.215161	0.667236	ENSMUSG00000032582
Ildr2	8.82553e-06	-0.875214	0.215952	0.665643	ENSMUSG00000040612
Cdk9	8.85192e-06	-0.44346	0.216598	0.664346	ENSMUSG00000009555
Armh4	8.93608e-06	-1.52224	0.218657	0.660237	ENSMUSG00000036242
Adam9	8.98408e-06	-0.923433	0.219831	0.65791	ENSMUSG00000031555
Slc32a1	8.9988e-06	-1.44346	0.220192	0.657199	ENSMUSG00000037771
Dhcr7	9.06198e-06	-0.770492	0.221738	0.654161	ENSMUSG00000058454
Gabra3	9.11907e-06	-1.95108	0.223134	0.651433	ENSMUSG00000031343
Paxip1	9.14294e-06	-0.941487	0.223719	0.650298	ENSMUSG00000002221
Ccdc146	9.22777e-06	-0.893021	0.225794	0.646287	ENSMUSG00000064280
Rims2	9.2352e-06	-0.553421	0.225976	0.645937	ENSMUSG00000037386
Ndufb10	9.30469e-06	0.249507	0.227677	0.642682	ENSMUSG00000040048
Clic1	9.3113e-06	0.305274	0.227838	0.642374	ENSMUSG00000007041
Srsf1	9.33595e-06	-0.583567	0.228441	0.641225	ENSMUSG00000018379
Lsamp	9.44761e-06	-0.140447	0.231174	0.636062	ENSMUSG00000061080
Sorbs2	9.46422e-06	-0.744629	0.23158	0.635299	ENSMUSG00000031626
Ptprk	9.48407e-06	-1.08226	0.232066	0.634389	ENSMUSG00000019889
Lrp1	9.66303e-06	-0.333213	0.236445	0.62627	ENSMUSG00000040249
Kitl	9.78952e-06	-0.755277	0.23954	0.620622	ENSMUSG00000019966
Immp2l	1.00322e-05	-0.824683	0.245478	0.609987	ENSMUSG00000056899
Trp53bp2	1.03433e-05	-0.937275	0.253089	0.596727	ENSMUSG00000026510
Brd1	1.04206e-05	-0.748598	0.254981	0.593492	ENSMUSG00000022387
Atp8a1	1.04244e-05	-0.516678	0.255075	0.593332	ENSMUSG00000037685
Lcp1	1.06095e-05	-1.62533	0.259604	0.585689	ENSMUSG00000021998
Smarcd1	1.06821e-05	-0.658007	0.261379	0.582729	ENSMUSG00000023018
Incenp	1.07137e-05	-1.43269	0.262152	0.581446	ENSMUSG00000024660
Gm11627	1.08714e-05	0.295292	0.266012	0.575098	ENSMUSG00000078640
Gpd1	1.09982e-05	-1.50759	0.269116	0.570061	ENSMUSG00000023019
Hmox2	1.10145e-05	0.539029	0.269514	0.569419	ENSMUSG00000004070
Pak5	1.10261e-05	-1.43429	0.269798	0.568962	ENSMUSG00000039913
Supt4a	1.13926e-05	0.361742	0.278765	0.554762	ENSMUSG00000020485
Tbc1d9	1.16241e-05	-1.08996	0.284429	0.546026	ENSMUSG00000031709
Huwe1	1.1627e-05	-0.531636	0.284502	0.545915	ENSMUSG00000025261
Plppr1	1.16543e-05	-1.3051	0.285169	0.544897	ENSMUSG00000063446
Peli1	1.17355e-05	-0.518224	0.287156	0.541882	ENSMUSG00000020134
Ulk4	1.18429e-05	-0.803523	0.289784	0.537925	ENSMUSG00000040936
Nfix	1.18814e-05	-0.364592	0.290726	0.536517	ENSMUSG00000001911
Cdc37l1	1.19727e-05	-0.493693	0.292959	0.533193	ENSMUSG00000024780
Tmed1	1.21745e-05	0.512758	0.297899	0.525931	ENSMUSG00000032180
Fam193b	1.24622e-05	-0.731394	0.304937	0.51579	ENSMUSG00000021495
Dr1	1.25363e-05	-0.95685	0.30675	0.513216	ENSMUSG00000029265
Anapc1	1.26003e-05	-0.71184	0.308316	0.511005	ENSMUSG00000014355
Slc16a12	1.26505e-05	-2.35231	0.309545	0.509276	ENSMUSG00000009378
Mical3	1.28072e-05	-0.826111	0.313378	0.503931	ENSMUSG00000051586
Sat2	1.28302e-05	0.982352	0.313941	0.503151	ENSMUSG00000069835
Luc7l3	1.3091e-05	0.312178	0.320323	0.494413	ENSMUSG00000020863
Cd68	1.31221e-05	-1.06237	0.321085	0.49338	ENSMUSG00000018774
Cilk1	1.33559e-05	-0.708187	0.326807	0.485709	ENSMUSG00000009828
Srp14	1.33808e-05	0.287479	0.327414	0.484902	ENSMUSG00000009549
Arhgdig	1.34159e-05	-2.4816	0.328274	0.483764	ENSMUSG00000073433
Celf3	1.34304e-05	-0.961441	0.328628	0.483295	ENSMUSG00000028137
Dlx6	1.34534e-05	-2.43269	0.329192	0.48255	ENSMUSG00000029754
Rsf1os2	1.34534e-05	-2.43269	0.329192	0.48255	ENSMUSG00000086993
Cdc25c	1.35594e-05	-2.83774	0.331785	0.479143	ENSMUSG00000044201
Rbp1	1.36035e-05	0.337583	0.332863	0.477734	ENSMUSG00000046402
Mcm5	1.3612e-05	-1.66663	0.333072	0.477462	ENSMUSG00000005410
Ica1	1.36246e-05	-1.66217	0.333381	0.477059	ENSMUSG00000062995
Cfap52	1.36342e-05	-1.17759	0.333615	0.476755	ENSMUSG00000020904
Mef2a	1.37991e-05	-0.549319	0.33765	0.471533	ENSMUSG00000030557
Gmnn	1.38227e-05	-1.17805	0.338227	0.470792	ENSMUSG00000006715
Dusp11	1.43764e-05	-0.638399	0.351777	0.453733	ENSMUSG00000030002
Prdx5	1.44176e-05	0.229396	0.352785	0.452489	ENSMUSG00000024953
Dlg2	1.44541e-05	-0.609078	0.353678	0.451392	ENSMUSG00000052572
Cracd	1.44571e-05	-0.781719	0.353751	0.451302	ENSMUSG00000036377
Adamts9	1.44768e-05	-0.976221	0.354232	0.450712	ENSMUSG00000030022
Cacna1d	1.46648e-05	-0.651326	0.358833	0.445108	ENSMUSG00000015968
Fis1	1.46827e-05	0.223662	0.359272	0.444577	ENSMUSG00000019054
Fut9	1.47267e-05	-0.631216	0.360348	0.443278	ENSMUSG00000055373
Syt10	1.49187e-05	-1.47001	0.365046	0.437652	ENSMUSG00000063260
Plxna3	1.49621e-05	-1.21278	0.366107	0.436392	ENSMUSG00000031398
Cntnap4	1.49949e-05	-3.89302	0.366909	0.435441	ENSMUSG00000031772
Esrrg	1.54529e-05	-1.23367	0.378117	0.422374	ENSMUSG00000026610
Tpm4	1.55884e-05	-0.705757	0.381433	0.418582	ENSMUSG00000031799
D5Ertd615e	1.56543e-05	-1.78416	0.383045	0.416751	ENSMUSG00000029092
Cenpm	1.61555e-05	-1.47001	0.39531	0.403062	ENSMUSG00000068101
Tln2	1.62181e-05	-1.01831	0.396842	0.401383	ENSMUSG00000052698
Ampd3	1.62498e-05	-0.764647	0.397616	0.400537	ENSMUSG00000005686
Lamb3	1.64231e-05	-1.5747	0.401856	0.395929	ENSMUSG00000026639
Adam10	1.65913e-05	-0.611656	0.405972	0.391504	ENSMUSG00000054693
Osbpl6	1.67797e-05	-1.0825	0.410583	0.386599	ENSMUSG00000042359
Ascc1	1.68468e-05	-0.716998	0.412224	0.384866	ENSMUSG00000044475
Depp1	1.72139e-05	-1.58416	0.421208	0.375504	ENSMUSG00000048489
Serpinh1	1.7392e-05	-0.406138	0.425564	0.371035	ENSMUSG00000070436
Disc1	1.75228e-05	-1.52224	0.428764	0.367781	ENSMUSG00000043051
Taldo1	1.77513e-05	-0.400675	0.434356	0.362154	ENSMUSG00000025503
Rasa1	1.8025e-05	-0.632984	0.441054	0.355509	ENSMUSG00000021549
Prickle2	1.81911e-05	-0.714527	0.445118	0.351525	ENSMUSG00000030020
Prag1	1.82011e-05	-1.19814	0.445362	0.351287	ENSMUSG00000050271
Isca2	1.83577e-05	0.41215	0.449195	0.347565	ENSMUSG00000021241
Tapbpl	1.89016e-05	1.35053	0.462504	0.334884	ENSMUSG00000038213
St6galnac3	1.92939e-05	-0.757341	0.472102	0.325964	ENSMUSG00000052544
Scn3a	1.97264e-05	-1.32013	0.482685	0.316337	ENSMUSG00000057182
Galnt13	2.00416e-05	-1.21552	0.490398	0.309451	ENSMUSG00000060988
Arhgdib	2.00996e-05	-1.1059	0.491816	0.308197	ENSMUSG00000030220
Mxd3	2.01501e-05	-1.543	0.493052	0.307107	ENSMUSG00000021485
C1d	2.02112e-05	0.381164	0.494547	0.305792	ENSMUSG00000000581
Fcer1g	2.02627e-05	-0.691888	0.495808	0.304686	ENSMUSG00000058715
Eif2s3x	2.0265e-05	-0.650531	0.495865	0.304636	ENSMUSG00000035150
Trem2	2.04462e-05	-0.766522	0.500297	0.300772	ENSMUSG00000023992
Brd9	2.09936e-05	0.31363	0.513693	0.289297	ENSMUSG00000057649
Slitrk3	2.10967e-05	-2.05779	0.516214	0.28717	ENSMUSG00000048304
Gm867	2.1204e-05	-1.38206	0.518841	0.284965	ENSMUSG00000050157
Faah	2.12943e-05	-2.02216	0.521051	0.283119	ENSMUSG00000034171
Aspscr1	2.1317e-05	0.510711	0.521606	0.282657	ENSMUSG00000025142
Kcnn4	2.16304e-05	1.4253	0.529273	0.27632	ENSMUSG00000054342
Csnk1g2	2.16693e-05	-1.00964	0.530227	0.275538	ENSMUSG00000003345
Napa	2.2031e-05	0.434621	0.539077	0.26835	ENSMUSG00000006024
Lbp	2.2272e-05	-1.4816	0.544975	0.263624	ENSMUSG00000016024
Fads2	2.22881e-05	-0.187777	0.545366	0.263312	ENSMUSG00000024665
Snrpe	2.23426e-05	0.294592	0.546702	0.262249	ENSMUSG00000090553
Lhfpl2	2.23805e-05	-0.753675	0.547629	0.261514	ENSMUSG00000045312
Atf7ip	2.24247e-05	-0.657167	0.548709	0.260658	ENSMUSG00000030213
Cox4i2	2.25165e-05	0.931481	0.550957	0.258882	ENSMUSG00000009876
Nbea	2.26902e-05	-0.546376	0.555207	0.255545	ENSMUSG00000027799
Dpf2	2.27951e-05	-0.680198	0.557773	0.253542	ENSMUSG00000024826
Eml1	2.30256e-05	-0.639833	0.563413	0.249173	ENSMUSG00000058070
Ccnf	2.34013e-05	-2.80352	0.572607	0.242143	ENSMUSG00000072082
Rida	2.34932e-05	0.382591	0.574855	0.240442	ENSMUSG00000022323
Sap18b	2.36436e-05	0.268082	0.578536	0.237669	ENSMUSG00000061104
Homer3	2.37561e-05	-0.823485	0.581289	0.235608	ENSMUSG00000003573
Ptprb	2.39972e-05	-0.605078	0.587188	0.231223	ENSMUSG00000020154
Ablim1	2.5191e-05	-0.648603	0.616398	0.210139	ENSMUSG00000025085
Zfp827	2.52182e-05	-0.839787	0.617063	0.20967	ENSMUSG00000071064
Gamt	2.5454e-05	-0.555287	0.622834	0.205628	ENSMUSG00000020150
Abca1	2.56897e-05	-0.370762	0.628601	0.201625	ENSMUSG00000015243
Zrsr2	2.5745e-05	-0.694444	0.629953	0.200692	ENSMUSG00000031370
Shtn1	2.60851e-05	-0.680499	0.638276	0.194992	ENSMUSG00000041362
Trim67	2.64853e-05	-1.71606	0.648068	0.188379	ENSMUSG00000036913
Atp1a3	2.65883e-05	-0.868618	0.650589	0.186693	ENSMUSG00000040907
G0s2	2.67452e-05	-0.587088	0.654428	0.184138	ENSMUSG00000009633
Nin	2.69362e-05	-0.87016	0.659102	0.181048	ENSMUSG00000021068
Lrrc8b	2.74847e-05	-1.02069	0.672523	0.172293	ENSMUSG00000070639
Tsc22d2	2.75224e-05	-0.772644	0.673446	0.171697	ENSMUSG00000027806
Kpnb1	2.75762e-05	-0.550284	0.674763	0.170849	ENSMUSG00000001440
Kremen1	2.79039e-05	-0.95897	0.682781	0.165719	ENSMUSG00000020393
Zfp276	2.81666e-05	-1.10963	0.689209	0.161649	ENSMUSG00000001065
Hmga1	2.85341e-05	0.868167	0.698201	0.156019	ENSMUSG00000046711
Adam19	2.88621e-05	-2.15967	0.706228	0.151055	ENSMUSG00000011256
Ptger1	2.88621e-05	-2.15967	0.706228	0.151055	ENSMUSG00000019464
Pxk	2.88959e-05	-0.829022	0.707053	0.150548	ENSMUSG00000033885
Lrrc4b	2.89327e-05	-0.576107	0.707954	0.149995	ENSMUSG00000047085
Zfp839	2.91211e-05	-1.2852	0.712565	0.147176	ENSMUSG00000021271
Rad54l2	2.92296e-05	-1.0108	0.71522	0.145561	ENSMUSG00000040661
Nyap2	2.94067e-05	-1.4227	0.719552	0.142938	ENSMUSG00000054976
Map1a	2.94217e-05	-0.660096	0.71992	0.142716	ENSMUSG00000027254
Lef1	2.9467e-05	-1.12796	0.721029	0.142047	ENSMUSG00000027985
Gas7	2.95456e-05	-1.82263	0.722952	0.14089	ENSMUSG00000033066
Phpt1	2.96989e-05	0.209093	0.726702	0.138643	ENSMUSG00000036504
Vcam1	2.98124e-05	-0.326872	0.729481	0.136986	ENSMUSG00000027962
Gnaq	2.99627e-05	-0.351245	0.733157	0.134803	ENSMUSG00000024639
Top2b	3.03067e-05	-0.59824	0.741574	0.129846	ENSMUSG00000017485
Hnrnpl	3.09587e-05	-0.47267	0.757527	0.120602	ENSMUSG00000015165
Ccdc141	3.16733e-05	-0.678452	0.775013	0.110691	ENSMUSG00000044033
Kcna6	3.179e-05	-1.10077	0.777868	0.109094	ENSMUSG00000038077
Flna	3.19191e-05	-0.675208	0.781028	0.107333	ENSMUSG00000031328
Tuba1c	3.20084e-05	-0.554868	0.783213	0.10612	ENSMUSG00000043091
Dock4	3.23963e-05	-0.583369	0.792706	0.100888	ENSMUSG00000035954
Actn1	3.25245e-05	-0.697141	0.795842	0.0991731	ENSMUSG00000015143
Klhl13	3.35399e-05	-1.08438	0.820688	0.0858219	ENSMUSG00000036782
Gpcpd1	3.36391e-05	-0.48871	0.823115	0.0845394	ENSMUSG00000027346
Snhg11	3.38343e-05	-1.22784	0.827892	0.0820261	ENSMUSG00000044349
Klhl9	3.41539e-05	-0.616769	0.835713	0.077943	ENSMUSG00000070923
Dhx9	3.41806e-05	-0.476141	0.836364	0.0776046	ENSMUSG00000042699
Shc4	3.41907e-05	-1.18013	0.836611	0.0774763	ENSMUSG00000035109
Mrpl51	3.43103e-05	0.319599	0.839538	0.0759598	ENSMUSG00000030335
Thg1l	3.43733e-05	-1.4227	0.841081	0.0751621	ENSMUSG00000011254
B4galnt4	3.47568e-05	-1.00402	0.850465	0.0703435	ENSMUSG00000055629
Ly75	3.51001e-05	-1.4227	0.858864	0.0660754	ENSMUSG00000026980
Kctd10	3.53046e-05	-1.12404	0.863869	0.063552	ENSMUSG00000001098
Strn	3.53764e-05	-0.849982	0.865625	0.06267	ENSMUSG00000024077
Ssr2	3.56751e-05	0.314835	0.872933	0.0590191	ENSMUSG00000041355
D8Ertd738e	3.60155e-05	0.280395	0.881263	0.0548946	ENSMUSG00000019362
Bgn	3.60374e-05	-0.684987	0.8818	0.0546298	ENSMUSG00000031375
Kat6a	3.63152e-05	-0.612459	0.888596	0.0512958	ENSMUSG00000031540
Meig1	3.64538e-05	-0.766131	0.891988	0.0496412	ENSMUSG00000026650
Actr2	3.65111e-05	-0.568894	0.893389	0.0489594	ENSMUSG00000020152
Srrm3	3.69035e-05	-1.51875	0.902991	0.0443166	ENSMUSG00000039860
Banp	3.69339e-05	-0.772644	0.903735	0.0439587	ENSMUSG00000025316
Mfhas1	3.69825e-05	-0.852343	0.904926	0.043387	ENSMUSG00000070056
Ermp1	3.71765e-05	-0.970189	0.909673	0.0411147	ENSMUSG00000046324
Oser1	3.73028e-05	-1.14056	0.912763	0.039642	ENSMUSG00000035399
Dmxl1	3.74078e-05	-0.60024	0.915332	0.0384215	ENSMUSG00000037416
Pbrm1	3.798e-05	-0.439027	0.929332	0.0318291	ENSMUSG00000042323
Rbfox1	3.89878e-05	-0.851545	0.953991	0.0204556	ENSMUSG00000008658
Garre1	3.94019e-05	-0.661598	0.964125	0.0158668	ENSMUSG00000066571
Septin5	3.9425e-05	-0.598673	0.96469	0.0156123	ENSMUSG00000072214
Dnajc12	4.00582e-05	0.778177	0.980185	0.00869187	ENSMUSG00000036764
Mapk6	4.01514e-05	-0.697561	0.982465	0.00768308	ENSMUSG00000042688
Prkacb	4.01994e-05	-0.622533	0.98364	0.00716371	ENSMUSG00000005034
Zfp697	4.07044e-05	-1.19529	0.995997	0.0017419	ENSMUSG00000050064
AA387883	0.000246626	0.68833	1	0	ENSMUSG00000117896
Aacs	4.32533e-05	-0.888706	1	0	ENSMUSG00000029482
Aagab	0.188533	-0.199931	1	0	ENSMUSG00000037257
Aak1	0.28576	-0.178609	1	0	ENSMUSG00000057230
Aar2	0.0374198	-0.449174	1	0	ENSMUSG00000027628
Aars2	0.410526	-0.301686	1	0	ENSMUSG00000023938
Abca13	0.0032254	-2.9252	1	0	ENSMUSG00000004668
Abcb10	0.0384858	-0.388692	1	0	ENSMUSG00000031974
Abcb1a	0.000316561	-0.780253	1	0	ENSMUSG00000040584
Abcb4	0.280389	-0.202102	1	0	ENSMUSG00000042476
Abcb7	0.000230783	-0.539439	1	0	ENSMUSG00000031333
Abcb8	0.402071	-0.159667	1	0	ENSMUSG00000028973
Abcc1	0.0587362	-0.802732	1	0	ENSMUSG00000023088
Abcc10	0.330727	-0.336545	1	0	ENSMUSG00000032842
Abcc3	0.000301098	-1.74463	1	0	ENSMUSG00000020865
Abcc4	0.482246	-0.234435	1	0	ENSMUSG00000032849
Abcc5	0.00218505	-0.418585	1	0	ENSMUSG00000022822
Abcd2	0.0252952	-0.647953	1	0	ENSMUSG00000055782
Abcd4	0.775838	-0.185202	1	0	ENSMUSG00000021240
Abce1	0.00631094	-0.501899	1	0	ENSMUSG00000058355
Abcg1	0.00321293	-0.694003	1	0	ENSMUSG00000024030
Abcg2	0.00135519	-0.967022	1	0	ENSMUSG00000029802
Abcg4	0.280982	-0.416007	1	0	ENSMUSG00000032131
Abhd13	0.00737214	-0.664902	1	0	ENSMUSG00000040396
Abhd15	0.0359565	-0.591383	1	0	ENSMUSG00000000686
