# Supplementary material for: Impaired Complex I dysregulates neural/glial precursors and corpus callosum development revealing postnatal defects in Leigh syndrome mice
Source: EMBO Mol Med. 2025 Dec 22;18(2):677–701. doi: 10.1038/s44321-025-00367-4 (PMC12905379; doi:10.1038/s44321-025-00367-4)
Supplement: Supplementary file 10 — Source data Fig. 5 [file 44321_2025_367_MOESM10_ESM.zip › Figure 5/Figure 5B/NSC_go terms for circ plot.xlsx]

## Sheet: Sheet1
Category	ID	Term	Genes	adj_pval
BP	GO:0042063	gliogenesis	ENSMUSG00000031425,ENSMUSG00000036634,ENSMUSG00000030342,ENSMUSG00000026385,ENSMUSG00000063632,ENSMUSG00000033006,ENSMUSG00000055022,ENSMUSG00000027858,ENSMUSG00000021614,ENSMUSG00000002341,ENSMUSG00000041911,ENSMUSG00000046160,ENSMUSG00000021108,ENSMUSG00000021573,ENSMUSG00000076431,ENSMUSG00000036098,ENSMUSG00000039116,ENSMUSG00000033585,ENSMUSG00000036353,ENSMUSG00000027375,ENSMUSG00000021665,…	6.64227e-19
BP	GO:0050769	positive regulation of neurogenesis	ENSMUSG00000036634,ENSMUSG00000069662,ENSMUSG00000063632,ENSMUSG00000033006,ENSMUSG00000021614,ENSMUSG00000002341,ENSMUSG00000031385,ENSMUSG00000052727,ENSMUSG00000021108,ENSMUSG00000050272,ENSMUSG00000022231,ENSMUSG00000036098,ENSMUSG00000021451,ENSMUSG00000031285,ENSMUSG00000032554,ENSMUSG00000004892,ENSMUSG00000034813,ENSMUSG00000005610,ENSMUSG00000048078,ENSMUSG00000039830,ENSMUSG00000028399,…	8.42222e-16
BP	GO:0050767	regulation of neurogenesis	ENSMUSG00000041607,ENSMUSG00000031760,ENSMUSG00000036634,ENSMUSG00000069662,ENSMUSG00000015829,ENSMUSG00000063632,ENSMUSG00000033006,ENSMUSG00000021614,ENSMUSG00000002341,ENSMUSG00000031385,ENSMUSG00000041911,ENSMUSG00000052727,ENSMUSG00000021108,ENSMUSG00000050272,ENSMUSG00000022231,ENSMUSG00000036098,ENSMUSG00000021451,ENSMUSG00000031285,ENSMUSG00000028351,ENSMUSG00000023391,ENSMUSG00000032554,…	8.73243e-16
BP	GO:0051962	positive regulation of nervous system development	ENSMUSG00000036634,ENSMUSG00000069662,ENSMUSG00000063632,ENSMUSG00000033006,ENSMUSG00000021614,ENSMUSG00000002341,ENSMUSG00000031385,ENSMUSG00000052727,ENSMUSG00000021108,ENSMUSG00000050272,ENSMUSG00000022231,ENSMUSG00000036098,ENSMUSG00000050965,ENSMUSG00000021451,ENSMUSG00000031285,ENSMUSG00000032554,ENSMUSG00000004892,ENSMUSG00000034813,ENSMUSG00000005610,ENSMUSG00000048078,ENSMUSG00000039830,…	1.5732e-15
BP	GO:0010001	glial cell differentiation	ENSMUSG00000031425,ENSMUSG00000036634,ENSMUSG00000063632,ENSMUSG00000033006,ENSMUSG00000055022,ENSMUSG00000027858,ENSMUSG00000021614,ENSMUSG00000002341,ENSMUSG00000041911,ENSMUSG00000046160,ENSMUSG00000021573,ENSMUSG00000076431,ENSMUSG00000036098,ENSMUSG00000039116,ENSMUSG00000027375,ENSMUSG00000006782,ENSMUSG00000023391,ENSMUSG00000031980,ENSMUSG00000004892,ENSMUSG00000033579,ENSMUSG00000048078,…	7.41969e-12
BP	GO:0048709	oligodendrocyte differentiation	ENSMUSG00000031425,ENSMUSG00000036634,ENSMUSG00000033006,ENSMUSG00000055022,ENSMUSG00000027858,ENSMUSG00000041911,ENSMUSG00000046160,ENSMUSG00000021573,ENSMUSG00000036098,ENSMUSG00000027375,ENSMUSG00000006782,ENSMUSG00000023391,ENSMUSG00000033579,ENSMUSG00000048078,ENSMUSG00000017344,ENSMUSG00000039830,ENSMUSG00000024176,ENSMUSG00000028945,ENSMUSG00000037855,ENSMUSG00000044519,ENSMUSG00000023915,…	1.27569e-11
BP	GO:0031346	positive regulation of cell projection organization	ENSMUSG00000069662,ENSMUSG00000027500,ENSMUSG00000055022,ENSMUSG00000019843,ENSMUSG00000031385,ENSMUSG00000052727,ENSMUSG00000095675,ENSMUSG00000040265,ENSMUSG00000050272,ENSMUSG00000022231,ENSMUSG00000021451,ENSMUSG00000036353,ENSMUSG00000031285,ENSMUSG00000024501,ENSMUSG00000095677,ENSMUSG00000029581,ENSMUSG00000031980,ENSMUSG00000026360,ENSMUSG00000028176,ENSMUSG00000034813,ENSMUSG00000033940,…	4.56754e-10
BP	GO:0014013	regulation of gliogenesis	ENSMUSG00000036634,ENSMUSG00000063632,ENSMUSG00000033006,ENSMUSG00000041911,ENSMUSG00000021108,ENSMUSG00000036098,ENSMUSG00000023391,ENSMUSG00000032554,ENSMUSG00000048078,ENSMUSG00000039830,ENSMUSG00000024176,ENSMUSG00000028945,ENSMUSG00000024381,ENSMUSG00000024621,ENSMUSG00000037855,ENSMUSG00000044519,ENSMUSG00000020458,ENSMUSG00000043448,ENSMUSG00000040010,ENSMUSG00000022425,ENSMUSG00000029648,…	4.56754e-10
BP	GO:0007272	ensheathment of neurons	ENSMUSG00000031425,ENSMUSG00000041607,ENSMUSG00000026442,ENSMUSG00000036634,ENSMUSG00000013523,ENSMUSG00000037625,ENSMUSG00000030342,ENSMUSG00000033006,ENSMUSG00000055022,ENSMUSG00000027858,ENSMUSG00000019843,ENSMUSG00000056966,ENSMUSG00000021573,ENSMUSG00000036098,ENSMUSG00000039116,ENSMUSG00000027375,ENSMUSG00000021665,ENSMUSG00000032554,ENSMUSG00000033579,ENSMUSG00000048078,ENSMUSG00000039830,…	1.02423e-09
BP	GO:0008366	axon ensheathment	ENSMUSG00000031425,ENSMUSG00000041607,ENSMUSG00000026442,ENSMUSG00000036634,ENSMUSG00000013523,ENSMUSG00000037625,ENSMUSG00000030342,ENSMUSG00000033006,ENSMUSG00000055022,ENSMUSG00000027858,ENSMUSG00000019843,ENSMUSG00000056966,ENSMUSG00000021573,ENSMUSG00000036098,ENSMUSG00000039116,ENSMUSG00000027375,ENSMUSG00000021665,ENSMUSG00000032554,ENSMUSG00000033579,ENSMUSG00000048078,ENSMUSG00000039830,…	1.02423e-09
BP	GO:1902903	regulation of supramolecular fiber organization	ENSMUSG00000062591,ENSMUSG00000015656,ENSMUSG00000027500,ENSMUSG00000026109,ENSMUSG00000020388,ENSMUSG00000037926,ENSMUSG00000052727,ENSMUSG00000095675,ENSMUSG00000022231,ENSMUSG00000020181,ENSMUSG00000032702,ENSMUSG00000022018,ENSMUSG00000031871,ENSMUSG00000038170,ENSMUSG00000041205,ENSMUSG00000039298,ENSMUSG00000033940,ENSMUSG00000015766,ENSMUSG00000020717,ENSMUSG00000019831,ENSMUSG00000026778,…	2.47733e-09
BP	GO:0016358	dendrite development	ENSMUSG00000069662,ENSMUSG00000019843,ENSMUSG00000052727,ENSMUSG00000040265,ENSMUSG00000050272,ENSMUSG00000021451,ENSMUSG00000031285,ENSMUSG00000022311,ENSMUSG00000095677,ENSMUSG00000038608,ENSMUSG00000066129,ENSMUSG00000034813,ENSMUSG00000005610,ENSMUSG00000052920,ENSMUSG00000028399,ENSMUSG00000038453,ENSMUSG00000048895,ENSMUSG00000037855,ENSMUSG00000028161,ENSMUSG00000022892,ENSMUSG00000025810,…	2.6197e-09
BP	GO:0014015	positive regulation of gliogenesis	ENSMUSG00000036634,ENSMUSG00000033006,ENSMUSG00000021108,ENSMUSG00000036098,ENSMUSG00000032554,ENSMUSG00000048078,ENSMUSG00000039830,ENSMUSG00000024176,ENSMUSG00000028945,ENSMUSG00000024381,ENSMUSG00000024621,ENSMUSG00000037855,ENSMUSG00000044519,ENSMUSG00000020458,ENSMUSG00000043448,ENSMUSG00000040010,ENSMUSG00000022425,ENSMUSG00000029648,ENSMUSG00000021756,ENSMUSG00000042228,ENSMUSG00000020644	2.6197e-09
BP	GO:0042552	myelination	ENSMUSG00000031425,ENSMUSG00000041607,ENSMUSG00000026442,ENSMUSG00000036634,ENSMUSG00000013523,ENSMUSG00000030342,ENSMUSG00000033006,ENSMUSG00000055022,ENSMUSG00000027858,ENSMUSG00000019843,ENSMUSG00000056966,ENSMUSG00000021573,ENSMUSG00000036098,ENSMUSG00000039116,ENSMUSG00000027375,ENSMUSG00000021665,ENSMUSG00000032554,ENSMUSG00000033579,ENSMUSG00000048078,ENSMUSG00000039830,ENSMUSG00000021703,…	2.6197e-09
BP	GO:1990138	neuron projection extension	ENSMUSG00000031760,ENSMUSG00000036634,ENSMUSG00000015829,ENSMUSG00000052727,ENSMUSG00000050272,ENSMUSG00000022231,ENSMUSG00000021451,ENSMUSG00000033585,ENSMUSG00000031285,ENSMUSG00000042757,ENSMUSG00000004892,ENSMUSG00000019647,ENSMUSG00000005610,ENSMUSG00000051243,ENSMUSG00000019831,ENSMUSG00000024621,ENSMUSG00000035864,ENSMUSG00000025810,ENSMUSG00000020458,ENSMUSG00000038264,ENSMUSG00000059363,…	3.36788e-09
BP	GO:0048588	developmental cell growth	ENSMUSG00000031760,ENSMUSG00000036634,ENSMUSG00000015829,ENSMUSG00000052727,ENSMUSG00000050272,ENSMUSG00000022231,ENSMUSG00000021451,ENSMUSG00000033585,ENSMUSG00000031285,ENSMUSG00000042757,ENSMUSG00000031980,ENSMUSG00000004892,ENSMUSG00000026360,ENSMUSG00000019647,ENSMUSG00000005610,ENSMUSG00000052920,ENSMUSG00000051243,ENSMUSG00000019831,ENSMUSG00000024621,ENSMUSG00000035864,ENSMUSG00000022892,…	1.41313e-08
BP	GO:0050770	regulation of axonogenesis	ENSMUSG00000041607,ENSMUSG00000031760,ENSMUSG00000036634,ENSMUSG00000015829,ENSMUSG00000031385,ENSMUSG00000052727,ENSMUSG00000050272,ENSMUSG00000022231,ENSMUSG00000021451,ENSMUSG00000031285,ENSMUSG00000019647,ENSMUSG00000005610,ENSMUSG00000051243,ENSMUSG00000047712,ENSMUSG00000025810,ENSMUSG00000020458,ENSMUSG00000038264,ENSMUSG00000050587,ENSMUSG00000059363,ENSMUSG00000051149,ENSMUSG00000052516,…	2.34745e-08
BP	GO:0060560	developmental growth involved in morphogenesis	ENSMUSG00000031760,ENSMUSG00000036634,ENSMUSG00000015829,ENSMUSG00000052727,ENSMUSG00000050272,ENSMUSG00000022231,ENSMUSG00000021451,ENSMUSG00000033585,ENSMUSG00000031285,ENSMUSG00000042757,ENSMUSG00000004892,ENSMUSG00000028364,ENSMUSG00000019647,ENSMUSG00000005610,ENSMUSG00000052920,ENSMUSG00000051243,ENSMUSG00000019831,ENSMUSG00000024621,ENSMUSG00000035864,ENSMUSG00000022892,ENSMUSG00000025810,…	5.63327e-08
BP	GO:0021782	glial cell development	ENSMUSG00000031425,ENSMUSG00000036634,ENSMUSG00000063632,ENSMUSG00000033006,ENSMUSG00000055022,ENSMUSG00000027858,ENSMUSG00000046160,ENSMUSG00000021573,ENSMUSG00000076431,ENSMUSG00000036098,ENSMUSG00000039116,ENSMUSG00000027375,ENSMUSG00000031980,ENSMUSG00000033579,ENSMUSG00000048078,ENSMUSG00000024621,ENSMUSG00000044519,ENSMUSG00000022892,ENSMUSG00000059146,ENSMUSG00000054252,ENSMUSG00000026944,…	1.52611e-07
BP	GO:0014003	oligodendrocyte development	ENSMUSG00000031425,ENSMUSG00000036634,ENSMUSG00000033006,ENSMUSG00000055022,ENSMUSG00000046160,ENSMUSG00000021573,ENSMUSG00000036098,ENSMUSG00000027375,ENSMUSG00000033579,ENSMUSG00000048078,ENSMUSG00000044519,ENSMUSG00000054252,ENSMUSG00000026944,ENSMUSG00000020644	1.97213e-07
BP	GO:0048813	dendrite morphogenesis	ENSMUSG00000069662,ENSMUSG00000019843,ENSMUSG00000040265,ENSMUSG00000050272,ENSMUSG00000021451,ENSMUSG00000031285,ENSMUSG00000038608,ENSMUSG00000066129,ENSMUSG00000034813,ENSMUSG00000028399,ENSMUSG00000038453,ENSMUSG00000048895,ENSMUSG00000037855,ENSMUSG00000028161,ENSMUSG00000025810,ENSMUSG00000051615,ENSMUSG00000019970,ENSMUSG00000024924,ENSMUSG00000032216,ENSMUSG00000034675,ENSMUSG00000028546,…	1.97213e-07
BP	GO:0032535	regulation of cellular component size	ENSMUSG00000031760,ENSMUSG00000036634,ENSMUSG00000015829,ENSMUSG00000037926,ENSMUSG00000052727,ENSMUSG00000023944,ENSMUSG00000095675,ENSMUSG00000050272,ENSMUSG00000022231,ENSMUSG00000032702,ENSMUSG00000021451,ENSMUSG00000031285,ENSMUSG00000055553,ENSMUSG00000019647,ENSMUSG00000033940,ENSMUSG00000005610,ENSMUSG00000015766,ENSMUSG00000020717,ENSMUSG00000051243,ENSMUSG00000063142,ENSMUSG00000021270,…	2.03817e-07
BP	GO:0045685	regulation of glial cell differentiation	ENSMUSG00000036634,ENSMUSG00000041911,ENSMUSG00000036098,ENSMUSG00000023391,ENSMUSG00000048078,ENSMUSG00000039830,ENSMUSG00000028945,ENSMUSG00000024381,ENSMUSG00000024621,ENSMUSG00000037855,ENSMUSG00000044519,ENSMUSG00000020458,ENSMUSG00000023915,ENSMUSG00000022425,ENSMUSG00000059146,ENSMUSG00000054252,ENSMUSG00000021756,ENSMUSG00000006932,ENSMUSG00000020644	2.52109e-07
BP	GO:0010639	negative regulation of organelle organization	ENSMUSG00000062591,ENSMUSG00000060743,ENSMUSG00000027500,ENSMUSG00000026109,ENSMUSG00000037926,ENSMUSG00000052727,ENSMUSG00000020181,ENSMUSG00000032702,ENSMUSG00000020914,ENSMUSG00000031871,ENSMUSG00000041205,ENSMUSG00000039298,ENSMUSG00000078566,ENSMUSG00000015766,ENSMUSG00000020717,ENSMUSG00000028873,ENSMUSG00000027233,ENSMUSG00000019923,ENSMUSG00000022205,ENSMUSG00000039630,ENSMUSG00000019970,…	8.49568e-07
BP	GO:0061387	regulation of extent of cell growth	ENSMUSG00000031760,ENSMUSG00000036634,ENSMUSG00000015829,ENSMUSG00000052727,ENSMUSG00000050272,ENSMUSG00000022231,ENSMUSG00000021451,ENSMUSG00000031285,ENSMUSG00000019647,ENSMUSG00000005610,ENSMUSG00000051243,ENSMUSG00000025810,ENSMUSG00000020458,ENSMUSG00000038264,ENSMUSG00000059363,ENSMUSG00000051149,ENSMUSG00000059146,ENSMUSG00000034675,ENSMUSG00000000861,ENSMUSG00000025020,ENSMUSG00000026121	8.77195e-07
BP	GO:0032271	regulation of protein polymerization	ENSMUSG00000062591,ENSMUSG00000027500,ENSMUSG00000037926,ENSMUSG00000052727,ENSMUSG00000095675,ENSMUSG00000021573,ENSMUSG00000020181,ENSMUSG00000032702,ENSMUSG00000031871,ENSMUSG00000038170,ENSMUSG00000039298,ENSMUSG00000015766,ENSMUSG00000020717,ENSMUSG00000021270,ENSMUSG00000024381,ENSMUSG00000019970,ENSMUSG00000066877,ENSMUSG00000055717,ENSMUSG00000034675,ENSMUSG00000030000,ENSMUSG00000031511,…	9.49322e-07
BP	GO:0010977	negative regulation of neuron projection development	ENSMUSG00000041607,ENSMUSG00000031760,ENSMUSG00000036634,ENSMUSG00000015829,ENSMUSG00000027500,ENSMUSG00000029121,ENSMUSG00000040265,ENSMUSG00000022231,ENSMUSG00000032702,ENSMUSG00000021451,ENSMUSG00000032911,ENSMUSG00000024501,ENSMUSG00000019647,ENSMUSG00000069171,ENSMUSG00000037855,ENSMUSG00000025810,ENSMUSG00000020458,ENSMUSG00000038264,ENSMUSG00000034000,ENSMUSG00000000861,ENSMUSG00000025020,…	9.657e-07
BP	GO:0032970	regulation of actin filament-based process	ENSMUSG00000036570,ENSMUSG00000026109,ENSMUSG00000020388,ENSMUSG00000037926,ENSMUSG00000095675,ENSMUSG00000022231,ENSMUSG00000032702,ENSMUSG00000022018,ENSMUSG00000029581,ENSMUSG00000038260,ENSMUSG00000033940,ENSMUSG00000015766,ENSMUSG00000020717,ENSMUSG00000019831,ENSMUSG00000048895,ENSMUSG00000026778,ENSMUSG00000035783,ENSMUSG00000024381,ENSMUSG00000024621,ENSMUSG00000021699,ENSMUSG00000025810,…	1.08051e-06
BP	GO:0031345	negative regulation of cell projection organization	ENSMUSG00000041607,ENSMUSG00000031760,ENSMUSG00000036634,ENSMUSG00000015829,ENSMUSG00000027500,ENSMUSG00000019843,ENSMUSG00000031385,ENSMUSG00000029121,ENSMUSG00000040265,ENSMUSG00000022231,ENSMUSG00000032702,ENSMUSG00000021451,ENSMUSG00000032911,ENSMUSG00000024501,ENSMUSG00000019647,ENSMUSG00000069171,ENSMUSG00000037855,ENSMUSG00000028161,ENSMUSG00000025810,ENSMUSG00000020458,ENSMUSG00000038264,…	1.14735e-06
BP	GO:0051258	protein polymerization	ENSMUSG00000062591,ENSMUSG00000027500,ENSMUSG00000037926,ENSMUSG00000052727,ENSMUSG00000095675,ENSMUSG00000021573,ENSMUSG00000020181,ENSMUSG00000032702,ENSMUSG00000031871,ENSMUSG00000038170,ENSMUSG00000039298,ENSMUSG00000015766,ENSMUSG00000017344,ENSMUSG00000020717,ENSMUSG00000021270,ENSMUSG00000024381,ENSMUSG00000033916,ENSMUSG00000075706,ENSMUSG00000038467,ENSMUSG00000019970,ENSMUSG00000066877,…	1.56758e-06
BP	GO:0034329	cell junction assembly	ENSMUSG00000026442,ENSMUSG00000066392,ENSMUSG00000037625,ENSMUSG00000022132,ENSMUSG00000030342,ENSMUSG00000062209,ENSMUSG00000021108,ENSMUSG00000040265,ENSMUSG00000035566,ENSMUSG00000050965,ENSMUSG00000021451,ENSMUSG00000040420,ENSMUSG00000031871,ENSMUSG00000029581,ENSMUSG00000031980,ENSMUSG00000028399,ENSMUSG00000020717,ENSMUSG00000038453,ENSMUSG00000037605,ENSMUSG00000039470,ENSMUSG00000050840,…	1.6579e-06
BP	GO:0050768	negative regulation of neurogenesis	ENSMUSG00000041607,ENSMUSG00000031760,ENSMUSG00000036634,ENSMUSG00000015829,ENSMUSG00000063632,ENSMUSG00000033006,ENSMUSG00000041911,ENSMUSG00000022231,ENSMUSG00000021451,ENSMUSG00000028351,ENSMUSG00000023391,ENSMUSG00000019647,ENSMUSG00000028161,ENSMUSG00000025810,ENSMUSG00000020458,ENSMUSG00000038264,ENSMUSG00000059146,ENSMUSG00000054252,ENSMUSG00000000861,ENSMUSG00000025020,ENSMUSG00000026121,…	1.85107e-06
BP	GO:0030516	regulation of axon extension	ENSMUSG00000031760,ENSMUSG00000036634,ENSMUSG00000015829,ENSMUSG00000052727,ENSMUSG00000050272,ENSMUSG00000022231,ENSMUSG00000021451,ENSMUSG00000019647,ENSMUSG00000005610,ENSMUSG00000051243,ENSMUSG00000025810,ENSMUSG00000020458,ENSMUSG00000038264,ENSMUSG00000059363,ENSMUSG00000051149,ENSMUSG00000059146,ENSMUSG00000034675,ENSMUSG00000025020,ENSMUSG00000026121	2.0889e-06
BP	GO:0051494	negative regulation of cytoskeleton organization	ENSMUSG00000062591,ENSMUSG00000027500,ENSMUSG00000026109,ENSMUSG00000037926,ENSMUSG00000052727,ENSMUSG00000020181,ENSMUSG00000032702,ENSMUSG00000031871,ENSMUSG00000041205,ENSMUSG00000039298,ENSMUSG00000015766,ENSMUSG00000020717,ENSMUSG00000019970,ENSMUSG00000079553,ENSMUSG00000034675,ENSMUSG00000030000,ENSMUSG00000031511,ENSMUSG00000020315,ENSMUSG00000021338,ENSMUSG00000038738,ENSMUSG00000020135,…	2.18432e-06
BP	GO:0030900	forebrain development	ENSMUSG00000015829,ENSMUSG00000026385,ENSMUSG00000019843,ENSMUSG00000039542,ENSMUSG00000062209,ENSMUSG00000041911,ENSMUSG00000022231,ENSMUSG00000036353,ENSMUSG00000031285,ENSMUSG00000042757,ENSMUSG00000006651,ENSMUSG00000023391,ENSMUSG00000004892,ENSMUSG00000029755,ENSMUSG00000008575,ENSMUSG00000052920,ENSMUSG00000039830,ENSMUSG00000069171,ENSMUSG00000048895,ENSMUSG00000024621,ENSMUSG00000022892,…	2.53421e-06
BP	GO:0008347	glial cell migration	ENSMUSG00000030342,ENSMUSG00000021614,ENSMUSG00000033585,ENSMUSG00000036353,ENSMUSG00000021665,ENSMUSG00000031285,ENSMUSG00000032911,ENSMUSG00000071847,ENSMUSG00000048895,ENSMUSG00000020458,ENSMUSG00000055723,ENSMUSG00000002900,ENSMUSG00000031511,ENSMUSG00000026425,ENSMUSG00000006932	2.659e-06
BP	GO:0007015	actin filament organization	ENSMUSG00000069662,ENSMUSG00000026109,ENSMUSG00000020388,ENSMUSG00000037926,ENSMUSG00000095675,ENSMUSG00000022231,ENSMUSG00000032702,ENSMUSG00000022018,ENSMUSG00000024501,ENSMUSG00000029581,ENSMUSG00000029622,ENSMUSG00000032554,ENSMUSG00000041112,ENSMUSG00000033940,ENSMUSG00000015766,ENSMUSG00000020717,ENSMUSG00000029761,ENSMUSG00000019831,ENSMUSG00000026778,ENSMUSG00000024381,ENSMUSG00000030761,…	2.78398e-06
BP	GO:0048675	axon extension	ENSMUSG00000031760,ENSMUSG00000036634,ENSMUSG00000015829,ENSMUSG00000052727,ENSMUSG00000050272,ENSMUSG00000022231,ENSMUSG00000021451,ENSMUSG00000033585,ENSMUSG00000031285,ENSMUSG00000019647,ENSMUSG00000005610,ENSMUSG00000051243,ENSMUSG00000025810,ENSMUSG00000020458,ENSMUSG00000038264,ENSMUSG00000059363,ENSMUSG00000051149,ENSMUSG00000059146,ENSMUSG00000034675,ENSMUSG00000025020,ENSMUSG00000026121	2.9354e-06
BP	GO:0051961	negative regulation of nervous system development	ENSMUSG00000041607,ENSMUSG00000031760,ENSMUSG00000036634,ENSMUSG00000015829,ENSMUSG00000063632,ENSMUSG00000033006,ENSMUSG00000041911,ENSMUSG00000022231,ENSMUSG00000021451,ENSMUSG00000028351,ENSMUSG00000023391,ENSMUSG00000019647,ENSMUSG00000028161,ENSMUSG00000025810,ENSMUSG00000020458,ENSMUSG00000038264,ENSMUSG00000059146,ENSMUSG00000054252,ENSMUSG00000000861,ENSMUSG00000025020,ENSMUSG00000026121,…	3.67596e-06
BP	GO:0022010	central nervous system myelination	ENSMUSG00000031425,ENSMUSG00000036634,ENSMUSG00000033006,ENSMUSG00000055022,ENSMUSG00000036098,ENSMUSG00000027375,ENSMUSG00000033579,ENSMUSG00000048078,ENSMUSG00000054252,ENSMUSG00000026944	5.15393e-06
BP	GO:0032291	axon ensheathment in central nervous system	ENSMUSG00000031425,ENSMUSG00000036634,ENSMUSG00000033006,ENSMUSG00000055022,ENSMUSG00000036098,ENSMUSG00000027375,ENSMUSG00000033579,ENSMUSG00000048078,ENSMUSG00000054252,ENSMUSG00000026944	5.15393e-06
BP	GO:0006935	chemotaxis	ENSMUSG00000071866,ENSMUSG00000031385,ENSMUSG00000074129,ENSMUSG00000040759,ENSMUSG00000095675,ENSMUSG00000050272,ENSMUSG00000040952,ENSMUSG00000022231,ENSMUSG00000030228,ENSMUSG00000050965,ENSMUSG00000021451,ENSMUSG00000036353,ENSMUSG00000023175,ENSMUSG00000038260,ENSMUSG00000019647,ENSMUSG00000033307,ENSMUSG00000026778,ENSMUSG00000024621,ENSMUSG00000022122,ENSMUSG00000028927,ENSMUSG00000021699,…	5.34637e-06
BP	GO:0042330	taxis	ENSMUSG00000071866,ENSMUSG00000031385,ENSMUSG00000074129,ENSMUSG00000040759,ENSMUSG00000095675,ENSMUSG00000050272,ENSMUSG00000040952,ENSMUSG00000022231,ENSMUSG00000030228,ENSMUSG00000050965,ENSMUSG00000021451,ENSMUSG00000036353,ENSMUSG00000023175,ENSMUSG00000038260,ENSMUSG00000019647,ENSMUSG00000033307,ENSMUSG00000026778,ENSMUSG00000024621,ENSMUSG00000022122,ENSMUSG00000028927,ENSMUSG00000021699,…	5.89031e-06
BP	GO:0045687	positive regulation of glial cell differentiation	ENSMUSG00000036634,ENSMUSG00000036098,ENSMUSG00000048078,ENSMUSG00000039830,ENSMUSG00000028945,ENSMUSG00000024381,ENSMUSG00000024621,ENSMUSG00000037855,ENSMUSG00000044519,ENSMUSG00000020458,ENSMUSG00000022425,ENSMUSG00000021756,ENSMUSG00000020644	9.05513e-06
BP	GO:1902904	negative regulation of supramolecular fiber organization	ENSMUSG00000062591,ENSMUSG00000015656,ENSMUSG00000027500,ENSMUSG00000026109,ENSMUSG00000037926,ENSMUSG00000052727,ENSMUSG00000020181,ENSMUSG00000032702,ENSMUSG00000031871,ENSMUSG00000041205,ENSMUSG00000015766,ENSMUSG00000020717,ENSMUSG00000019970,ENSMUSG00000034675,ENSMUSG00000030000,ENSMUSG00000031511,ENSMUSG00000020315,ENSMUSG00000021338,ENSMUSG00000038738,ENSMUSG00000020135,ENSMUSG00000057738,…	9.05513e-06
BP	GO:0050803	regulation of synapse structure or activity	ENSMUSG00000069662,ENSMUSG00000015656,ENSMUSG00000019843,ENSMUSG00000002341,ENSMUSG00000001525,ENSMUSG00000040265,ENSMUSG00000050965,ENSMUSG00000021451,ENSMUSG00000028399,ENSMUSG00000038453,ENSMUSG00000037605,ENSMUSG00000048895,ENSMUSG00000028945,ENSMUSG00000022892,ENSMUSG00000051615,ENSMUSG00000054364,ENSMUSG00000034730,ENSMUSG00000047414,ENSMUSG00000032216,ENSMUSG00000051149,ENSMUSG00000059146,…	9.96064e-06
BP	GO:0007411	axon guidance	ENSMUSG00000026442,ENSMUSG00000055022,ENSMUSG00000039542,ENSMUSG00000050272,ENSMUSG00000022231,ENSMUSG00000069601,ENSMUSG00000021451,ENSMUSG00000062380,ENSMUSG00000023175,ENSMUSG00000019647,ENSMUSG00000029755,ENSMUSG00000008575,ENSMUSG00000022263,ENSMUSG00000048895,ENSMUSG00000024621,ENSMUSG00000049336,ENSMUSG00000022892,ENSMUSG00000025810,ENSMUSG00000059921,ENSMUSG00000038264,ENSMUSG00000047414,…	1.07915e-05
BP	GO:0007626	locomotory behavior	ENSMUSG00000015829,ENSMUSG00000055022,ENSMUSG00000050272,ENSMUSG00000060882,ENSMUSG00000058153,ENSMUSG00000021665,ENSMUSG00000006782,ENSMUSG00000015766,ENSMUSG00000070880,ENSMUSG00000063142,ENSMUSG00000028964,ENSMUSG00000037605,ENSMUSG00000049583,ENSMUSG00000024935,ENSMUSG00000017412,ENSMUSG00000052613,ENSMUSG00000038718,ENSMUSG00000022892,ENSMUSG00000032172,ENSMUSG00000051331,ENSMUSG00000012819,…	1.09757e-05
BP	GO:0048638	regulation of developmental growth	ENSMUSG00000031760,ENSMUSG00000036634,ENSMUSG00000015829,ENSMUSG00000039542,ENSMUSG00000062209,ENSMUSG00000052727,ENSMUSG00000050272,ENSMUSG00000022231,ENSMUSG00000021451,ENSMUSG00000031285,ENSMUSG00000031980,ENSMUSG00000061315,ENSMUSG00000026360,ENSMUSG00000019647,ENSMUSG00000005610,ENSMUSG00000051243,ENSMUSG00000035864,ENSMUSG00000022892,ENSMUSG00000025810,ENSMUSG00000032383,ENSMUSG00000020458,…	1.10184e-05
BP	GO:0097485	neuron projection guidance	ENSMUSG00000026442,ENSMUSG00000055022,ENSMUSG00000039542,ENSMUSG00000050272,ENSMUSG00000022231,ENSMUSG00000069601,ENSMUSG00000021451,ENSMUSG00000062380,ENSMUSG00000023175,ENSMUSG00000019647,ENSMUSG00000029755,ENSMUSG00000008575,ENSMUSG00000022263,ENSMUSG00000048895,ENSMUSG00000024621,ENSMUSG00000049336,ENSMUSG00000022892,ENSMUSG00000025810,ENSMUSG00000059921,ENSMUSG00000038264,ENSMUSG00000047414,…	1.10184e-05
BP	GO:0001558	regulation of cell growth	ENSMUSG00000031760,ENSMUSG00000036634,ENSMUSG00000015829,ENSMUSG00000035551,ENSMUSG00000045193,ENSMUSG00000036199,ENSMUSG00000006519,ENSMUSG00000052727,ENSMUSG00000050272,ENSMUSG00000026185,ENSMUSG00000022231,ENSMUSG00000021451,ENSMUSG00000020415,ENSMUSG00000031285,ENSMUSG00000031980,ENSMUSG00000028364,ENSMUSG00000026360,ENSMUSG00000019647,ENSMUSG00000005610,ENSMUSG00000051243,ENSMUSG00000036206,…	1.17586e-05
BP	GO:0050771	negative regulation of axonogenesis	ENSMUSG00000041607,ENSMUSG00000031760,ENSMUSG00000036634,ENSMUSG00000015829,ENSMUSG00000022231,ENSMUSG00000021451,ENSMUSG00000019647,ENSMUSG00000025810,ENSMUSG00000020458,ENSMUSG00000038264,ENSMUSG00000000861,ENSMUSG00000025020,ENSMUSG00000026121,ENSMUSG00000067629	1.37131e-05
BP	GO:0050807	regulation of synapse organization	ENSMUSG00000069662,ENSMUSG00000015656,ENSMUSG00000019843,ENSMUSG00000002341,ENSMUSG00000001525,ENSMUSG00000040265,ENSMUSG00000050965,ENSMUSG00000021451,ENSMUSG00000028399,ENSMUSG00000038453,ENSMUSG00000037605,ENSMUSG00000048895,ENSMUSG00000028945,ENSMUSG00000022892,ENSMUSG00000051615,ENSMUSG00000054364,ENSMUSG00000034730,ENSMUSG00000047414,ENSMUSG00000032216,ENSMUSG00000051149,ENSMUSG00000059146,…	1.57472e-05
BP	GO:0051402	neuron apoptotic process	ENSMUSG00000031765,ENSMUSG00000057666,ENSMUSG00000031760,ENSMUSG00000036634,ENSMUSG00000019843,ENSMUSG00000041911,ENSMUSG00000023944,ENSMUSG00000025375,ENSMUSG00000039217,ENSMUSG00000056755,ENSMUSG00000031980,ENSMUSG00000078566,ENSMUSG00000063142,ENSMUSG00000042596,ENSMUSG00000028964,ENSMUSG00000048895,ENSMUSG00000024935,ENSMUSG00000028124,ENSMUSG00000024997,ENSMUSG00000022892,ENSMUSG00000025810,…	2.0119e-05
BP	GO:0040013	negative regulation of locomotion	ENSMUSG00000025351,ENSMUSG00000026109,ENSMUSG00000031385,ENSMUSG00000095675,ENSMUSG00000026185,ENSMUSG00000022231,ENSMUSG00000020181,ENSMUSG00000032702,ENSMUSG00000022018,ENSMUSG00000021451,ENSMUSG00000024501,ENSMUSG00000019647,ENSMUSG00000033307,ENSMUSG00000052920,ENSMUSG00000028964,ENSMUSG00000028927,ENSMUSG00000025810,ENSMUSG00000051615,ENSMUSG00000054364,ENSMUSG00000038264,ENSMUSG00000039202,…	2.0119e-05
BP	GO:0043254	regulation of protein-containing complex assembly	ENSMUSG00000030921,ENSMUSG00000062591,ENSMUSG00000015656,ENSMUSG00000027500,ENSMUSG00000039542,ENSMUSG00000074129,ENSMUSG00000037926,ENSMUSG00000052727,ENSMUSG00000095675,ENSMUSG00000021573,ENSMUSG00000020181,ENSMUSG00000032702,ENSMUSG00000036353,ENSMUSG00000031871,ENSMUSG00000029581,ENSMUSG00000038170,ENSMUSG00000039298,ENSMUSG00000033940,ENSMUSG00000015766,ENSMUSG00000020386,ENSMUSG00000020717,…	2.10633e-05
BP	GO:0110053	regulation of actin filament organization	ENSMUSG00000026109,ENSMUSG00000020388,ENSMUSG00000037926,ENSMUSG00000095675,ENSMUSG00000022231,ENSMUSG00000032702,ENSMUSG00000022018,ENSMUSG00000033940,ENSMUSG00000015766,ENSMUSG00000020717,ENSMUSG00000019831,ENSMUSG00000026778,ENSMUSG00000024381,ENSMUSG00000025810,ENSMUSG00000002233,ENSMUSG00000066877,ENSMUSG00000032740,ENSMUSG00000034675,ENSMUSG00000030000,ENSMUSG00000022353,ENSMUSG00000020340,…	2.51618e-05
BP	GO:0099173	postsynapse organization	ENSMUSG00000066392,ENSMUSG00000069662,ENSMUSG00000015656,ENSMUSG00000019843,ENSMUSG00000002341,ENSMUSG00000040265,ENSMUSG00000042757,ENSMUSG00000038608,ENSMUSG00000028399,ENSMUSG00000038453,ENSMUSG00000037605,ENSMUSG00000048895,ENSMUSG00000028945,ENSMUSG00000037855,ENSMUSG00000039470,ENSMUSG00000022892,ENSMUSG00000025810,ENSMUSG00000034730,ENSMUSG00000059146,ENSMUSG00000034675,ENSMUSG00000031511,…	3.01853e-05
BP	GO:0008361	regulation of cell size	ENSMUSG00000031760,ENSMUSG00000036634,ENSMUSG00000015829,ENSMUSG00000052727,ENSMUSG00000023944,ENSMUSG00000050272,ENSMUSG00000022231,ENSMUSG00000021451,ENSMUSG00000031285,ENSMUSG00000019647,ENSMUSG00000005610,ENSMUSG00000051243,ENSMUSG00000063142,ENSMUSG00000021270,ENSMUSG00000025810,ENSMUSG00000020458,ENSMUSG00000038264,ENSMUSG00000059363,ENSMUSG00000051149,ENSMUSG00000059146,ENSMUSG00000030720,…	3.01853e-05
BP	GO:0043523	regulation of neuron apoptotic process	ENSMUSG00000031765,ENSMUSG00000031760,ENSMUSG00000036634,ENSMUSG00000019843,ENSMUSG00000041911,ENSMUSG00000023944,ENSMUSG00000039217,ENSMUSG00000056755,ENSMUSG00000031980,ENSMUSG00000063142,ENSMUSG00000042596,ENSMUSG00000028964,ENSMUSG00000048895,ENSMUSG00000024935,ENSMUSG00000028124,ENSMUSG00000024997,ENSMUSG00000022892,ENSMUSG00000025810,ENSMUSG00000090223,ENSMUSG00000042284,ENSMUSG00000059363,…	3.01853e-05
BP	GO:0050731	positive regulation of peptidyl-tyrosine phosphorylation	ENSMUSG00000055022,ENSMUSG00000019843,ENSMUSG00000062209,ENSMUSG00000039217,ENSMUSG00000021451,ENSMUSG00000032911,ENSMUSG00000031980,ENSMUSG00000033307,ENSMUSG00000017344,ENSMUSG00000020717,ENSMUSG00000038453,ENSMUSG00000049583,ENSMUSG00000024621,ENSMUSG00000022892,ENSMUSG00000025810,ENSMUSG00000022425,ENSMUSG00000051149,ENSMUSG00000054252,ENSMUSG00000021756,ENSMUSG00000042228,ENSMUSG00000024486,…	3.07927e-05
BP	GO:0050772	positive regulation of axonogenesis	ENSMUSG00000031385,ENSMUSG00000052727,ENSMUSG00000050272,ENSMUSG00000022231,ENSMUSG00000021451,ENSMUSG00000031285,ENSMUSG00000005610,ENSMUSG00000051243,ENSMUSG00000025810,ENSMUSG00000038264,ENSMUSG00000059363,ENSMUSG00000051149,ENSMUSG00000052516,ENSMUSG00000059146,ENSMUSG00000034675,ENSMUSG00000000861	3.58039e-05
BP	GO:0043524	negative regulation of neuron apoptotic process	ENSMUSG00000031765,ENSMUSG00000031760,ENSMUSG00000036634,ENSMUSG00000019843,ENSMUSG00000041911,ENSMUSG00000023944,ENSMUSG00000056755,ENSMUSG00000031980,ENSMUSG00000042596,ENSMUSG00000028964,ENSMUSG00000024935,ENSMUSG00000028124,ENSMUSG00000024997,ENSMUSG00000025810,ENSMUSG00000090223,ENSMUSG00000059363,ENSMUSG00000051149,ENSMUSG00000005583,ENSMUSG00000030720,ENSMUSG00000056073,ENSMUSG00000021756,…	4.06613e-05
BP	GO:0032956	regulation of actin cytoskeleton organization	ENSMUSG00000026109,ENSMUSG00000020388,ENSMUSG00000037926,ENSMUSG00000095675,ENSMUSG00000022231,ENSMUSG00000032702,ENSMUSG00000022018,ENSMUSG00000029581,ENSMUSG00000033940,ENSMUSG00000015766,ENSMUSG00000020717,ENSMUSG00000019831,ENSMUSG00000048895,ENSMUSG00000026778,ENSMUSG00000024381,ENSMUSG00000024621,ENSMUSG00000025810,ENSMUSG00000002233,ENSMUSG00000066877,ENSMUSG00000032740,ENSMUSG00000005583,…	4.24832e-05
BP	GO:0045664	regulation of neuron differentiation	ENSMUSG00000036634,ENSMUSG00000063632,ENSMUSG00000042834,ENSMUSG00000041911,ENSMUSG00000052727,ENSMUSG00000028351,ENSMUSG00000022048,ENSMUSG00000023391,ENSMUSG00000039298,ENSMUSG00000039830,ENSMUSG00000024176,ENSMUSG00000035131,ENSMUSG00000024381,ENSMUSG00000022122,ENSMUSG00000022892,ENSMUSG00000020458,ENSMUSG00000090223,ENSMUSG00000032228,ENSMUSG00000030638,ENSMUSG00000005583,ENSMUSG00000054252,…	4.31358e-05
BP	GO:1902905	positive regulation of supramolecular fiber organization	ENSMUSG00000027500,ENSMUSG00000020388,ENSMUSG00000052727,ENSMUSG00000095675,ENSMUSG00000022231,ENSMUSG00000020181,ENSMUSG00000022018,ENSMUSG00000038170,ENSMUSG00000039298,ENSMUSG00000033940,ENSMUSG00000019831,ENSMUSG00000026778,ENSMUSG00000024381,ENSMUSG00000022892,ENSMUSG00000025810,ENSMUSG00000002233,ENSMUSG00000066877,ENSMUSG00000055717,ENSMUSG00000032740,ENSMUSG00000022353,ENSMUSG00000021338,…	4.57959e-05
BP	GO:0007215	glutamate receptor signaling pathway	ENSMUSG00000031425,ENSMUSG00000019843,ENSMUSG00000033981,ENSMUSG00000056755,ENSMUSG00000048895,ENSMUSG00000049583,ENSMUSG00000024935,ENSMUSG00000022892,ENSMUSG00000022935,ENSMUSG00000030720,ENSMUSG00000039579	4.74023e-05
BP	GO:0021700	developmental maturation	ENSMUSG00000026442,ENSMUSG00000060743,ENSMUSG00000033006,ENSMUSG00000025351,ENSMUSG00000062209,ENSMUSG00000021477,ENSMUSG00000069601,ENSMUSG00000039105,ENSMUSG00000021451,ENSMUSG00000058153,ENSMUSG00000032911,ENSMUSG00000032556,ENSMUSG00000031871,ENSMUSG00000004892,ENSMUSG00000024176,ENSMUSG00000063142,ENSMUSG00000048895,ENSMUSG00000024140,ENSMUSG00000022122,ENSMUSG00000039347,ENSMUSG00000004285,…	4.85958e-05
BP	GO:0050773	regulation of dendrite development	ENSMUSG00000069662,ENSMUSG00000021451,ENSMUSG00000022311,ENSMUSG00000066129,ENSMUSG00000034813,ENSMUSG00000028399,ENSMUSG00000028161,ENSMUSG00000051615,ENSMUSG00000019970,ENSMUSG00000024924,ENSMUSG00000032216,ENSMUSG00000034675,ENSMUSG00000000861,ENSMUSG00000028546,ENSMUSG00000027184,ENSMUSG00000028173,ENSMUSG00000006398,ENSMUSG00000057897,ENSMUSG00000031284	5.18589e-05
BP	GO:0042773	ATP synthesis coupled electron transport	ENSMUSG00000064351,ENSMUSG00000064354,ENSMUSG00000035885,ENSMUSG00000022354,ENSMUSG00000000171,ENSMUSG00000064360,ENSMUSG00000025651,ENSMUSG00000024248,ENSMUSG00000028964,ENSMUSG00000009863,ENSMUSG00000058076,ENSMUSG00000025825,ENSMUSG00000041431,ENSMUSG00000064368	5.5091e-05
BP	GO:0048713	regulation of oligodendrocyte differentiation	ENSMUSG00000041911,ENSMUSG00000036098,ENSMUSG00000023391,ENSMUSG00000048078,ENSMUSG00000039830,ENSMUSG00000028945,ENSMUSG00000037855,ENSMUSG00000044519,ENSMUSG00000023915,ENSMUSG00000022425,ENSMUSG00000006932,ENSMUSG00000020644	5.5091e-05
BP	GO:0030517	negative regulation of axon extension	ENSMUSG00000031760,ENSMUSG00000036634,ENSMUSG00000015829,ENSMUSG00000022231,ENSMUSG00000021451,ENSMUSG00000019647,ENSMUSG00000025810,ENSMUSG00000020458,ENSMUSG00000038264,ENSMUSG00000025020,ENSMUSG00000026121	5.5091e-05
BP	GO:0048639	positive regulation of developmental growth	ENSMUSG00000039542,ENSMUSG00000062209,ENSMUSG00000052727,ENSMUSG00000050272,ENSMUSG00000022231,ENSMUSG00000021451,ENSMUSG00000031285,ENSMUSG00000031980,ENSMUSG00000061315,ENSMUSG00000005610,ENSMUSG00000051243,ENSMUSG00000035864,ENSMUSG00000025810,ENSMUSG00000032383,ENSMUSG00000038264,ENSMUSG00000030849,ENSMUSG00000059363,ENSMUSG00000051149,ENSMUSG00000059146,ENSMUSG00000041431,ENSMUSG00000005583,…	6.86716e-05
BP	GO:0001764	neuron migration	ENSMUSG00000019843,ENSMUSG00000033585,ENSMUSG00000031285,ENSMUSG00000009418,ENSMUSG00000019647,ENSMUSG00000052920,ENSMUSG00000069171,ENSMUSG00000037605,ENSMUSG00000048895,ENSMUSG00000021270,ENSMUSG00000025810,ENSMUSG00000059921,ENSMUSG00000020486,ENSMUSG00000047414,ENSMUSG00000041014,ENSMUSG00000059146,ENSMUSG00000005583,ENSMUSG00000028577,ENSMUSG00000050953,ENSMUSG00000030077,ENSMUSG00000006932,…	8.22586e-05
BP	GO:0032272	negative regulation of protein polymerization	ENSMUSG00000062591,ENSMUSG00000027500,ENSMUSG00000037926,ENSMUSG00000032702,ENSMUSG00000031871,ENSMUSG00000015766,ENSMUSG00000020717,ENSMUSG00000019970,ENSMUSG00000030000,ENSMUSG00000031511,ENSMUSG00000020315,ENSMUSG00000021338,ENSMUSG00000057738,ENSMUSG00000032366	8.22586e-05
BP	GO:0031644	regulation of nervous system process	ENSMUSG00000036634,ENSMUSG00000015829,ENSMUSG00000033006,ENSMUSG00000021573,ENSMUSG00000036098,ENSMUSG00000034275,ENSMUSG00000042757,ENSMUSG00000031980,ENSMUSG00000032554,ENSMUSG00000048078,ENSMUSG00000020723,ENSMUSG00000044519,ENSMUSG00000022892,ENSMUSG00000022935,ENSMUSG00000023915,ENSMUSG00000024268,ENSMUSG00000034675,ENSMUSG00000056073,ENSMUSG00000038530,ENSMUSG00000038738	8.60313e-05
BP	GO:0002181	cytoplasmic translation	ENSMUSG00000049517,ENSMUSG00000041453,ENSMUSG00000044533,ENSMUSG00000057863,ENSMUSG00000048758,ENSMUSG00000008668,ENSMUSG00000047215,ENSMUSG00000074129,ENSMUSG00000039221,ENSMUSG00000040952,ENSMUSG00000025508,ENSMUSG00000030057,ENSMUSG00000034994,ENSMUSG00000061787,ENSMUSG00000090862,ENSMUSG00000060636,ENSMUSG00000039630,ENSMUSG00000059796,ENSMUSG00000003429	8.73228e-05
BP	GO:0051345	positive regulation of hydrolase activity	ENSMUSG00000041607,ENSMUSG00000030417,ENSMUSG00000036199,ENSMUSG00000095675,ENSMUSG00000021477,ENSMUSG00000021451,ENSMUSG00000025558,ENSMUSG00000004633,ENSMUSG00000038608,ENSMUSG00000079197,ENSMUSG00000028581,ENSMUSG00000024935,ENSMUSG00000022216,ENSMUSG00000021576,ENSMUSG00000035199,ENSMUSG00000022892,ENSMUSG00000034227,ENSMUSG00000042284,ENSMUSG00000026991,ENSMUSG00000026821,ENSMUSG00000002233,…	9.39257e-05
BP	GO:0061572	actin filament bundle organization	ENSMUSG00000069662,ENSMUSG00000026109,ENSMUSG00000020388,ENSMUSG00000022018,ENSMUSG00000024501,ENSMUSG00000029581,ENSMUSG00000015766,ENSMUSG00000029761,ENSMUSG00000026778,ENSMUSG00000025810,ENSMUSG00000002233,ENSMUSG00000032740,ENSMUSG00000034675,ENSMUSG00000030000,ENSMUSG00000054808,ENSMUSG00000020846,ENSMUSG00000022353,ENSMUSG00000021338,ENSMUSG00000038738,ENSMUSG00000018417,ENSMUSG00000032366	9.39389e-05
BP	GO:0001667	ameboidal-type cell migration	ENSMUSG00000033006,ENSMUSG00000025351,ENSMUSG00000062209,ENSMUSG00000022231,ENSMUSG00000032702,ENSMUSG00000022018,ENSMUSG00000050965,ENSMUSG00000021451,ENSMUSG00000031871,ENSMUSG00000023175,ENSMUSG00000028698,ENSMUSG00000031980,ENSMUSG00000019647,ENSMUSG00000020717,ENSMUSG00000024176,ENSMUSG00000004698,ENSMUSG00000035783,ENSMUSG00000022122,ENSMUSG00000032035,ENSMUSG00000021576,ENSMUSG00000033960,…	9.8837e-05
BP	GO:0031400	negative regulation of protein modification process	ENSMUSG00000071866,ENSMUSG00000026385,ENSMUSG00000019843,ENSMUSG00000021108,ENSMUSG00000021573,ENSMUSG00000076431,ENSMUSG00000039217,ENSMUSG00000050965,ENSMUSG00000021451,ENSMUSG00000037754,ENSMUSG00000031980,ENSMUSG00000026360,ENSMUSG00000020717,ENSMUSG00000028964,ENSMUSG00000038453,ENSMUSG00000015202,ENSMUSG00000115987,ENSMUSG00000021699,ENSMUSG00000054640,ENSMUSG00000056602,ENSMUSG00000034730,…	0.000110518
BP	GO:0019646	aerobic electron transport chain	ENSMUSG00000064351,ENSMUSG00000035885,ENSMUSG00000022354,ENSMUSG00000000171,ENSMUSG00000064360,ENSMUSG00000025651,ENSMUSG00000024248,ENSMUSG00000028964,ENSMUSG00000009863,ENSMUSG00000058076,ENSMUSG00000025825,ENSMUSG00000064368	0.000118815
BP	GO:0032288	myelin assembly	ENSMUSG00000026442,ENSMUSG00000036634,ENSMUSG00000030342,ENSMUSG00000055022,ENSMUSG00000021573,ENSMUSG00000048078,ENSMUSG00000024044,ENSMUSG00000026944	0.000118815
BP	GO:0007416	synapse assembly	ENSMUSG00000066392,ENSMUSG00000062209,ENSMUSG00000040265,ENSMUSG00000035566,ENSMUSG00000050965,ENSMUSG00000021451,ENSMUSG00000028399,ENSMUSG00000038453,ENSMUSG00000037605,ENSMUSG00000039470,ENSMUSG00000022892,ENSMUSG00000051615,ENSMUSG00000034730,ENSMUSG00000047414,ENSMUSG00000041592,ENSMUSG00000041014,ENSMUSG00000051149,ENSMUSG00000059146,ENSMUSG00000005583,ENSMUSG00000030000,ENSMUSG00000027184,…	0.000129176
BP	GO:0035235	ionotropic glutamate receptor signaling pathway	ENSMUSG00000031425,ENSMUSG00000033981,ENSMUSG00000048895,ENSMUSG00000022892,ENSMUSG00000022935,ENSMUSG00000030720,ENSMUSG00000039579	0.000129176
BP	GO:0045773	positive regulation of axon extension	ENSMUSG00000052727,ENSMUSG00000050272,ENSMUSG00000022231,ENSMUSG00000005610,ENSMUSG00000051243,ENSMUSG00000025810,ENSMUSG00000038264,ENSMUSG00000059363,ENSMUSG00000051149,ENSMUSG00000059146,ENSMUSG00000034675	0.000129176
BP	GO:0042391	regulation of membrane potential	ENSMUSG00000036570,ENSMUSG00000039328,ENSMUSG00000069601,ENSMUSG00000060882,ENSMUSG00000034275,ENSMUSG00000042757,ENSMUSG00000053519,ENSMUSG00000031980,ENSMUSG00000038260,ENSMUSG00000078566,ENSMUSG00000063142,ENSMUSG00000028964,ENSMUSG00000057914,ENSMUSG00000028124,ENSMUSG00000024381,ENSMUSG00000017412,ENSMUSG00000024997,ENSMUSG00000028161,ENSMUSG00000035199,ENSMUSG00000054640,ENSMUSG00000022892,…	0.000138309
BP	GO:0090150	establishment of protein localization to membrane	ENSMUSG00000030417,ENSMUSG00000019843,ENSMUSG00000036199,ENSMUSG00000069601,ENSMUSG00000027375,ENSMUSG00000061315,ENSMUSG00000028176,ENSMUSG00000022427,ENSMUSG00000034813,ENSMUSG00000034265,ENSMUSG00000048895,ENSMUSG00000055943,ENSMUSG00000021270,ENSMUSG00000024935,ENSMUSG00000024392,ENSMUSG00000039470,ENSMUSG00000038467,ENSMUSG00000036985,ENSMUSG00000020740,ENSMUSG00000030720,ENSMUSG00000030786,…	0.000139769
BP	GO:0048640	negative regulation of developmental growth	ENSMUSG00000031760,ENSMUSG00000036634,ENSMUSG00000015829,ENSMUSG00000022231,ENSMUSG00000021451,ENSMUSG00000026360,ENSMUSG00000019647,ENSMUSG00000025810,ENSMUSG00000020458,ENSMUSG00000038264,ENSMUSG00000059363,ENSMUSG00000054252,ENSMUSG00000000861,ENSMUSG00000025020,ENSMUSG00000050953,ENSMUSG00000038530,ENSMUSG00000026121	0.000139769
BP	GO:0021537	telencephalon development	ENSMUSG00000015829,ENSMUSG00000026385,ENSMUSG00000062209,ENSMUSG00000041911,ENSMUSG00000036353,ENSMUSG00000031285,ENSMUSG00000042757,ENSMUSG00000023391,ENSMUSG00000004892,ENSMUSG00000029755,ENSMUSG00000008575,ENSMUSG00000069171,ENSMUSG00000048895,ENSMUSG00000024621,ENSMUSG00000020458,ENSMUSG00000038264,ENSMUSG00000072772,ENSMUSG00000022262,ENSMUSG00000028700,ENSMUSG00000041014,ENSMUSG00000052516,…	0.000141491
BP	GO:0070507	regulation of microtubule cytoskeleton organization	ENSMUSG00000062591,ENSMUSG00000027500,ENSMUSG00000052727,ENSMUSG00000021573,ENSMUSG00000020181,ENSMUSG00000048537,ENSMUSG00000031871,ENSMUSG00000038170,ENSMUSG00000041205,ENSMUSG00000039298,ENSMUSG00000048895,ENSMUSG00000033916,ENSMUSG00000038467,ENSMUSG00000039630,ENSMUSG00000019970,ENSMUSG00000055717,ENSMUSG00000031511,ENSMUSG00000020135,ENSMUSG00000030538	0.000178565
BP	GO:0042775	mitochondrial ATP synthesis coupled electron transport	ENSMUSG00000064351,ENSMUSG00000035885,ENSMUSG00000022354,ENSMUSG00000000171,ENSMUSG00000064360,ENSMUSG00000025651,ENSMUSG00000024248,ENSMUSG00000028964,ENSMUSG00000009863,ENSMUSG00000058076,ENSMUSG00000025825,ENSMUSG00000041431,ENSMUSG00000064368	0.000184679
BP	GO:0015837	amine transport	ENSMUSG00000000171,ENSMUSG00000056755,ENSMUSG00000036353,ENSMUSG00000022048,ENSMUSG00000031980,ENSMUSG00000026360,ENSMUSG00000028412,ENSMUSG00000038486,ENSMUSG00000035199,ENSMUSG00000035864,ENSMUSG00000022935,ENSMUSG00000020458,ENSMUSG00000090223,ENSMUSG00000040010,ENSMUSG00000030310,ENSMUSG00000038530,ENSMUSG00000020182	0.000184679
BP	GO:0097581	lamellipodium organization	ENSMUSG00000031385,ENSMUSG00000032702,ENSMUSG00000029095,ENSMUSG00000036353,ENSMUSG00000029581,ENSMUSG00000033940,ENSMUSG00000015745,ENSMUSG00000019831,ENSMUSG00000021270,ENSMUSG00000022425,ENSMUSG00000066877,ENSMUSG00000032740,ENSMUSG00000031511,ENSMUSG00000021338	0.000201135
BP	GO:0030534	adult behavior	ENSMUSG00000066392,ENSMUSG00000005705,ENSMUSG00000035566,ENSMUSG00000056755,ENSMUSG00000058153,ENSMUSG00000006782,ENSMUSG00000015766,ENSMUSG00000063142,ENSMUSG00000028964,ENSMUSG00000024935,ENSMUSG00000017412,ENSMUSG00000052613,ENSMUSG00000038718,ENSMUSG00000022892,ENSMUSG00000022935,ENSMUSG00000051331,ENSMUSG00000012819,ENSMUSG00000059363,ENSMUSG00000030077,ENSMUSG00000038738,ENSMUSG00000020644	0.000203347
BP	GO:0051017	actin filament bundle assembly	ENSMUSG00000069662,ENSMUSG00000026109,ENSMUSG00000020388,ENSMUSG00000022018,ENSMUSG00000024501,ENSMUSG00000029581,ENSMUSG00000015766,ENSMUSG00000029761,ENSMUSG00000026778,ENSMUSG00000025810,ENSMUSG00000002233,ENSMUSG00000032740,ENSMUSG00000034675,ENSMUSG00000030000,ENSMUSG00000054808,ENSMUSG00000022353,ENSMUSG00000021338,ENSMUSG00000038738,ENSMUSG00000018417,ENSMUSG00000032366	0.000205453
BP	GO:0010976	positive regulation of neuron projection development	ENSMUSG00000069662,ENSMUSG00000027500,ENSMUSG00000055022,ENSMUSG00000019843,ENSMUSG00000031385,ENSMUSG00000024501,ENSMUSG00000095677,ENSMUSG00000031980,ENSMUSG00000026360,ENSMUSG00000028176,ENSMUSG00000090223,ENSMUSG00000033342,ENSMUSG00000024924,ENSMUSG00000051149,ENSMUSG00000059146,ENSMUSG00000034675,ENSMUSG00000000861,ENSMUSG00000042082,ENSMUSG00000028546,ENSMUSG00000027184,ENSMUSG00000042228,…	0.000206748
BP	GO:0006936	muscle contraction	ENSMUSG00000036570,ENSMUSG00000030695,ENSMUSG00000006800,ENSMUSG00000060882,ENSMUSG00000057378,ENSMUSG00000050965,ENSMUSG00000031980,ENSMUSG00000038260,ENSMUSG00000026360,ENSMUSG00000052920,ENSMUSG00000063142,ENSMUSG00000029761,ENSMUSG00000057914,ENSMUSG00000035783,ENSMUSG00000024381,ENSMUSG00000022122,ENSMUSG00000021699,ENSMUSG00000054640,ENSMUSG00000072772,ENSMUSG00000029467,ENSMUSG00000051331,…	0.000212289
BP	GO:0010721	negative regulation of cell development	ENSMUSG00000041607,ENSMUSG00000031760,ENSMUSG00000036634,ENSMUSG00000015829,ENSMUSG00000063632,ENSMUSG00000033006,ENSMUSG00000041911,ENSMUSG00000022231,ENSMUSG00000021451,ENSMUSG00000028351,ENSMUSG00000023391,ENSMUSG00000019647,ENSMUSG00000022122,ENSMUSG00000028161,ENSMUSG00000034227,ENSMUSG00000025810,ENSMUSG00000020458,ENSMUSG00000038264,ENSMUSG00000029373,ENSMUSG00000059146,ENSMUSG00000054252,…	0.000212289
BP	GO:0018108	peptidyl-tyrosine phosphorylation	ENSMUSG00000055022,ENSMUSG00000019843,ENSMUSG00000062209,ENSMUSG00000025375,ENSMUSG00000039217,ENSMUSG00000050965,ENSMUSG00000021451,ENSMUSG00000032911,ENSMUSG00000031980,ENSMUSG00000033307,ENSMUSG00000017344,ENSMUSG00000020717,ENSMUSG00000038453,ENSMUSG00000049583,ENSMUSG00000024621,ENSMUSG00000022892,ENSMUSG00000025810,ENSMUSG00000022425,ENSMUSG00000029648,ENSMUSG00000030849,ENSMUSG00000051149,…	0.000214248
BP	GO:0006119	oxidative phosphorylation	ENSMUSG00000064351,ENSMUSG00000064354,ENSMUSG00000035885,ENSMUSG00000036199,ENSMUSG00000022354,ENSMUSG00000000171,ENSMUSG00000064360,ENSMUSG00000025651,ENSMUSG00000024248,ENSMUSG00000028964,ENSMUSG00000009863,ENSMUSG00000058076,ENSMUSG00000031059,ENSMUSG00000025825,ENSMUSG00000057411,ENSMUSG00000059363,ENSMUSG00000041431,ENSMUSG00000064368	0.00022575
BP	GO:0050922	negative regulation of chemotaxis	ENSMUSG00000022231,ENSMUSG00000021451,ENSMUSG00000019647,ENSMUSG00000033307,ENSMUSG00000028927,ENSMUSG00000025810,ENSMUSG00000038264,ENSMUSG00000052516,ENSMUSG00000025020,ENSMUSG00000026121,ENSMUSG00000038155	0.000228044
BP	GO:0018212	peptidyl-tyrosine modification	ENSMUSG00000055022,ENSMUSG00000019843,ENSMUSG00000062209,ENSMUSG00000025375,ENSMUSG00000039217,ENSMUSG00000050965,ENSMUSG00000021451,ENSMUSG00000032911,ENSMUSG00000031980,ENSMUSG00000033307,ENSMUSG00000017344,ENSMUSG00000020717,ENSMUSG00000038453,ENSMUSG00000049583,ENSMUSG00000024621,ENSMUSG00000022892,ENSMUSG00000025810,ENSMUSG00000022425,ENSMUSG00000029648,ENSMUSG00000030849,ENSMUSG00000051149,…	0.0002355
BP	GO:0140241	translation at synapse	ENSMUSG00000057863,ENSMUSG00000048758,ENSMUSG00000047215,ENSMUSG00000090733,ENSMUSG00000074129,ENSMUSG00000025508,ENSMUSG00000034994,ENSMUSG00000060636,ENSMUSG00000008682,ENSMUSG00000003429	0.000246646
BP	GO:0140242	translation at postsynapse	ENSMUSG00000057863,ENSMUSG00000048758,ENSMUSG00000047215,ENSMUSG00000090733,ENSMUSG00000074129,ENSMUSG00000025508,ENSMUSG00000034994,ENSMUSG00000060636,ENSMUSG00000008682,ENSMUSG00000003429	0.000246646
BP	GO:0022604	regulation of cell morphogenesis	ENSMUSG00000069662,ENSMUSG00000019843,ENSMUSG00000030695,ENSMUSG00000031385,ENSMUSG00000032702,ENSMUSG00000021451,ENSMUSG00000021665,ENSMUSG00000019978,ENSMUSG00000034813,ENSMUSG00000015766,ENSMUSG00000028399,ENSMUSG00000015745,ENSMUSG00000024621,ENSMUSG00000035864,ENSMUSG00000026830,ENSMUSG00000019970,ENSMUSG00000022425,ENSMUSG00000024044,ENSMUSG00000034675,ENSMUSG00000000861,ENSMUSG00000028577,…	0.000246646
BP	GO:0007043	cell-cell junction assembly	ENSMUSG00000026442,ENSMUSG00000037625,ENSMUSG00000022132,ENSMUSG00000030342,ENSMUSG00000021108,ENSMUSG00000050965,ENSMUSG00000040420,ENSMUSG00000031871,ENSMUSG00000029581,ENSMUSG00000031980,ENSMUSG00000020717,ENSMUSG00000050840,ENSMUSG00000026991,ENSMUSG00000002233,ENSMUSG00000032504,ENSMUSG00000024044,ENSMUSG00000054808,ENSMUSG00000050953,ENSMUSG00000006932	0.000263135
BP	GO:0098742	cell-cell adhesion via plasma-membrane adhesion molecules	ENSMUSG00000041607,ENSMUSG00000036634,ENSMUSG00000031385,ENSMUSG00000035566,ENSMUSG00000050272,ENSMUSG00000034275,ENSMUSG00000040420,ENSMUSG00000031871,ENSMUSG00000048078,ENSMUSG00000028399,ENSMUSG00000020717,ENSMUSG00000037605,ENSMUSG00000052613,ENSMUSG00000049336,ENSMUSG00000050840,ENSMUSG00000012819,ENSMUSG00000050587,ENSMUSG00000041592,ENSMUSG00000064115,ENSMUSG00000052516,ENSMUSG00000034912,…	0.000273592
BP	GO:0051495	positive regulation of cytoskeleton organization	ENSMUSG00000027500,ENSMUSG00000020388,ENSMUSG00000052727,ENSMUSG00000095675,ENSMUSG00000022231,ENSMUSG00000020181,ENSMUSG00000022018,ENSMUSG00000038170,ENSMUSG00000039298,ENSMUSG00000033940,ENSMUSG00000019831,ENSMUSG00000026778,ENSMUSG00000024381,ENSMUSG00000025810,ENSMUSG00000002233,ENSMUSG00000066877,ENSMUSG00000055717,ENSMUSG00000032740,ENSMUSG00000022353,ENSMUSG00000021338,ENSMUSG00000032366	0.000287532
BP	GO:0008038	neuron recognition	ENSMUSG00000039542,ENSMUSG00000050272,ENSMUSG00000022231,ENSMUSG00000033585,ENSMUSG00000048895,ENSMUSG00000022892,ENSMUSG00000025810,ENSMUSG00000020458,ENSMUSG00000023915,ENSMUSG00000052516	0.000287532
BP	GO:0050885	neuromuscular process controlling balance	ENSMUSG00000015829,ENSMUSG00000021665,ENSMUSG00000063142,ENSMUSG00000030761,ENSMUSG00000052613,ENSMUSG00000022892,ENSMUSG00000012819,ENSMUSG00000030720,ENSMUSG00000047773,ENSMUSG00000038738,ENSMUSG00000033565,ENSMUSG00000057897	0.000318855
BP	GO:0009060	aerobic respiration	ENSMUSG00000064351,ENSMUSG00000064354,ENSMUSG00000035885,ENSMUSG00000020321,ENSMUSG00000036199,ENSMUSG00000022354,ENSMUSG00000000171,ENSMUSG00000064360,ENSMUSG00000025651,ENSMUSG00000078566,ENSMUSG00000024248,ENSMUSG00000028964,ENSMUSG00000009863,ENSMUSG00000058076,ENSMUSG00000002010,ENSMUSG00000031059,ENSMUSG00000025825,ENSMUSG00000057411,ENSMUSG00000059363,ENSMUSG00000041431,ENSMUSG00000064368	0.000329234
BP	GO:0007611	learning or memory	ENSMUSG00000066392,ENSMUSG00000015829,ENSMUSG00000026385,ENSMUSG00000039542,ENSMUSG00000027199,ENSMUSG00000056755,ENSMUSG00000050965,ENSMUSG00000028351,ENSMUSG00000031980,ENSMUSG00000038260,ENSMUSG00000032327,ENSMUSG00000049583,ENSMUSG00000024935,ENSMUSG00000035199,ENSMUSG00000021699,ENSMUSG00000022892,ENSMUSG00000019970,ENSMUSG00000051331,ENSMUSG00000020091,ENSMUSG00000018581,ENSMUSG00000051149,…	0.000335651
BP	GO:0031111	negative regulation of microtubule polymerization or depolymerization	ENSMUSG00000062591,ENSMUSG00000027500,ENSMUSG00000052727,ENSMUSG00000020181,ENSMUSG00000031871,ENSMUSG00000041205,ENSMUSG00000019970,ENSMUSG00000031511,ENSMUSG00000020135,ENSMUSG00000030538	0.000336003
BP	GO:0048814	regulation of dendrite morphogenesis	ENSMUSG00000069662,ENSMUSG00000021451,ENSMUSG00000066129,ENSMUSG00000034813,ENSMUSG00000028399,ENSMUSG00000028161,ENSMUSG00000051615,ENSMUSG00000019970,ENSMUSG00000032216,ENSMUSG00000034675,ENSMUSG00000027184,ENSMUSG00000028173,ENSMUSG00000057897,ENSMUSG00000031284	0.000350706
BP	GO:0032886	regulation of microtubule-based process	ENSMUSG00000062591,ENSMUSG00000027500,ENSMUSG00000052727,ENSMUSG00000021573,ENSMUSG00000020181,ENSMUSG00000048537,ENSMUSG00000031871,ENSMUSG00000038170,ENSMUSG00000041205,ENSMUSG00000044948,ENSMUSG00000039298,ENSMUSG00000048895,ENSMUSG00000033916,ENSMUSG00000038467,ENSMUSG00000039630,ENSMUSG00000019970,ENSMUSG00000079553,ENSMUSG00000039963,ENSMUSG00000018581,ENSMUSG00000032504,ENSMUSG00000055717,…	0.000354456
BP	GO:0051648	vesicle localization	ENSMUSG00000040265,ENSMUSG00000035566,ENSMUSG00000022048,ENSMUSG00000058569,ENSMUSG00000020386,ENSMUSG00000030761,ENSMUSG00000054423,ENSMUSG00000021576,ENSMUSG00000033916,ENSMUSG00000039735,ENSMUSG00000027546,ENSMUSG00000059602,ENSMUSG00000079553,ENSMUSG00000032504,ENSMUSG00000030849,ENSMUSG00000029407,ENSMUSG00000030720,ENSMUSG00000054808,ENSMUSG00000028847,ENSMUSG00000002043,ENSMUSG00000026825,…	0.000367589
BP	GO:0006749	glutathione metabolic process	ENSMUSG00000058135,ENSMUSG00000004032,ENSMUSG00000008540,ENSMUSG00000032348,ENSMUSG00000024026,ENSMUSG00000029864,ENSMUSG00000028964,ENSMUSG00000024935,ENSMUSG00000028124,ENSMUSG00000035199,ENSMUSG00000038155	0.000387387
BP	GO:0050890	cognition	ENSMUSG00000066392,ENSMUSG00000015829,ENSMUSG00000026385,ENSMUSG00000039542,ENSMUSG00000027199,ENSMUSG00000056755,ENSMUSG00000050965,ENSMUSG00000028351,ENSMUSG00000031980,ENSMUSG00000038260,ENSMUSG00000032327,ENSMUSG00000049583,ENSMUSG00000024935,ENSMUSG00000035199,ENSMUSG00000021699,ENSMUSG00000022892,ENSMUSG00000019970,ENSMUSG00000072772,ENSMUSG00000051331,ENSMUSG00000020091,ENSMUSG00000018581,…	0.000399205
BP	GO:0003012	muscle system process	ENSMUSG00000036570,ENSMUSG00000030695,ENSMUSG00000006519,ENSMUSG00000006800,ENSMUSG00000026185,ENSMUSG00000060882,ENSMUSG00000027199,ENSMUSG00000057378,ENSMUSG00000050965,ENSMUSG00000031980,ENSMUSG00000038260,ENSMUSG00000026360,ENSMUSG00000052920,ENSMUSG00000063142,ENSMUSG00000029761,ENSMUSG00000057914,ENSMUSG00000035783,ENSMUSG00000024381,ENSMUSG00000022122,ENSMUSG00000028161,ENSMUSG00000021699,…	0.000412441
BP	GO:0045927	positive regulation of growth	ENSMUSG00000006519,ENSMUSG00000039542,ENSMUSG00000062209,ENSMUSG00000052727,ENSMUSG00000050272,ENSMUSG00000022231,ENSMUSG00000021451,ENSMUSG00000031285,ENSMUSG00000031980,ENSMUSG00000061315,ENSMUSG00000005610,ENSMUSG00000051243,ENSMUSG00000035864,ENSMUSG00000025810,ENSMUSG00000032383,ENSMUSG00000019970,ENSMUSG00000038264,ENSMUSG00000030849,ENSMUSG00000059363,ENSMUSG00000051149,ENSMUSG00000059146,…	0.00043576
BP	GO:0072001	renal system development	ENSMUSG00000021614,ENSMUSG00000062209,ENSMUSG00000006800,ENSMUSG00000076431,ENSMUSG00000027199,ENSMUSG00000045763,ENSMUSG00000026605,ENSMUSG00000031980,ENSMUSG00000107283,ENSMUSG00000032327,ENSMUSG00000024176,ENSMUSG00000031502,ENSMUSG00000024392,ENSMUSG00000022122,ENSMUSG00000028161,ENSMUSG00000025810,ENSMUSG00000042942,ENSMUSG00000034910,ENSMUSG00000030849,ENSMUSG00000027684,ENSMUSG00000052516,…	0.000437086
BP	GO:0071526	semaphorin-plexin signaling pathway	ENSMUSG00000039542,ENSMUSG00000031385,ENSMUSG00000029121,ENSMUSG00000022231,ENSMUSG00000021451,ENSMUSG00000019647,ENSMUSG00000025810,ENSMUSG00000038264,ENSMUSG00000005583,ENSMUSG00000026121	0.000450207
BP	GO:0050730	regulation of peptidyl-tyrosine phosphorylation	ENSMUSG00000055022,ENSMUSG00000019843,ENSMUSG00000062209,ENSMUSG00000039217,ENSMUSG00000050965,ENSMUSG00000021451,ENSMUSG00000032911,ENSMUSG00000031980,ENSMUSG00000033307,ENSMUSG00000017344,ENSMUSG00000020717,ENSMUSG00000038453,ENSMUSG00000049583,ENSMUSG00000024621,ENSMUSG00000022892,ENSMUSG00000025810,ENSMUSG00000022425,ENSMUSG00000051149,ENSMUSG00000054252,ENSMUSG00000021756,ENSMUSG00000042228,…	0.000457298
BP	GO:0051261	protein depolymerization	ENSMUSG00000015656,ENSMUSG00000027500,ENSMUSG00000052727,ENSMUSG00000022231,ENSMUSG00000020181,ENSMUSG00000041205,ENSMUSG00000015766,ENSMUSG00000019970,ENSMUSG00000030638,ENSMUSG00000030000,ENSMUSG00000020315,ENSMUSG00000021338,ENSMUSG00000020135,ENSMUSG00000057738,ENSMUSG00000030538,ENSMUSG00000032366	0.000475712
BP	GO:0007413	axonal fasciculation	ENSMUSG00000039542,ENSMUSG00000022231,ENSMUSG00000033585,ENSMUSG00000048895,ENSMUSG00000025810,ENSMUSG00000020458,ENSMUSG00000023915	0.000511684
BP	GO:0106030	neuron projection fasciculation	ENSMUSG00000039542,ENSMUSG00000022231,ENSMUSG00000033585,ENSMUSG00000048895,ENSMUSG00000025810,ENSMUSG00000020458,ENSMUSG00000023915	0.000511684
BP	GO:0042692	muscle cell differentiation	ENSMUSG00000030342,ENSMUSG00000060743,ENSMUSG00000026185,ENSMUSG00000031980,ENSMUSG00000061315,ENSMUSG00000026360,ENSMUSG00000015745,ENSMUSG00000004698,ENSMUSG00000067818,ENSMUSG00000024381,ENSMUSG00000017412,ENSMUSG00000096054,ENSMUSG00000024621,ENSMUSG00000022122,ENSMUSG00000028161,ENSMUSG00000022428,ENSMUSG00000008136,ENSMUSG00000054640,ENSMUSG00000026421,ENSMUSG00000039630,ENSMUSG00000032172,…	0.000511684
BP	GO:0051656	establishment of organelle localization	ENSMUSG00000052727,ENSMUSG00000040265,ENSMUSG00000055553,ENSMUSG00000022048,ENSMUSG00000026605,ENSMUSG00000039298,ENSMUSG00000058569,ENSMUSG00000020386,ENSMUSG00000019831,ENSMUSG00000064147,ENSMUSG00000028873,ENSMUSG00000030761,ENSMUSG00000096054,ENSMUSG00000054423,ENSMUSG00000021576,ENSMUSG00000019923,ENSMUSG00000033916,ENSMUSG00000039735,ENSMUSG00000038467,ENSMUSG00000027546,ENSMUSG00000039630,…	0.000525678
BP	GO:0048841	regulation of axon extension involved in axon guidance	ENSMUSG00000050272,ENSMUSG00000022231,ENSMUSG00000021451,ENSMUSG00000019647,ENSMUSG00000025810,ENSMUSG00000038264,ENSMUSG00000025020,ENSMUSG00000026121	0.000542403
BP	GO:0022904	respiratory electron transport chain	ENSMUSG00000064351,ENSMUSG00000064354,ENSMUSG00000035885,ENSMUSG00000022354,ENSMUSG00000000171,ENSMUSG00000064360,ENSMUSG00000025651,ENSMUSG00000024248,ENSMUSG00000028964,ENSMUSG00000009863,ENSMUSG00000058076,ENSMUSG00000025825,ENSMUSG00000041431,ENSMUSG00000064368	0.000552522
BP	GO:0060326	cell chemotaxis	ENSMUSG00000071866,ENSMUSG00000031385,ENSMUSG00000074129,ENSMUSG00000095675,ENSMUSG00000040952,ENSMUSG00000022231,ENSMUSG00000050965,ENSMUSG00000023175,ENSMUSG00000038260,ENSMUSG00000033307,ENSMUSG00000026778,ENSMUSG00000024621,ENSMUSG00000022122,ENSMUSG00000028927,ENSMUSG00000021699,ENSMUSG00000022892,ENSMUSG00000025810,ENSMUSG00000029530,ENSMUSG00000032383,ENSMUSG00000042284,ENSMUSG00000022425,…	0.000594279
BP	GO:0042326	negative regulation of phosphorylation	ENSMUSG00000071866,ENSMUSG00000021108,ENSMUSG00000039217,ENSMUSG00000050965,ENSMUSG00000021451,ENSMUSG00000031980,ENSMUSG00000026360,ENSMUSG00000035621,ENSMUSG00000020717,ENSMUSG00000028964,ENSMUSG00000038453,ENSMUSG00000015202,ENSMUSG00000024997,ENSMUSG00000021699,ENSMUSG00000054640,ENSMUSG00000039630,ENSMUSG00000021892,ENSMUSG00000066877,ENSMUSG00000028410,ENSMUSG00000051149,ENSMUSG00000059146,…	0.00062177
BP	GO:0060485	mesenchyme development	ENSMUSG00000033006,ENSMUSG00000039542,ENSMUSG00000062209,ENSMUSG00000022231,ENSMUSG00000076431,ENSMUSG00000048537,ENSMUSG00000022018,ENSMUSG00000021451,ENSMUSG00000031980,ENSMUSG00000019647,ENSMUSG00000024176,ENSMUSG00000020358,ENSMUSG00000022122,ENSMUSG00000021576,ENSMUSG00000025810,ENSMUSG00000020458,ENSMUSG00000038264,ENSMUSG00000030849,ENSMUSG00000032216,ENSMUSG00000020719,ENSMUSG00000052516,…	0.000649963
BP	GO:0001578	microtubule bundle formation	ENSMUSG00000052727,ENSMUSG00000021573,ENSMUSG00000023966,ENSMUSG00000031285,ENSMUSG00000009418,ENSMUSG00000044948,ENSMUSG00000039298,ENSMUSG00000058690,ENSMUSG00000027867,ENSMUSG00000038943,ENSMUSG00000034227,ENSMUSG00000039963,ENSMUSG00000021910,ENSMUSG00000022262,ENSMUSG00000041323,ENSMUSG00000052105	0.000649976
BP	GO:0055074	calcium ion homeostasis	ENSMUSG00000036570,ENSMUSG00000026385,ENSMUSG00000006519,ENSMUSG00000095675,ENSMUSG00000057378,ENSMUSG00000050965,ENSMUSG00000021665,ENSMUSG00000031871,ENSMUSG00000042682,ENSMUSG00000078566,ENSMUSG00000057914,ENSMUSG00000017412,ENSMUSG00000038486,ENSMUSG00000021699,ENSMUSG00000054640,ENSMUSG00000022892,ENSMUSG00000029467,ENSMUSG00000051331,ENSMUSG00000012819,ENSMUSG00000022533,ENSMUSG00000002015,…	0.000676795
BP	GO:0031113	regulation of microtubule polymerization	ENSMUSG00000062591,ENSMUSG00000027500,ENSMUSG00000052727,ENSMUSG00000020181,ENSMUSG00000031871,ENSMUSG00000038170,ENSMUSG00000039298,ENSMUSG00000019970,ENSMUSG00000055717,ENSMUSG00000031511	0.000679704
BP	GO:0060996	dendritic spine development	ENSMUSG00000069662,ENSMUSG00000040265,ENSMUSG00000038608,ENSMUSG00000005610,ENSMUSG00000038453,ENSMUSG00000048895,ENSMUSG00000037855,ENSMUSG00000066877,ENSMUSG00000005583,ENSMUSG00000034675,ENSMUSG00000039579,ENSMUSG00000027184,ENSMUSG00000038738,ENSMUSG00000026425,ENSMUSG00000057897,ENSMUSG00000031284	0.000698997
BP	GO:0099612	protein localization to axon	ENSMUSG00000026442,ENSMUSG00000069601,ENSMUSG00000027375,ENSMUSG00000055681,ENSMUSG00000024044	0.000733735
BP	GO:0031110	regulation of microtubule polymerization or depolymerization	ENSMUSG00000062591,ENSMUSG00000027500,ENSMUSG00000052727,ENSMUSG00000020181,ENSMUSG00000031871,ENSMUSG00000038170,ENSMUSG00000041205,ENSMUSG00000039298,ENSMUSG00000019970,ENSMUSG00000055717,ENSMUSG00000031511,ENSMUSG00000020135,ENSMUSG00000030538	0.000763242
BP	GO:0045216	cell-cell junction organization	ENSMUSG00000024395,ENSMUSG00000026442,ENSMUSG00000037625,ENSMUSG00000022132,ENSMUSG00000030342,ENSMUSG00000021108,ENSMUSG00000050965,ENSMUSG00000040420,ENSMUSG00000031871,ENSMUSG00000029581,ENSMUSG00000031980,ENSMUSG00000020717,ENSMUSG00000024621,ENSMUSG00000050840,ENSMUSG00000026991,ENSMUSG00000002233,ENSMUSG00000032504,ENSMUSG00000024044,ENSMUSG00000054808,ENSMUSG00000022353,ENSMUSG00000050953,…	0.000763242
BP	GO:0051952	regulation of amine transport	ENSMUSG00000000171,ENSMUSG00000056755,ENSMUSG00000036353,ENSMUSG00000022048,ENSMUSG00000031980,ENSMUSG00000026360,ENSMUSG00000038486,ENSMUSG00000035199,ENSMUSG00000035864,ENSMUSG00000022935,ENSMUSG00000020458,ENSMUSG00000090223,ENSMUSG00000040010,ENSMUSG00000030310,ENSMUSG00000038530	0.000784482
BP	GO:0010959	regulation of metal ion transport	ENSMUSG00000031425,ENSMUSG00000036570,ENSMUSG00000026385,ENSMUSG00000027574,ENSMUSG00000055022,ENSMUSG00000025351,ENSMUSG00000019843,ENSMUSG00000006519,ENSMUSG00000069601,ENSMUSG00000036353,ENSMUSG00000053519,ENSMUSG00000031980,ENSMUSG00000032554,ENSMUSG00000057914,ENSMUSG00000070366,ENSMUSG00000024381,ENSMUSG00000015202,ENSMUSG00000017412,ENSMUSG00000028161,ENSMUSG00000021699,ENSMUSG00000054640,…	0.000842223
BP	GO:0090257	regulation of muscle system process	ENSMUSG00000036570,ENSMUSG00000026185,ENSMUSG00000050965,ENSMUSG00000031980,ENSMUSG00000038260,ENSMUSG00000026360,ENSMUSG00000052920,ENSMUSG00000063142,ENSMUSG00000029761,ENSMUSG00000024381,ENSMUSG00000028161,ENSMUSG00000021699,ENSMUSG00000054640,ENSMUSG00000072772,ENSMUSG00000029467,ENSMUSG00000051331,ENSMUSG00000029648,ENSMUSG00000033161,ENSMUSG00000005583,ENSMUSG00000034675,ENSMUSG00000026418,…	0.000842223
BP	GO:0006937	regulation of muscle contraction	ENSMUSG00000036570,ENSMUSG00000050965,ENSMUSG00000038260,ENSMUSG00000026360,ENSMUSG00000052920,ENSMUSG00000063142,ENSMUSG00000029761,ENSMUSG00000024381,ENSMUSG00000021699,ENSMUSG00000054640,ENSMUSG00000072772,ENSMUSG00000029467,ENSMUSG00000051331,ENSMUSG00000029648,ENSMUSG00000033161,ENSMUSG00000034675,ENSMUSG00000050730,ENSMUSG00000033717	0.000842223
BP	GO:0097529	myeloid leukocyte migration	ENSMUSG00000071866,ENSMUSG00000030342,ENSMUSG00000074129,ENSMUSG00000095675,ENSMUSG00000040952,ENSMUSG00000050965,ENSMUSG00000036353,ENSMUSG00000023175,ENSMUSG00000042682,ENSMUSG00000033307,ENSMUSG00000020717,ENSMUSG00000024621,ENSMUSG00000022122,ENSMUSG00000021699,ENSMUSG00000022892,ENSMUSG00000032383,ENSMUSG00000020458,ENSMUSG00000042284,ENSMUSG00000029648,ENSMUSG00000029373,ENSMUSG00000030786,…	0.000842223
BP	GO:0008016	regulation of heart contraction	ENSMUSG00000036570,ENSMUSG00000060882,ENSMUSG00000050965,ENSMUSG00000031980,ENSMUSG00000038260,ENSMUSG00000026360,ENSMUSG00000057914,ENSMUSG00000024140,ENSMUSG00000024935,ENSMUSG00000024381,ENSMUSG00000022122,ENSMUSG00000021699,ENSMUSG00000054640,ENSMUSG00000029467,ENSMUSG00000051331,ENSMUSG00000033161,ENSMUSG00000050953,ENSMUSG00000038530,ENSMUSG00000024486,ENSMUSG00000032366	0.000842223
BP	GO:0042743	hydrogen peroxide metabolic process	ENSMUSG00000052305,ENSMUSG00000069919,ENSMUSG00000073940,ENSMUSG00000031760,ENSMUSG00000028691,ENSMUSG00000026701,ENSMUSG00000019843,ENSMUSG00000006519,ENSMUSG00000028964,ENSMUSG00000024997	0.000872079
BP	GO:0031333	negative regulation of protein-containing complex assembly	ENSMUSG00000030921,ENSMUSG00000062591,ENSMUSG00000015656,ENSMUSG00000027500,ENSMUSG00000074129,ENSMUSG00000037926,ENSMUSG00000032702,ENSMUSG00000031871,ENSMUSG00000015766,ENSMUSG00000020717,ENSMUSG00000019970,ENSMUSG00000032507,ENSMUSG00000030000,ENSMUSG00000031511,ENSMUSG00000020315,ENSMUSG00000021338,ENSMUSG00000057738,ENSMUSG00000032366	0.000890959
BP	GO:1901880	negative regulation of protein depolymerization	ENSMUSG00000027500,ENSMUSG00000052727,ENSMUSG00000020181,ENSMUSG00000041205,ENSMUSG00000015766,ENSMUSG00000030000,ENSMUSG00000020315,ENSMUSG00000021338,ENSMUSG00000020135,ENSMUSG00000057738,ENSMUSG00000030538,ENSMUSG00000032366	0.000924018
BP	GO:0031529	ruffle organization	ENSMUSG00000095675,ENSMUSG00000032702,ENSMUSG00000036353,ENSMUSG00000032911,ENSMUSG00000015766,ENSMUSG00000024621,ENSMUSG00000040268,ENSMUSG00000057315,ENSMUSG00000021338,ENSMUSG00000032366	0.000990057
BP	GO:0051489	regulation of filopodium assembly	ENSMUSG00000095675,ENSMUSG00000040265,ENSMUSG00000024501,ENSMUSG00000029581,ENSMUSG00000026778,ENSMUSG00000039735,ENSMUSG00000025810,ENSMUSG00000033342,ENSMUSG00000030720,ENSMUSG00000034675	0.000990057
BP	GO:1901879	regulation of protein depolymerization	ENSMUSG00000027500,ENSMUSG00000052727,ENSMUSG00000022231,ENSMUSG00000020181,ENSMUSG00000041205,ENSMUSG00000015766,ENSMUSG00000030000,ENSMUSG00000020315,ENSMUSG00000021338,ENSMUSG00000020135,ENSMUSG00000057738,ENSMUSG00000030538,ENSMUSG00000032366	0.000990057
BP	GO:0048843	negative regulation of axon extension involved in axon guidance	ENSMUSG00000022231,ENSMUSG00000021451,ENSMUSG00000019647,ENSMUSG00000025810,ENSMUSG00000038264,ENSMUSG00000025020,ENSMUSG00000026121	0.000994471
BP	GO:0140236	translation at presynapse	ENSMUSG00000057863,ENSMUSG00000048758,ENSMUSG00000047215,ENSMUSG00000090733,ENSMUSG00000074129,ENSMUSG00000025508,ENSMUSG00000060636,ENSMUSG00000008682,ENSMUSG00000003429	0.00101154
BP	GO:0001822	kidney development	ENSMUSG00000021614,ENSMUSG00000062209,ENSMUSG00000006800,ENSMUSG00000076431,ENSMUSG00000027199,ENSMUSG00000045763,ENSMUSG00000026605,ENSMUSG00000031980,ENSMUSG00000107283,ENSMUSG00000032327,ENSMUSG00000024176,ENSMUSG00000024392,ENSMUSG00000022122,ENSMUSG00000028161,ENSMUSG00000025810,ENSMUSG00000042942,ENSMUSG00000034910,ENSMUSG00000030849,ENSMUSG00000052516,ENSMUSG00000005583,ENSMUSG00000054808,…	0.00101154
BP	GO:0048762	mesenchymal cell differentiation	ENSMUSG00000033006,ENSMUSG00000039542,ENSMUSG00000062209,ENSMUSG00000022231,ENSMUSG00000048537,ENSMUSG00000022018,ENSMUSG00000021451,ENSMUSG00000031980,ENSMUSG00000019647,ENSMUSG00000024176,ENSMUSG00000020358,ENSMUSG00000022122,ENSMUSG00000021576,ENSMUSG00000025810,ENSMUSG00000020458,ENSMUSG00000038264,ENSMUSG00000030849,ENSMUSG00000020719,ENSMUSG00000005583,ENSMUSG00000020846,ENSMUSG00000050953,…	0.00101154
BP	GO:0006874	intracellular calcium ion homeostasis	ENSMUSG00000036570,ENSMUSG00000026385,ENSMUSG00000006519,ENSMUSG00000095675,ENSMUSG00000057378,ENSMUSG00000050965,ENSMUSG00000021665,ENSMUSG00000031871,ENSMUSG00000042682,ENSMUSG00000078566,ENSMUSG00000057914,ENSMUSG00000017412,ENSMUSG00000038486,ENSMUSG00000021699,ENSMUSG00000054640,ENSMUSG00000022892,ENSMUSG00000029467,ENSMUSG00000051331,ENSMUSG00000012819,ENSMUSG00000022533,ENSMUSG00000002015,…	0.00101429
BP	GO:0010563	negative regulation of phosphorus metabolic process	ENSMUSG00000071866,ENSMUSG00000021108,ENSMUSG00000039217,ENSMUSG00000050965,ENSMUSG00000021451,ENSMUSG00000037754,ENSMUSG00000031980,ENSMUSG00000026360,ENSMUSG00000035621,ENSMUSG00000020717,ENSMUSG00000028964,ENSMUSG00000038453,ENSMUSG00000015202,ENSMUSG00000024997,ENSMUSG00000021699,ENSMUSG00000054640,ENSMUSG00000039630,ENSMUSG00000021892,ENSMUSG00000066877,ENSMUSG00000028410,ENSMUSG00000051149,…	0.00104166
BP	GO:0045936	negative regulation of phosphate metabolic process	ENSMUSG00000071866,ENSMUSG00000021108,ENSMUSG00000039217,ENSMUSG00000050965,ENSMUSG00000021451,ENSMUSG00000037754,ENSMUSG00000031980,ENSMUSG00000026360,ENSMUSG00000035621,ENSMUSG00000020717,ENSMUSG00000028964,ENSMUSG00000038453,ENSMUSG00000015202,ENSMUSG00000024997,ENSMUSG00000021699,ENSMUSG00000054640,ENSMUSG00000039630,ENSMUSG00000021892,ENSMUSG00000066877,ENSMUSG00000028410,ENSMUSG00000051149,…	0.00104166
BP	GO:0010644	cell communication by electrical coupling	ENSMUSG00000069601,ENSMUSG00000021699,ENSMUSG00000054640,ENSMUSG00000043448,ENSMUSG00000034675,ENSMUSG00000050953	0.00104166
BP	GO:0032984	protein-containing complex disassembly	ENSMUSG00000015656,ENSMUSG00000027500,ENSMUSG00000031812,ENSMUSG00000052727,ENSMUSG00000022231,ENSMUSG00000020181,ENSMUSG00000031950,ENSMUSG00000041205,ENSMUSG00000078566,ENSMUSG00000015766,ENSMUSG00000033916,ENSMUSG00000038467,ENSMUSG00000019970,ENSMUSG00000029467,ENSMUSG00000030638,ENSMUSG00000030720,ENSMUSG00000030000,ENSMUSG00000020315,ENSMUSG00000021338,ENSMUSG00000020135,ENSMUSG00000057738,…	0.00104166
BP	GO:0030948	negative regulation of vascular endothelial growth factor receptor signaling pathway	ENSMUSG00000032679,ENSMUSG00000021576,ENSMUSG00000001036,ENSMUSG00000032216,ENSMUSG00000054793	0.00104166
BP	GO:0048846	axon extension involved in axon guidance	ENSMUSG00000050272,ENSMUSG00000022231,ENSMUSG00000021451,ENSMUSG00000019647,ENSMUSG00000025810,ENSMUSG00000038264,ENSMUSG00000025020,ENSMUSG00000026121	0.00104977
BP	GO:1902284	neuron projection extension involved in neuron projection guidance	ENSMUSG00000050272,ENSMUSG00000022231,ENSMUSG00000021451,ENSMUSG00000019647,ENSMUSG00000025810,ENSMUSG00000038264,ENSMUSG00000025020,ENSMUSG00000026121	0.00104977
BP	GO:0007264	small GTPase-mediated signal transduction	ENSMUSG00000052229,ENSMUSG00000032702,ENSMUSG00000021451,ENSMUSG00000025558,ENSMUSG00000031104,ENSMUSG00000095677,ENSMUSG00000038608,ENSMUSG00000041112,ENSMUSG00000066129,ENSMUSG00000021662,ENSMUSG00000033940,ENSMUSG00000015766,ENSMUSG00000020717,ENSMUSG00000019831,ENSMUSG00000028945,ENSMUSG00000025810,ENSMUSG00000051615,ENSMUSG00000020458,ENSMUSG00000055723,ENSMUSG00000054364,ENSMUSG00000026821,…	0.00105091
BP	GO:0051955	regulation of amino acid transport	ENSMUSG00000056755,ENSMUSG00000022048,ENSMUSG00000031980,ENSMUSG00000026360,ENSMUSG00000038486,ENSMUSG00000035199,ENSMUSG00000022935,ENSMUSG00000040010,ENSMUSG00000030310,ENSMUSG00000038530	0.00105568
BP	GO:0006605	protein targeting	ENSMUSG00000015656,ENSMUSG00000030417,ENSMUSG00000019843,ENSMUSG00000036199,ENSMUSG00000069601,ENSMUSG00000061315,ENSMUSG00000022427,ENSMUSG00000034265,ENSMUSG00000048895,ENSMUSG00000028581,ENSMUSG00000021270,ENSMUSG00000024935,ENSMUSG00000024392,ENSMUSG00000039470,ENSMUSG00000038467,ENSMUSG00000021917,ENSMUSG00000036985,ENSMUSG00000020740,ENSMUSG00000002015,ENSMUSG00000032216,ENSMUSG00000030786,…	0.00106206
BP	GO:1903522	regulation of blood circulation	ENSMUSG00000036570,ENSMUSG00000060882,ENSMUSG00000050965,ENSMUSG00000031980,ENSMUSG00000038260,ENSMUSG00000026360,ENSMUSG00000057914,ENSMUSG00000024140,ENSMUSG00000024935,ENSMUSG00000024381,ENSMUSG00000022122,ENSMUSG00000021699,ENSMUSG00000054640,ENSMUSG00000022892,ENSMUSG00000029467,ENSMUSG00000051331,ENSMUSG00000033161,ENSMUSG00000050953,ENSMUSG00000038530,ENSMUSG00000024486,ENSMUSG00000033565,…	0.00109878
BP	GO:0008344	adult locomotory behavior	ENSMUSG00000058153,ENSMUSG00000006782,ENSMUSG00000015766,ENSMUSG00000063142,ENSMUSG00000028964,ENSMUSG00000017412,ENSMUSG00000052613,ENSMUSG00000038718,ENSMUSG00000022892,ENSMUSG00000051331,ENSMUSG00000012819,ENSMUSG00000059363,ENSMUSG00000030077,ENSMUSG00000020644	0.00111037
BP	GO:0030308	negative regulation of cell growth	ENSMUSG00000031760,ENSMUSG00000036634,ENSMUSG00000015829,ENSMUSG00000045193,ENSMUSG00000036199,ENSMUSG00000022231,ENSMUSG00000021451,ENSMUSG00000031980,ENSMUSG00000026360,ENSMUSG00000019647,ENSMUSG00000036206,ENSMUSG00000025810,ENSMUSG00000020458,ENSMUSG00000038264,ENSMUSG00000000861,ENSMUSG00000025020,ENSMUSG00000050953,ENSMUSG00000038530,ENSMUSG00000026121,ENSMUSG00000025314	0.00111037
BP	GO:0021801	cerebral cortex radial glia-guided migration	ENSMUSG00000036353,ENSMUSG00000031285,ENSMUSG00000048895,ENSMUSG00000020458,ENSMUSG00000002900,ENSMUSG00000026425,ENSMUSG00000006932	0.00113763
BP	GO:0022030	telencephalon glial cell migration	ENSMUSG00000036353,ENSMUSG00000031285,ENSMUSG00000048895,ENSMUSG00000020458,ENSMUSG00000002900,ENSMUSG00000026425,ENSMUSG00000006932	0.00113763
BP	GO:0031643	positive regulation of myelination	ENSMUSG00000036634,ENSMUSG00000033006,ENSMUSG00000021573,ENSMUSG00000036098,ENSMUSG00000032554,ENSMUSG00000048078,ENSMUSG00000044519	0.00113763
BP	GO:0034765	regulation of monoatomic ion transmembrane transport	ENSMUSG00000031425,ENSMUSG00000036570,ENSMUSG00000026385,ENSMUSG00000025351,ENSMUSG00000019843,ENSMUSG00000006519,ENSMUSG00000069601,ENSMUSG00000050965,ENSMUSG00000053519,ENSMUSG00000028964,ENSMUSG00000057914,ENSMUSG00000049583,ENSMUSG00000024381,ENSMUSG00000015202,ENSMUSG00000017412,ENSMUSG00000028161,ENSMUSG00000021699,ENSMUSG00000054640,ENSMUSG00000022892,ENSMUSG00000061576,ENSMUSG00000043448,…	0.00113763
BP	GO:0030048	actin filament-based movement	ENSMUSG00000036570,ENSMUSG00000038260,ENSMUSG00000057914,ENSMUSG00000035783,ENSMUSG00000024381,ENSMUSG00000030761,ENSMUSG00000021699,ENSMUSG00000039735,ENSMUSG00000029467,ENSMUSG00000051331,ENSMUSG00000033161,ENSMUSG00000034675,ENSMUSG00000054808,ENSMUSG00000018417,ENSMUSG00000032366	0.00123531
BP	GO:1903115	regulation of actin filament-based movement	ENSMUSG00000036570,ENSMUSG00000038260,ENSMUSG00000035783,ENSMUSG00000024381,ENSMUSG00000021699,ENSMUSG00000029467,ENSMUSG00000051331,ENSMUSG00000033161,ENSMUSG00000034675	0.00126533
BP	GO:0006979	response to oxidative stress	ENSMUSG00000027447,ENSMUSG00000064351,ENSMUSG00000031760,ENSMUSG00000071866,ENSMUSG00000028691,ENSMUSG00000008540,ENSMUSG00000026701,ENSMUSG00000019843,ENSMUSG00000050965,ENSMUSG00000064360,ENSMUSG00000075701,ENSMUSG00000042682,ENSMUSG00000021760,ENSMUSG00000078566,ENSMUSG00000107283,ENSMUSG00000028964,ENSMUSG00000024140,ENSMUSG00000024935,ENSMUSG00000028124,ENSMUSG00000024997,ENSMUSG00000075706,…	0.00130432
BP	GO:0030307	positive regulation of cell growth	ENSMUSG00000006519,ENSMUSG00000052727,ENSMUSG00000050272,ENSMUSG00000022231,ENSMUSG00000021451,ENSMUSG00000031285,ENSMUSG00000005610,ENSMUSG00000051243,ENSMUSG00000035864,ENSMUSG00000025810,ENSMUSG00000019970,ENSMUSG00000038264,ENSMUSG00000059363,ENSMUSG00000051149,ENSMUSG00000059146,ENSMUSG00000034675,ENSMUSG00000000861,ENSMUSG00000028577,ENSMUSG00000024486,ENSMUSG00000030538	0.00130432
BP	GO:0001755	neural crest cell migration	ENSMUSG00000033006,ENSMUSG00000062209,ENSMUSG00000022231,ENSMUSG00000021451,ENSMUSG00000019647,ENSMUSG00000024176,ENSMUSG00000022122,ENSMUSG00000025810,ENSMUSG00000038264,ENSMUSG00000026121	0.00131983
BP	GO:0034248	regulation of amide metabolic process	ENSMUSG00000052305,ENSMUSG00000057666,ENSMUSG00000035530,ENSMUSG00000045193,ENSMUSG00000074129,ENSMUSG00000021108,ENSMUSG00000026185,ENSMUSG00000076431,ENSMUSG00000030057,ENSMUSG00000050965,ENSMUSG00000034994,ENSMUSG00000006651,ENSMUSG00000026360,ENSMUSG00000005610,ENSMUSG00000049583,ENSMUSG00000027233,ENSMUSG00000024381,ENSMUSG00000008682,ENSMUSG00000035093,ENSMUSG00000022892,ENSMUSG00000052928,…	0.00133536
BP	GO:0042744	hydrogen peroxide catabolic process	ENSMUSG00000052305,ENSMUSG00000069919,ENSMUSG00000073940,ENSMUSG00000031760,ENSMUSG00000028691,ENSMUSG00000026701,ENSMUSG00000024997	0.00138969
BP	GO:0022900	electron transport chain	ENSMUSG00000064351,ENSMUSG00000064354,ENSMUSG00000035885,ENSMUSG00000022354,ENSMUSG00000000171,ENSMUSG00000064360,ENSMUSG00000025651,ENSMUSG00000024248,ENSMUSG00000028964,ENSMUSG00000009863,ENSMUSG00000058076,ENSMUSG00000025825,ENSMUSG00000041431,ENSMUSG00000064368	0.00138969
BP	GO:0045926	negative regulation of growth	ENSMUSG00000031760,ENSMUSG00000036634,ENSMUSG00000015829,ENSMUSG00000045193,ENSMUSG00000036199,ENSMUSG00000026185,ENSMUSG00000022231,ENSMUSG00000021451,ENSMUSG00000031980,ENSMUSG00000026360,ENSMUSG00000019647,ENSMUSG00000036206,ENSMUSG00000025810,ENSMUSG00000020458,ENSMUSG00000038264,ENSMUSG00000059363,ENSMUSG00000054252,ENSMUSG00000000861,ENSMUSG00000025020,ENSMUSG00000050953,ENSMUSG00000038530,…	0.00139729
BP	GO:0051491	positive regulation of filopodium assembly	ENSMUSG00000095675,ENSMUSG00000040265,ENSMUSG00000024501,ENSMUSG00000029581,ENSMUSG00000026778,ENSMUSG00000039735,ENSMUSG00000025810,ENSMUSG00000033342	0.00139729
BP	GO:0006816	calcium ion transport	ENSMUSG00000031425,ENSMUSG00000026385,ENSMUSG00000019843,ENSMUSG00000006519,ENSMUSG00000095675,ENSMUSG00000057378,ENSMUSG00000036353,ENSMUSG00000031980,ENSMUSG00000038260,ENSMUSG00000042682,ENSMUSG00000057914,ENSMUSG00000020723,ENSMUSG00000070366,ENSMUSG00000024381,ENSMUSG00000017412,ENSMUSG00000022122,ENSMUSG00000028161,ENSMUSG00000021699,ENSMUSG00000054640,ENSMUSG00000043448,ENSMUSG00000029467,…	0.00139729
BP	GO:0051966	regulation of synaptic transmission, glutamatergic	ENSMUSG00000015829,ENSMUSG00000033981,ENSMUSG00000056755,ENSMUSG00000025892,ENSMUSG00000020723,ENSMUSG00000049583,ENSMUSG00000035864,ENSMUSG00000022935,ENSMUSG00000005583,ENSMUSG00000030720,ENSMUSG00000056073,ENSMUSG00000040746	0.00151695
BP	GO:0051650	establishment of vesicle localization	ENSMUSG00000040265,ENSMUSG00000022048,ENSMUSG00000058569,ENSMUSG00000020386,ENSMUSG00000030761,ENSMUSG00000054423,ENSMUSG00000021576,ENSMUSG00000033916,ENSMUSG00000039735,ENSMUSG00000027546,ENSMUSG00000079553,ENSMUSG00000032504,ENSMUSG00000030849,ENSMUSG00000030720,ENSMUSG00000054808,ENSMUSG00000028847,ENSMUSG00000002043,ENSMUSG00000026825,ENSMUSG00000006932	0.00159385
BP	GO:0090497	mesenchymal cell migration	ENSMUSG00000033006,ENSMUSG00000062209,ENSMUSG00000022231,ENSMUSG00000021451,ENSMUSG00000019647,ENSMUSG00000024176,ENSMUSG00000022122,ENSMUSG00000025810,ENSMUSG00000038264,ENSMUSG00000026121	0.00167265
BP	GO:0045932	negative regulation of muscle contraction	ENSMUSG00000026360,ENSMUSG00000052920,ENSMUSG00000063142,ENSMUSG00000024381,ENSMUSG00000034675,ENSMUSG00000050730,ENSMUSG00000033717	0.00167724
BP	GO:0060004	reflex	ENSMUSG00000019865,ENSMUSG00000063142,ENSMUSG00000024935,ENSMUSG00000052613,ENSMUSG00000012819,ENSMUSG00000050953,ENSMUSG00000038738	0.00167724
BP	GO:0060997	dendritic spine morphogenesis	ENSMUSG00000069662,ENSMUSG00000040265,ENSMUSG00000038608,ENSMUSG00000038453,ENSMUSG00000048895,ENSMUSG00000037855,ENSMUSG00000034675,ENSMUSG00000027184,ENSMUSG00000038738,ENSMUSG00000057897,ENSMUSG00000031284	0.00171922
BP	GO:0006612	protein targeting to membrane	ENSMUSG00000019843,ENSMUSG00000069601,ENSMUSG00000061315,ENSMUSG00000034265,ENSMUSG00000048895,ENSMUSG00000024935,ENSMUSG00000024392,ENSMUSG00000039470,ENSMUSG00000038467,ENSMUSG00000036985,ENSMUSG00000030786,ENSMUSG00000052105,ENSMUSG00000030538,ENSMUSG00000033039	0.0017426
BP	GO:0006939	smooth muscle contraction	ENSMUSG00000006800,ENSMUSG00000031980,ENSMUSG00000026360,ENSMUSG00000052920,ENSMUSG00000063142,ENSMUSG00000029761,ENSMUSG00000035783,ENSMUSG00000022122,ENSMUSG00000021699,ENSMUSG00000054640,ENSMUSG00000051331,ENSMUSG00000029648,ENSMUSG00000050730,ENSMUSG00000033717	0.0017426
BP	GO:0014812	muscle cell migration	ENSMUSG00000026185,ENSMUSG00000039217,ENSMUSG00000031980,ENSMUSG00000061315,ENSMUSG00000017344,ENSMUSG00000052920,ENSMUSG00000015745,ENSMUSG00000028964,ENSMUSG00000021699,ENSMUSG00000039202,ENSMUSG00000005583,ENSMUSG00000021756,ENSMUSG00000003534,ENSMUSG00000038155,ENSMUSG00000032366	0.0017426
BP	GO:0006417	regulation of translation	ENSMUSG00000052305,ENSMUSG00000057666,ENSMUSG00000035530,ENSMUSG00000045193,ENSMUSG00000074129,ENSMUSG00000021108,ENSMUSG00000026185,ENSMUSG00000076431,ENSMUSG00000030057,ENSMUSG00000050965,ENSMUSG00000034994,ENSMUSG00000006651,ENSMUSG00000026360,ENSMUSG00000005610,ENSMUSG00000049583,ENSMUSG00000027233,ENSMUSG00000008682,ENSMUSG00000035093,ENSMUSG00000022892,ENSMUSG00000052928,ENSMUSG00000039630,…	0.00189344
BP	GO:0043244	regulation of protein-containing complex disassembly	ENSMUSG00000027500,ENSMUSG00000052727,ENSMUSG00000022231,ENSMUSG00000020181,ENSMUSG00000041205,ENSMUSG00000078566,ENSMUSG00000015766,ENSMUSG00000030720,ENSMUSG00000030000,ENSMUSG00000020315,ENSMUSG00000021338,ENSMUSG00000020135,ENSMUSG00000057738,ENSMUSG00000030538,ENSMUSG00000032366	0.0020399
BP	GO:1901873	regulation of post-translational protein modification	ENSMUSG00000071866,ENSMUSG00000044533,ENSMUSG00000041556,ENSMUSG00000019843,ENSMUSG00000020738,ENSMUSG00000076431,ENSMUSG00000036309,ENSMUSG00000028964,ENSMUSG00000024140,ENSMUSG00000028581,ENSMUSG00000021270,ENSMUSG00000115987,ENSMUSG00000021576,ENSMUSG00000020486,ENSMUSG00000034730,ENSMUSG00000028410,ENSMUSG00000023150,ENSMUSG00000054252,ENSMUSG00000026944,ENSMUSG00000028577,ENSMUSG00000006932,…	0.0020399
BP	GO:0031641	regulation of myelination	ENSMUSG00000036634,ENSMUSG00000033006,ENSMUSG00000021573,ENSMUSG00000036098,ENSMUSG00000032554,ENSMUSG00000048078,ENSMUSG00000044519,ENSMUSG00000023915,ENSMUSG00000017491,ENSMUSG00000006932	0.00208924
BP	GO:0046847	filopodium assembly	ENSMUSG00000095675,ENSMUSG00000040265,ENSMUSG00000024501,ENSMUSG00000029581,ENSMUSG00000026778,ENSMUSG00000039735,ENSMUSG00000025810,ENSMUSG00000033342,ENSMUSG00000030720,ENSMUSG00000034675,ENSMUSG00000026425	0.00210389
BP	GO:0031646	positive regulation of nervous system process	ENSMUSG00000036634,ENSMUSG00000015829,ENSMUSG00000033006,ENSMUSG00000021573,ENSMUSG00000036098,ENSMUSG00000034275,ENSMUSG00000032554,ENSMUSG00000048078,ENSMUSG00000044519	0.00210967
BP	GO:0042176	regulation of protein catabolic process	ENSMUSG00000027447,ENSMUSG00000030921,ENSMUSG00000041556,ENSMUSG00000019843,ENSMUSG00000036199,ENSMUSG00000023944,ENSMUSG00000020738,ENSMUSG00000013622,ENSMUSG00000052293,ENSMUSG00000031950,ENSMUSG00000079197,ENSMUSG00000028964,ENSMUSG00000021270,ENSMUSG00000022216,ENSMUSG00000024392,ENSMUSG00000115987,ENSMUSG00000039470,ENSMUSG00000022892,ENSMUSG00000020740,ENSMUSG00000034730,ENSMUSG00000002015,…	0.00210967
BP	GO:0003015	heart process	ENSMUSG00000036570,ENSMUSG00000019843,ENSMUSG00000060882,ENSMUSG00000050965,ENSMUSG00000031980,ENSMUSG00000038260,ENSMUSG00000026360,ENSMUSG00000057914,ENSMUSG00000024140,ENSMUSG00000024935,ENSMUSG00000024381,ENSMUSG00000022122,ENSMUSG00000021699,ENSMUSG00000054640,ENSMUSG00000029467,ENSMUSG00000051331,ENSMUSG00000033161,ENSMUSG00000026418,ENSMUSG00000050953,ENSMUSG00000038530,ENSMUSG00000024486,…	0.00210967
BP	GO:0001933	negative regulation of protein phosphorylation	ENSMUSG00000071866,ENSMUSG00000021108,ENSMUSG00000039217,ENSMUSG00000050965,ENSMUSG00000021451,ENSMUSG00000031980,ENSMUSG00000026360,ENSMUSG00000020717,ENSMUSG00000028964,ENSMUSG00000038453,ENSMUSG00000015202,ENSMUSG00000021699,ENSMUSG00000054640,ENSMUSG00000021892,ENSMUSG00000066877,ENSMUSG00000028410,ENSMUSG00000051149,ENSMUSG00000059146,ENSMUSG00000041431,ENSMUSG00000068154,ENSMUSG00000028944,…	0.00215183
BP	GO:0043242	negative regulation of protein-containing complex disassembly	ENSMUSG00000027500,ENSMUSG00000052727,ENSMUSG00000020181,ENSMUSG00000041205,ENSMUSG00000015766,ENSMUSG00000030000,ENSMUSG00000020315,ENSMUSG00000021338,ENSMUSG00000020135,ENSMUSG00000057738,ENSMUSG00000030538,ENSMUSG00000032366	0.00215183
BP	GO:0008064	regulation of actin polymerization or depolymerization	ENSMUSG00000037926,ENSMUSG00000095675,ENSMUSG00000022231,ENSMUSG00000032702,ENSMUSG00000033940,ENSMUSG00000015766,ENSMUSG00000020717,ENSMUSG00000024381,ENSMUSG00000066877,ENSMUSG00000034675,ENSMUSG00000030000,ENSMUSG00000020340,ENSMUSG00000020315,ENSMUSG00000021338,ENSMUSG00000057738,ENSMUSG00000032366,ENSMUSG00000031284	0.00219866
BP	GO:0014009	glial cell proliferation	ENSMUSG00000026385,ENSMUSG00000063632,ENSMUSG00000033006,ENSMUSG00000021108,ENSMUSG00000076431,ENSMUSG00000008575,ENSMUSG00000024621,ENSMUSG00000040010,ENSMUSG00000029648,ENSMUSG00000042228,ENSMUSG00000006932	0.00228276
BP	GO:1903053	regulation of extracellular matrix organization	ENSMUSG00000027447,ENSMUSG00000022231,ENSMUSG00000048537,ENSMUSG00000022018,ENSMUSG00000029581,ENSMUSG00000031980,ENSMUSG00000032035,ENSMUSG00000002900,ENSMUSG00000005397,ENSMUSG00000003534	0.00228276
BP	GO:1904062	regulation of monoatomic cation transmembrane transport	ENSMUSG00000031425,ENSMUSG00000036570,ENSMUSG00000026385,ENSMUSG00000025351,ENSMUSG00000019843,ENSMUSG00000006519,ENSMUSG00000069601,ENSMUSG00000053519,ENSMUSG00000028964,ENSMUSG00000057914,ENSMUSG00000024381,ENSMUSG00000015202,ENSMUSG00000017412,ENSMUSG00000028161,ENSMUSG00000021699,ENSMUSG00000054640,ENSMUSG00000022892,ENSMUSG00000061576,ENSMUSG00000043448,ENSMUSG00000036815,ENSMUSG00000051331,…	0.00232245
BP	GO:0033555	multicellular organismal response to stress	ENSMUSG00000026385,ENSMUSG00000039542,ENSMUSG00000056755,ENSMUSG00000028351,ENSMUSG00000024935,ENSMUSG00000022122,ENSMUSG00000028161,ENSMUSG00000022935,ENSMUSG00000042116,ENSMUSG00000005583,ENSMUSG00000056073,ENSMUSG00000047773,ENSMUSG00000050953,ENSMUSG00000033717	0.00232245
BP	GO:1990806	ligand-gated ion channel signaling pathway	ENSMUSG00000031425,ENSMUSG00000033981,ENSMUSG00000048895,ENSMUSG00000022892,ENSMUSG00000022935,ENSMUSG00000030720,ENSMUSG00000039579	0.00236164
BP	GO:0010631	epithelial cell migration	ENSMUSG00000025351,ENSMUSG00000022231,ENSMUSG00000032702,ENSMUSG00000022018,ENSMUSG00000050965,ENSMUSG00000031871,ENSMUSG00000023175,ENSMUSG00000028698,ENSMUSG00000031980,ENSMUSG00000020717,ENSMUSG00000004698,ENSMUSG00000032035,ENSMUSG00000021576,ENSMUSG00000033960,ENSMUSG00000025810,ENSMUSG00000020458,ENSMUSG00000054364,ENSMUSG00000022425,ENSMUSG00000034730,ENSMUSG00000032359,ENSMUSG00000005583,…	0.00240619
BP	GO:0097061	dendritic spine organization	ENSMUSG00000069662,ENSMUSG00000019843,ENSMUSG00000040265,ENSMUSG00000038608,ENSMUSG00000038453,ENSMUSG00000048895,ENSMUSG00000037855,ENSMUSG00000022892,ENSMUSG00000034675,ENSMUSG00000027184,ENSMUSG00000038738,ENSMUSG00000057897,ENSMUSG00000031284	0.00246951
BP	GO:0050919	negative chemotaxis	ENSMUSG00000021451,ENSMUSG00000019647,ENSMUSG00000059921,ENSMUSG00000038264,ENSMUSG00000041014,ENSMUSG00000052516,ENSMUSG00000025020,ENSMUSG00000026121	0.00252516
BP	GO:0048708	astrocyte differentiation	ENSMUSG00000031425,ENSMUSG00000036634,ENSMUSG00000027858,ENSMUSG00000031980,ENSMUSG00000024176,ENSMUSG00000024381,ENSMUSG00000024621,ENSMUSG00000022892,ENSMUSG00000059146,ENSMUSG00000054252,ENSMUSG00000021756,ENSMUSG00000020644	0.00253367
BP	GO:0090132	epithelium migration	ENSMUSG00000025351,ENSMUSG00000022231,ENSMUSG00000032702,ENSMUSG00000022018,ENSMUSG00000050965,ENSMUSG00000031871,ENSMUSG00000023175,ENSMUSG00000028698,ENSMUSG00000031980,ENSMUSG00000020717,ENSMUSG00000004698,ENSMUSG00000032035,ENSMUSG00000021576,ENSMUSG00000033960,ENSMUSG00000025810,ENSMUSG00000020458,ENSMUSG00000054364,ENSMUSG00000022425,ENSMUSG00000034730,ENSMUSG00000032359,ENSMUSG00000005583,…	0.00258558
BP	GO:0009636	response to toxic substance	ENSMUSG00000041607,ENSMUSG00000031765,ENSMUSG00000031760,ENSMUSG00000004032,ENSMUSG00000031762,ENSMUSG00000028691,ENSMUSG00000026701,ENSMUSG00000006782,ENSMUSG00000028964,ENSMUSG00000028138,ENSMUSG00000043448,ENSMUSG00000024354,ENSMUSG00000034108,ENSMUSG00000030310,ENSMUSG00000020182	0.00258558
BP	GO:0030832	regulation of actin filament length	ENSMUSG00000037926,ENSMUSG00000095675,ENSMUSG00000022231,ENSMUSG00000032702,ENSMUSG00000033940,ENSMUSG00000015766,ENSMUSG00000020717,ENSMUSG00000024381,ENSMUSG00000066877,ENSMUSG00000034675,ENSMUSG00000030000,ENSMUSG00000020340,ENSMUSG00000020315,ENSMUSG00000021338,ENSMUSG00000057738,ENSMUSG00000032366,ENSMUSG00000031284	0.00258558
BP	GO:0051896	regulation of phosphatidylinositol 3-kinase/protein kinase B signal transduction	ENSMUSG00000019843,ENSMUSG00000062209,ENSMUSG00000095675,ENSMUSG00000026185,ENSMUSG00000022231,ENSMUSG00000039217,ENSMUSG00000021451,ENSMUSG00000036353,ENSMUSG00000037754,ENSMUSG00000031980,ENSMUSG00000024621,ENSMUSG00000021576,ENSMUSG00000020458,ENSMUSG00000032507,ENSMUSG00000029648,ENSMUSG00000040268,ENSMUSG00000032216,ENSMUSG00000059146,ENSMUSG00000032740,ENSMUSG00000054252,ENSMUSG00000024486,…	0.00260866
BP	GO:0019226	transmission of nerve impulse	ENSMUSG00000026442,ENSMUSG00000036634,ENSMUSG00000015829,ENSMUSG00000069601,ENSMUSG00000060882,ENSMUSG00000056755,ENSMUSG00000031980,ENSMUSG00000063142,ENSMUSG00000020723,ENSMUSG00000017412,ENSMUSG00000061576,ENSMUSG00000059146,ENSMUSG00000056073	0.00262917
BP	GO:0031115	negative regulation of microtubule polymerization	ENSMUSG00000062591,ENSMUSG00000027500,ENSMUSG00000031871,ENSMUSG00000019970,ENSMUSG00000031511	0.00265639
BP	GO:0048711	positive regulation of astrocyte differentiation	ENSMUSG00000036634,ENSMUSG00000024381,ENSMUSG00000024621,ENSMUSG00000021756,ENSMUSG00000020644	0.00265639
BP	GO:0031589	cell-substrate adhesion	ENSMUSG00000024395,ENSMUSG00000048758,ENSMUSG00000069662,ENSMUSG00000025351,ENSMUSG00000095675,ENSMUSG00000032702,ENSMUSG00000058297,ENSMUSG00000034488,ENSMUSG00000031980,ENSMUSG00000004892,ENSMUSG00000021136,ENSMUSG00000017344,ENSMUSG00000020717,ENSMUSG00000038453,ENSMUSG00000016494,ENSMUSG00000025810,ENSMUSG00000042284,ENSMUSG00000022425,ENSMUSG00000034675,ENSMUSG00000030786,ENSMUSG00000054808,…	0.00266075
BP	GO:0060047	heart contraction	ENSMUSG00000036570,ENSMUSG00000060882,ENSMUSG00000050965,ENSMUSG00000031980,ENSMUSG00000038260,ENSMUSG00000026360,ENSMUSG00000057914,ENSMUSG00000024140,ENSMUSG00000024935,ENSMUSG00000024381,ENSMUSG00000022122,ENSMUSG00000021699,ENSMUSG00000054640,ENSMUSG00000029467,ENSMUSG00000051331,ENSMUSG00000033161,ENSMUSG00000026418,ENSMUSG00000050953,ENSMUSG00000038530,ENSMUSG00000024486,ENSMUSG00000032366	0.00266075
BP	GO:0030947	regulation of vascular endothelial growth factor receptor signaling pathway	ENSMUSG00000031760,ENSMUSG00000032679,ENSMUSG00000021576,ENSMUSG00000025810,ENSMUSG00000001036,ENSMUSG00000032216,ENSMUSG00000054793	0.00271869
BP	GO:0022029	telencephalon cell migration	ENSMUSG00000015829,ENSMUSG00000036353,ENSMUSG00000031285,ENSMUSG00000048895,ENSMUSG00000020458,ENSMUSG00000041014,ENSMUSG00000025020,ENSMUSG00000002900,ENSMUSG00000026425,ENSMUSG00000006932	0.00271869
BP	GO:0090130	tissue migration	ENSMUSG00000025351,ENSMUSG00000022231,ENSMUSG00000032702,ENSMUSG00000022018,ENSMUSG00000050965,ENSMUSG00000031871,ENSMUSG00000023175,ENSMUSG00000028698,ENSMUSG00000031980,ENSMUSG00000020717,ENSMUSG00000004698,ENSMUSG00000032035,ENSMUSG00000021576,ENSMUSG00000033960,ENSMUSG00000025810,ENSMUSG00000020458,ENSMUSG00000054364,ENSMUSG00000022425,ENSMUSG00000034730,ENSMUSG00000032359,ENSMUSG00000005583,…	0.00273391
BP	GO:0072593	reactive oxygen species metabolic process	ENSMUSG00000052305,ENSMUSG00000069919,ENSMUSG00000073940,ENSMUSG00000030921,ENSMUSG00000031760,ENSMUSG00000028691,ENSMUSG00000026701,ENSMUSG00000019843,ENSMUSG00000036199,ENSMUSG00000006519,ENSMUSG00000039217,ENSMUSG00000031980,ENSMUSG00000078566,ENSMUSG00000107283,ENSMUSG00000028964,ENSMUSG00000024935,ENSMUSG00000024997,ENSMUSG00000022892,ENSMUSG00000034730,ENSMUSG00000030786,ENSMUSG00000034108,…	0.00312993
BP	GO:0033002	muscle cell proliferation	ENSMUSG00000006519,ENSMUSG00000039542,ENSMUSG00000062209,ENSMUSG00000026185,ENSMUSG00000026678,ENSMUSG00000039217,ENSMUSG00000050965,ENSMUSG00000031980,ENSMUSG00000048078,ENSMUSG00000052920,ENSMUSG00000028964,ENSMUSG00000021699,ENSMUSG00000029648,ENSMUSG00000030849,ENSMUSG00000041431,ENSMUSG00000005583,ENSMUSG00000050953,ENSMUSG00000024486,ENSMUSG00000006932,ENSMUSG00000020572,ENSMUSG00000038155,…	0.00325807
BP	GO:1904706	negative regulation of vascular associated smooth muscle cell proliferation	ENSMUSG00000026678,ENSMUSG00000031980,ENSMUSG00000052920,ENSMUSG00000028964,ENSMUSG00000005583,ENSMUSG00000038155,ENSMUSG00000032366	0.00325807
BP	GO:0150063	visual system development	ENSMUSG00000063632,ENSMUSG00000041911,ENSMUSG00000050272,ENSMUSG00000076431,ENSMUSG00000036353,ENSMUSG00000031285,ENSMUSG00000032556,ENSMUSG00000023391,ENSMUSG00000023175,ENSMUSG00000021136,ENSMUSG00000008575,ENSMUSG00000032327,ENSMUSG00000024176,ENSMUSG00000031502,ENSMUSG00000024935,ENSMUSG00000038718,ENSMUSG00000055435,ENSMUSG00000025810,ENSMUSG00000024268,ENSMUSG00000072772,ENSMUSG00000060675,…	0.00341043
BP	GO:0031396	regulation of protein ubiquitination	ENSMUSG00000071866,ENSMUSG00000044533,ENSMUSG00000041556,ENSMUSG00000019843,ENSMUSG00000076431,ENSMUSG00000036309,ENSMUSG00000028964,ENSMUSG00000028581,ENSMUSG00000021270,ENSMUSG00000115987,ENSMUSG00000021576,ENSMUSG00000020486,ENSMUSG00000034730,ENSMUSG00000028410,ENSMUSG00000023150,ENSMUSG00000054252,ENSMUSG00000028577,ENSMUSG00000006932,ENSMUSG00000006398	0.00346112
BP	GO:0048660	regulation of smooth muscle cell proliferation	ENSMUSG00000006519,ENSMUSG00000026185,ENSMUSG00000026678,ENSMUSG00000039217,ENSMUSG00000050965,ENSMUSG00000031980,ENSMUSG00000052920,ENSMUSG00000028964,ENSMUSG00000021699,ENSMUSG00000029648,ENSMUSG00000030849,ENSMUSG00000005583,ENSMUSG00000024486,ENSMUSG00000006932,ENSMUSG00000020572,ENSMUSG00000038155,ENSMUSG00000032366,ENSMUSG00000020644	0.00347941
BP	GO:0099111	microtubule-based transport	ENSMUSG00000052727,ENSMUSG00000023966,ENSMUSG00000069601,ENSMUSG00000055553,ENSMUSG00000042757,ENSMUSG00000044948,ENSMUSG00000019831,ENSMUSG00000027867,ENSMUSG00000022892,ENSMUSG00000039630,ENSMUSG00000079553,ENSMUSG00000039963,ENSMUSG00000031839,ENSMUSG00000018581,ENSMUSG00000022262,ENSMUSG00000041323,ENSMUSG00000030720,ENSMUSG00000056752,ENSMUSG00000028820,ENSMUSG00000061298	0.00351741
BP	GO:0010715	regulation of extracellular matrix disassembly	ENSMUSG00000027447,ENSMUSG00000022231,ENSMUSG00000029581,ENSMUSG00000032035,ENSMUSG00000003534	0.00351741
BP	GO:0061548	ganglion development	ENSMUSG00000062380,ENSMUSG00000025810,ENSMUSG00000059921,ENSMUSG00000068154,ENSMUSG00000006932	0.00351741
BP	GO:0050900	leukocyte migration	ENSMUSG00000071866,ENSMUSG00000030342,ENSMUSG00000074129,ENSMUSG00000095675,ENSMUSG00000040952,ENSMUSG00000050965,ENSMUSG00000036353,ENSMUSG00000023175,ENSMUSG00000038260,ENSMUSG00000042682,ENSMUSG00000033307,ENSMUSG00000015766,ENSMUSG00000020717,ENSMUSG00000024621,ENSMUSG00000022122,ENSMUSG00000028927,ENSMUSG00000016494,ENSMUSG00000021699,ENSMUSG00000022892,ENSMUSG00000034227,ENSMUSG00000032383,…	0.00351741
BP	GO:1903320	regulation of protein modification by small protein conjugation or removal	ENSMUSG00000071866,ENSMUSG00000044533,ENSMUSG00000041556,ENSMUSG00000019843,ENSMUSG00000020738,ENSMUSG00000076431,ENSMUSG00000036309,ENSMUSG00000028964,ENSMUSG00000024140,ENSMUSG00000028581,ENSMUSG00000021270,ENSMUSG00000115987,ENSMUSG00000021576,ENSMUSG00000020486,ENSMUSG00000034730,ENSMUSG00000028410,ENSMUSG00000023150,ENSMUSG00000054252,ENSMUSG00000028577,ENSMUSG00000006932,ENSMUSG00000006398	0.00353582
BP	GO:0022411	cellular component disassembly	ENSMUSG00000027447,ENSMUSG00000015656,ENSMUSG00000027500,ENSMUSG00000031812,ENSMUSG00000067787,ENSMUSG00000052727,ENSMUSG00000022231,ENSMUSG00000020181,ENSMUSG00000020914,ENSMUSG00000028080,ENSMUSG00000031950,ENSMUSG00000029581,ENSMUSG00000041205,ENSMUSG00000078566,ENSMUSG00000015766,ENSMUSG00000032035,ENSMUSG00000033916,ENSMUSG00000038467,ENSMUSG00000019970,ENSMUSG00000060675,ENSMUSG00000029467,…	0.00354541
BP	GO:0021885	forebrain cell migration	ENSMUSG00000015829,ENSMUSG00000036353,ENSMUSG00000031285,ENSMUSG00000048895,ENSMUSG00000020458,ENSMUSG00000041014,ENSMUSG00000025020,ENSMUSG00000002900,ENSMUSG00000026425,ENSMUSG00000006932	0.00369964
BP	GO:0014033	neural crest cell differentiation	ENSMUSG00000033006,ENSMUSG00000062209,ENSMUSG00000022231,ENSMUSG00000021451,ENSMUSG00000019647,ENSMUSG00000024176,ENSMUSG00000022122,ENSMUSG00000021576,ENSMUSG00000025810,ENSMUSG00000038264,ENSMUSG00000005583,ENSMUSG00000026121	0.00373124
BP	GO:0048714	positive regulation of oligodendrocyte differentiation	ENSMUSG00000036098,ENSMUSG00000048078,ENSMUSG00000039830,ENSMUSG00000028945,ENSMUSG00000037855,ENSMUSG00000044519,ENSMUSG00000022425	0.00375458
BP	GO:0048880	sensory system development	ENSMUSG00000063632,ENSMUSG00000041911,ENSMUSG00000050272,ENSMUSG00000076431,ENSMUSG00000036353,ENSMUSG00000031285,ENSMUSG00000032556,ENSMUSG00000023391,ENSMUSG00000023175,ENSMUSG00000021136,ENSMUSG00000008575,ENSMUSG00000032327,ENSMUSG00000024176,ENSMUSG00000031502,ENSMUSG00000024935,ENSMUSG00000038718,ENSMUSG00000055435,ENSMUSG00000025810,ENSMUSG00000024268,ENSMUSG00000072772,ENSMUSG00000060675,…	0.00381411
BP	GO:0035249	synaptic transmission, glutamatergic	ENSMUSG00000015829,ENSMUSG00000033981,ENSMUSG00000056755,ENSMUSG00000025892,ENSMUSG00000020723,ENSMUSG00000049583,ENSMUSG00000017412,ENSMUSG00000035864,ENSMUSG00000022935,ENSMUSG00000005583,ENSMUSG00000030720,ENSMUSG00000039579,ENSMUSG00000056073,ENSMUSG00000040746	0.00395175
BP	GO:0001649	osteoblast differentiation	ENSMUSG00000060743,ENSMUSG00000063632,ENSMUSG00000026185,ENSMUSG00000013622,ENSMUSG00000021451,ENSMUSG00000038260,ENSMUSG00000021136,ENSMUSG00000029755,ENSMUSG00000024176,ENSMUSG00000028161,ENSMUSG00000008136,ENSMUSG00000054675,ENSMUSG00000038375,ENSMUSG00000054196,ENSMUSG00000020719,ENSMUSG00000005583,ENSMUSG00000021756,ENSMUSG00000050953,ENSMUSG00000006932,ENSMUSG00000020644	0.00403431
BP	GO:0016601	Rac protein signal transduction	ENSMUSG00000095677,ENSMUSG00000041112,ENSMUSG00000033940,ENSMUSG00000015766,ENSMUSG00000019831,ENSMUSG00000020458,ENSMUSG00000021910,ENSMUSG00000057315,ENSMUSG00000054793	0.00407528
BP	GO:0120032	regulation of plasma membrane bounded cell projection assembly	ENSMUSG00000031385,ENSMUSG00000095675,ENSMUSG00000040265,ENSMUSG00000032702,ENSMUSG00000036353,ENSMUSG00000024501,ENSMUSG00000029581,ENSMUSG00000033940,ENSMUSG00000015766,ENSMUSG00000021270,ENSMUSG00000026778,ENSMUSG00000096054,ENSMUSG00000039735,ENSMUSG00000025810,ENSMUSG00000033342,ENSMUSG00000032740,ENSMUSG00000030720,ENSMUSG00000034675,ENSMUSG00000057315	0.00414189
BP	GO:0014032	neural crest cell development	ENSMUSG00000033006,ENSMUSG00000062209,ENSMUSG00000022231,ENSMUSG00000021451,ENSMUSG00000019647,ENSMUSG00000024176,ENSMUSG00000022122,ENSMUSG00000021576,ENSMUSG00000025810,ENSMUSG00000038264,ENSMUSG00000026121	0.00414189
BP	GO:0090313	regulation of protein targeting to membrane	ENSMUSG00000019843,ENSMUSG00000069601,ENSMUSG00000048895,ENSMUSG00000024935,ENSMUSG00000030786,ENSMUSG00000052105,ENSMUSG00000030538	0.00438257
BP	GO:0071695	anatomical structure maturation	ENSMUSG00000026442,ENSMUSG00000060743,ENSMUSG00000033006,ENSMUSG00000021477,ENSMUSG00000069601,ENSMUSG00000021451,ENSMUSG00000032911,ENSMUSG00000032556,ENSMUSG00000031871,ENSMUSG00000024176,ENSMUSG00000063142,ENSMUSG00000048895,ENSMUSG00000024140,ENSMUSG00000022122,ENSMUSG00000022892,ENSMUSG00000034227,ENSMUSG00000020486,ENSMUSG00000039202,ENSMUSG00000041431,ENSMUSG00000054252,ENSMUSG00000000861,…	0.00438257
BP	GO:0030032	lamellipodium assembly	ENSMUSG00000031385,ENSMUSG00000029095,ENSMUSG00000036353,ENSMUSG00000029581,ENSMUSG00000033940,ENSMUSG00000021270,ENSMUSG00000066877,ENSMUSG00000032740,ENSMUSG00000031511,ENSMUSG00000021338	0.00447023
BP	GO:0030833	regulation of actin filament polymerization	ENSMUSG00000037926,ENSMUSG00000095675,ENSMUSG00000032702,ENSMUSG00000015766,ENSMUSG00000020717,ENSMUSG00000024381,ENSMUSG00000066877,ENSMUSG00000034675,ENSMUSG00000030000,ENSMUSG00000020340,ENSMUSG00000020315,ENSMUSG00000021338,ENSMUSG00000057738,ENSMUSG00000032366,ENSMUSG00000031284	0.0045001
BP	GO:0042987	amyloid precursor protein catabolic process	ENSMUSG00000024381,ENSMUSG00000022892,ENSMUSG00000020458,ENSMUSG00000020740,ENSMUSG00000036835,ENSMUSG00000030720,ENSMUSG00000026944,ENSMUSG00000034926,ENSMUSG00000042228	0.00451881
BP	GO:0019068	virion assembly	ENSMUSG00000033916,ENSMUSG00000038467,ENSMUSG00000021917,ENSMUSG00000032504,ENSMUSG00000032216,ENSMUSG00000032097	0.00455341
BP	GO:1905477	positive regulation of protein localization to membrane	ENSMUSG00000030417,ENSMUSG00000019843,ENSMUSG00000069601,ENSMUSG00000034813,ENSMUSG00000048895,ENSMUSG00000039470,ENSMUSG00000061576,ENSMUSG00000036815,ENSMUSG00000030720,ENSMUSG00000030786,ENSMUSG00000020315,ENSMUSG00000052105,ENSMUSG00000030538	0.00464947
BP	GO:0030198	extracellular matrix organization	ENSMUSG00000027447,ENSMUSG00000015829,ENSMUSG00000006800,ENSMUSG00000022231,ENSMUSG00000048537,ENSMUSG00000022018,ENSMUSG00000006651,ENSMUSG00000058297,ENSMUSG00000029581,ENSMUSG00000031980,ENSMUSG00000021136,ENSMUSG00000107283,ENSMUSG00000017344,ENSMUSG00000031502,ENSMUSG00000032035,ENSMUSG00000022892,ENSMUSG00000006403,ENSMUSG00000042116,ENSMUSG00000047414,ENSMUSG00000028700,ENSMUSG00000002900,…	0.00469986
BP	GO:0060491	regulation of cell projection assembly	ENSMUSG00000031385,ENSMUSG00000095675,ENSMUSG00000040265,ENSMUSG00000032702,ENSMUSG00000036353,ENSMUSG00000024501,ENSMUSG00000029581,ENSMUSG00000033940,ENSMUSG00000015766,ENSMUSG00000021270,ENSMUSG00000026778,ENSMUSG00000096054,ENSMUSG00000039735,ENSMUSG00000025810,ENSMUSG00000033342,ENSMUSG00000032740,ENSMUSG00000030720,ENSMUSG00000034675,ENSMUSG00000057315	0.00476944
BP	GO:0045229	external encapsulating structure organization	ENSMUSG00000027447,ENSMUSG00000015829,ENSMUSG00000006800,ENSMUSG00000022231,ENSMUSG00000048537,ENSMUSG00000022018,ENSMUSG00000006651,ENSMUSG00000058297,ENSMUSG00000029581,ENSMUSG00000031980,ENSMUSG00000021136,ENSMUSG00000107283,ENSMUSG00000017344,ENSMUSG00000031502,ENSMUSG00000032035,ENSMUSG00000022892,ENSMUSG00000006403,ENSMUSG00000042116,ENSMUSG00000047414,ENSMUSG00000028700,ENSMUSG00000002900,…	0.00488507
BP	GO:0014909	smooth muscle cell migration	ENSMUSG00000026185,ENSMUSG00000039217,ENSMUSG00000031980,ENSMUSG00000017344,ENSMUSG00000052920,ENSMUSG00000028964,ENSMUSG00000021699,ENSMUSG00000039202,ENSMUSG00000005583,ENSMUSG00000021756,ENSMUSG00000003534,ENSMUSG00000038155,ENSMUSG00000032366	0.00497606
BP	GO:0045333	cellular respiration	ENSMUSG00000064351,ENSMUSG00000064354,ENSMUSG00000035885,ENSMUSG00000020321,ENSMUSG00000036199,ENSMUSG00000022354,ENSMUSG00000000171,ENSMUSG00000064360,ENSMUSG00000025651,ENSMUSG00000078566,ENSMUSG00000024248,ENSMUSG00000028964,ENSMUSG00000009863,ENSMUSG00000058076,ENSMUSG00000002010,ENSMUSG00000031059,ENSMUSG00000025825,ENSMUSG00000057411,ENSMUSG00000059363,ENSMUSG00000041431,ENSMUSG00000064368	0.00497606
BP	GO:0014912	negative regulation of smooth muscle cell migration	ENSMUSG00000026185,ENSMUSG00000052920,ENSMUSG00000028964,ENSMUSG00000039202,ENSMUSG00000005583,ENSMUSG00000038155,ENSMUSG00000032366	0.00497606
BP	GO:0048710	regulation of astrocyte differentiation	ENSMUSG00000036634,ENSMUSG00000024381,ENSMUSG00000024621,ENSMUSG00000059146,ENSMUSG00000054252,ENSMUSG00000021756,ENSMUSG00000020644	0.00497606
BP	GO:0032890	regulation of organic acid transport	ENSMUSG00000036570,ENSMUSG00000056755,ENSMUSG00000022048,ENSMUSG00000031980,ENSMUSG00000026360,ENSMUSG00000033307,ENSMUSG00000038486,ENSMUSG00000035199,ENSMUSG00000022935,ENSMUSG00000040010,ENSMUSG00000030310,ENSMUSG00000038530	0.00497606
BP	GO:0002065	columnar/cuboidal epithelial cell differentiation	ENSMUSG00000063632,ENSMUSG00000052727,ENSMUSG00000001525,ENSMUSG00000076431,ENSMUSG00000008575,ENSMUSG00000050377,ENSMUSG00000063142,ENSMUSG00000028945,ENSMUSG00000030849,ENSMUSG00000068154,ENSMUSG00000054252,ENSMUSG00000021756,ENSMUSG00000050953,ENSMUSG00000017491,ENSMUSG00000006932	0.00497606
BP	GO:0043062	extracellular structure organization	ENSMUSG00000027447,ENSMUSG00000015829,ENSMUSG00000006800,ENSMUSG00000022231,ENSMUSG00000048537,ENSMUSG00000022018,ENSMUSG00000006651,ENSMUSG00000058297,ENSMUSG00000029581,ENSMUSG00000031980,ENSMUSG00000021136,ENSMUSG00000107283,ENSMUSG00000017344,ENSMUSG00000031502,ENSMUSG00000032035,ENSMUSG00000022892,ENSMUSG00000006403,ENSMUSG00000042116,ENSMUSG00000047414,ENSMUSG00000028700,ENSMUSG00000002900,…	0.00498083
BP	GO:0050957	equilibrioception	ENSMUSG00000030761,ENSMUSG00000052613,ENSMUSG00000012819,ENSMUSG00000047773	0.00501105
BP	GO:0003205	cardiac chamber development	ENSMUSG00000063632,ENSMUSG00000076431,ENSMUSG00000039116,ENSMUSG00000061315,ENSMUSG00000032327,ENSMUSG00000008136,ENSMUSG00000025810,ENSMUSG00000042942,ENSMUSG00000018581,ENSMUSG00000030849,ENSMUSG00000057406,ENSMUSG00000001870,ENSMUSG00000052516,ENSMUSG00000005583,ENSMUSG00000026418,ENSMUSG00000006932,ENSMUSG00000032366,ENSMUSG00000020644	0.00501105
BP	GO:0008154	actin polymerization or depolymerization	ENSMUSG00000037926,ENSMUSG00000095675,ENSMUSG00000022231,ENSMUSG00000032702,ENSMUSG00000033940,ENSMUSG00000015766,ENSMUSG00000020717,ENSMUSG00000024381,ENSMUSG00000066877,ENSMUSG00000034675,ENSMUSG00000030000,ENSMUSG00000022353,ENSMUSG00000020340,ENSMUSG00000020315,ENSMUSG00000021338,ENSMUSG00000057738,ENSMUSG00000032366,ENSMUSG00000031284	0.00501105
BP	GO:0030595	leukocyte chemotaxis	ENSMUSG00000071866,ENSMUSG00000074129,ENSMUSG00000095675,ENSMUSG00000040952,ENSMUSG00000050965,ENSMUSG00000023175,ENSMUSG00000038260,ENSMUSG00000033307,ENSMUSG00000024621,ENSMUSG00000022122,ENSMUSG00000028927,ENSMUSG00000021699,ENSMUSG00000022892,ENSMUSG00000032383,ENSMUSG00000042284,ENSMUSG00000029648,ENSMUSG00000029373,ENSMUSG00000030786,ENSMUSG00000042228,ENSMUSG00000025314	0.00515832
BP	GO:0046785	microtubule polymerization	ENSMUSG00000062591,ENSMUSG00000027500,ENSMUSG00000052727,ENSMUSG00000021573,ENSMUSG00000020181,ENSMUSG00000031871,ENSMUSG00000038170,ENSMUSG00000039298,ENSMUSG00000019970,ENSMUSG00000055717,ENSMUSG00000031511	0.00516515
BP	GO:0048659	smooth muscle cell proliferation	ENSMUSG00000006519,ENSMUSG00000026185,ENSMUSG00000026678,ENSMUSG00000039217,ENSMUSG00000050965,ENSMUSG00000031980,ENSMUSG00000052920,ENSMUSG00000028964,ENSMUSG00000021699,ENSMUSG00000029648,ENSMUSG00000030849,ENSMUSG00000005583,ENSMUSG00000024486,ENSMUSG00000006932,ENSMUSG00000020572,ENSMUSG00000038155,ENSMUSG00000032366,ENSMUSG00000020644	0.0052467
BP	GO:0031109	microtubule polymerization or depolymerization	ENSMUSG00000062591,ENSMUSG00000027500,ENSMUSG00000052727,ENSMUSG00000021573,ENSMUSG00000020181,ENSMUSG00000031871,ENSMUSG00000038170,ENSMUSG00000041205,ENSMUSG00000039298,ENSMUSG00000019970,ENSMUSG00000055717,ENSMUSG00000031511,ENSMUSG00000020135,ENSMUSG00000030538	0.0052467
BP	GO:2000177	regulation of neural precursor cell proliferation	ENSMUSG00000024395,ENSMUSG00000068523,ENSMUSG00000033006,ENSMUSG00000021614,ENSMUSG00000002341,ENSMUSG00000032554,ENSMUSG00000004892,ENSMUSG00000043448,ENSMUSG00000059146,ENSMUSG00000068154,ENSMUSG00000054252,ENSMUSG00000042228,ENSMUSG00000006932,ENSMUSG00000020644	0.0052467
BP	GO:2000146	negative regulation of cell motility	ENSMUSG00000025351,ENSMUSG00000026109,ENSMUSG00000031385,ENSMUSG00000095675,ENSMUSG00000026185,ENSMUSG00000020181,ENSMUSG00000032702,ENSMUSG00000022018,ENSMUSG00000024501,ENSMUSG00000033307,ENSMUSG00000052920,ENSMUSG00000028964,ENSMUSG00000028927,ENSMUSG00000051615,ENSMUSG00000054364,ENSMUSG00000039202,ENSMUSG00000034730,ENSMUSG00000027238,ENSMUSG00000021910,ENSMUSG00000041014,ENSMUSG00000005583,…	0.00527948
BP	GO:0007009	plasma membrane organization	ENSMUSG00000030342,ENSMUSG00000026109,ENSMUSG00000069601,ENSMUSG00000036098,ENSMUSG00000033579,ENSMUSG00000024381,ENSMUSG00000033916,ENSMUSG00000039735,ENSMUSG00000038467,ENSMUSG00000029467,ENSMUSG00000035189,ENSMUSG00000024044,ENSMUSG00000030720,ENSMUSG00000022353,ENSMUSG00000020315,ENSMUSG00000033039	0.0052821
BP	GO:0106027	neuron projection organization	ENSMUSG00000069662,ENSMUSG00000019843,ENSMUSG00000040265,ENSMUSG00000038608,ENSMUSG00000038453,ENSMUSG00000048895,ENSMUSG00000037855,ENSMUSG00000022892,ENSMUSG00000034675,ENSMUSG00000027184,ENSMUSG00000038738,ENSMUSG00000057897,ENSMUSG00000031284	0.00550266
BP	GO:0120034	positive regulation of plasma membrane bounded cell projection assembly	ENSMUSG00000095675,ENSMUSG00000040265,ENSMUSG00000036353,ENSMUSG00000024501,ENSMUSG00000029581,ENSMUSG00000033940,ENSMUSG00000015766,ENSMUSG00000021270,ENSMUSG00000026778,ENSMUSG00000039735,ENSMUSG00000025810,ENSMUSG00000033342,ENSMUSG00000032740	0.00550266
BP	GO:0010952	positive regulation of peptidase activity	ENSMUSG00000041607,ENSMUSG00000030417,ENSMUSG00000036199,ENSMUSG00000021477,ENSMUSG00000079197,ENSMUSG00000028581,ENSMUSG00000024935,ENSMUSG00000022216,ENSMUSG00000021576,ENSMUSG00000035199,ENSMUSG00000022892,ENSMUSG00000002015,ENSMUSG00000036835,ENSMUSG00000033740,ENSMUSG00000032359,ENSMUSG00000020340,ENSMUSG00000042228	0.00557575
BP	GO:0048483	autonomic nervous system development	ENSMUSG00000063632,ENSMUSG00000033006,ENSMUSG00000076431,ENSMUSG00000024176,ENSMUSG00000022122,ENSMUSG00000025810,ENSMUSG00000068154,ENSMUSG00000006932	0.00573759
BP	GO:1990089	response to nerve growth factor	ENSMUSG00000027500,ENSMUSG00000033981,ENSMUSG00000042757,ENSMUSG00000034813,ENSMUSG00000019831,ENSMUSG00000059146,ENSMUSG00000030538,ENSMUSG00000033039	0.00573759
BP	GO:1990090	cellular response to nerve growth factor stimulus	ENSMUSG00000027500,ENSMUSG00000033981,ENSMUSG00000042757,ENSMUSG00000034813,ENSMUSG00000019831,ENSMUSG00000059146,ENSMUSG00000030538,ENSMUSG00000033039	0.00573759
BP	GO:0061351	neural precursor cell proliferation	ENSMUSG00000024395,ENSMUSG00000068523,ENSMUSG00000033006,ENSMUSG00000021614,ENSMUSG00000002341,ENSMUSG00000032554,ENSMUSG00000004892,ENSMUSG00000008575,ENSMUSG00000043448,ENSMUSG00000039206,ENSMUSG00000030849,ENSMUSG00000059146,ENSMUSG00000068154,ENSMUSG00000054252,ENSMUSG00000034675,ENSMUSG00000017491,ENSMUSG00000042228,ENSMUSG00000006932,ENSMUSG00000020644	0.00580288
BP	GO:0050775	positive regulation of dendrite morphogenesis	ENSMUSG00000069662,ENSMUSG00000034813,ENSMUSG00000028399,ENSMUSG00000019970,ENSMUSG00000034675,ENSMUSG00000027184,ENSMUSG00000028173,ENSMUSG00000057897,ENSMUSG00000031284	0.00589106
BP	GO:0045665	negative regulation of neuron differentiation	ENSMUSG00000036634,ENSMUSG00000041911,ENSMUSG00000023391,ENSMUSG00000039298,ENSMUSG00000039830,ENSMUSG00000024176,ENSMUSG00000022892,ENSMUSG00000020458,ENSMUSG00000054252,ENSMUSG00000032097,ENSMUSG00000020644	0.00597381
BP	GO:0014910	regulation of smooth muscle cell migration	ENSMUSG00000026185,ENSMUSG00000039217,ENSMUSG00000031980,ENSMUSG00000017344,ENSMUSG00000052920,ENSMUSG00000028964,ENSMUSG00000021699,ENSMUSG00000039202,ENSMUSG00000005583,ENSMUSG00000021756,ENSMUSG00000038155,ENSMUSG00000032366	0.006013
BP	GO:0050905	neuromuscular process	ENSMUSG00000015829,ENSMUSG00000021665,ENSMUSG00000032327,ENSMUSG00000063142,ENSMUSG00000030761,ENSMUSG00000052613,ENSMUSG00000022892,ENSMUSG00000072772,ENSMUSG00000012819,ENSMUSG00000059363,ENSMUSG00000030720,ENSMUSG00000034675,ENSMUSG00000039579,ENSMUSG00000026418,ENSMUSG00000047773,ENSMUSG00000038738,ENSMUSG00000033565,ENSMUSG00000057897	0.006336
BP	GO:0048169	regulation of long-term neuronal synaptic plasticity	ENSMUSG00000031980,ENSMUSG00000049583,ENSMUSG00000022892,ENSMUSG00000022935,ENSMUSG00000056073,ENSMUSG00000067629,ENSMUSG00000057897	0.0064122
BP	GO:0048010	vascular endothelial growth factor receptor signaling pathway	ENSMUSG00000031760,ENSMUSG00000032679,ENSMUSG00000021576,ENSMUSG00000025810,ENSMUSG00000029648,ENSMUSG00000001036,ENSMUSG00000032216,ENSMUSG00000054793	0.00643839
BP	GO:0030336	negative regulation of cell migration	ENSMUSG00000025351,ENSMUSG00000026109,ENSMUSG00000031385,ENSMUSG00000095675,ENSMUSG00000026185,ENSMUSG00000020181,ENSMUSG00000032702,ENSMUSG00000022018,ENSMUSG00000024501,ENSMUSG00000033307,ENSMUSG00000052920,ENSMUSG00000028964,ENSMUSG00000028927,ENSMUSG00000051615,ENSMUSG00000054364,ENSMUSG00000039202,ENSMUSG00000034730,ENSMUSG00000021910,ENSMUSG00000041014,ENSMUSG00000005583,ENSMUSG00000025314,…	0.0066251
BP	GO:0050920	regulation of chemotaxis	ENSMUSG00000095675,ENSMUSG00000050272,ENSMUSG00000022231,ENSMUSG00000050965,ENSMUSG00000021451,ENSMUSG00000036353,ENSMUSG00000019647,ENSMUSG00000033307,ENSMUSG00000024621,ENSMUSG00000028927,ENSMUSG00000022892,ENSMUSG00000025810,ENSMUSG00000038264,ENSMUSG00000052516,ENSMUSG00000059146,ENSMUSG00000025020,ENSMUSG00000042228,ENSMUSG00000026121,ENSMUSG00000025314,ENSMUSG00000038155	0.0066251
BP	GO:0099175	regulation of postsynapse organization	ENSMUSG00000069662,ENSMUSG00000015656,ENSMUSG00000019843,ENSMUSG00000002341,ENSMUSG00000040265,ENSMUSG00000028399,ENSMUSG00000038453,ENSMUSG00000048895,ENSMUSG00000028945,ENSMUSG00000022892,ENSMUSG00000034675,ENSMUSG00000027184,ENSMUSG00000057897,ENSMUSG00000031284	0.00665298
BP	GO:0043491	phosphatidylinositol 3-kinase/protein kinase B signal transduction	ENSMUSG00000019843,ENSMUSG00000062209,ENSMUSG00000095675,ENSMUSG00000026185,ENSMUSG00000022231,ENSMUSG00000039217,ENSMUSG00000021451,ENSMUSG00000036353,ENSMUSG00000037754,ENSMUSG00000028698,ENSMUSG00000031980,ENSMUSG00000024621,ENSMUSG00000021576,ENSMUSG00000020458,ENSMUSG00000032507,ENSMUSG00000029648,ENSMUSG00000040268,ENSMUSG00000032216,ENSMUSG00000059146,ENSMUSG00000032740,ENSMUSG00000054252,…	0.00687518
BP	GO:0045986	negative regulation of smooth muscle contraction	ENSMUSG00000026360,ENSMUSG00000052920,ENSMUSG00000063142,ENSMUSG00000050730,ENSMUSG00000033717	0.00693558
BP	GO:0010770	positive regulation of cell morphogenesis	ENSMUSG00000069662,ENSMUSG00000034813,ENSMUSG00000028399,ENSMUSG00000019970,ENSMUSG00000034675,ENSMUSG00000027184,ENSMUSG00000028173,ENSMUSG00000057897,ENSMUSG00000031284	0.00717283
BP	GO:0042596	fear response	ENSMUSG00000026385,ENSMUSG00000056755,ENSMUSG00000028351,ENSMUSG00000024935,ENSMUSG00000005583,ENSMUSG00000056073,ENSMUSG00000047773,ENSMUSG00000050953,ENSMUSG00000033717	0.00717283
BP	GO:0003351	epithelial cilium movement involved in extracellular fluid movement	ENSMUSG00000023966,ENSMUSG00000044948,ENSMUSG00000027867,ENSMUSG00000039963,ENSMUSG00000018581,ENSMUSG00000022262,ENSMUSG00000041323,ENSMUSG00000056752	0.00717905
BP	GO:0030041	actin filament polymerization	ENSMUSG00000037926,ENSMUSG00000095675,ENSMUSG00000032702,ENSMUSG00000015766,ENSMUSG00000020717,ENSMUSG00000024381,ENSMUSG00000066877,ENSMUSG00000034675,ENSMUSG00000030000,ENSMUSG00000022353,ENSMUSG00000020340,ENSMUSG00000020315,ENSMUSG00000021338,ENSMUSG00000057738,ENSMUSG00000032366,ENSMUSG00000031284	0.00723736
BP	GO:0021799	cerebral cortex radially oriented cell migration	ENSMUSG00000036353,ENSMUSG00000031285,ENSMUSG00000048895,ENSMUSG00000020458,ENSMUSG00000002900,ENSMUSG00000026425,ENSMUSG00000006932	0.00723736
BP	GO:0086004	regulation of cardiac muscle cell contraction	ENSMUSG00000036570,ENSMUSG00000038260,ENSMUSG00000024381,ENSMUSG00000021699,ENSMUSG00000029467,ENSMUSG00000051331,ENSMUSG00000033161	0.00723736
BP	GO:0043162	ubiquitin-dependent protein catabolic process via the multivesicular body sorting pathway	ENSMUSG00000035890,ENSMUSG00000115987,ENSMUSG00000033916,ENSMUSG00000038467,ENSMUSG00000032216,ENSMUSG00000028577	0.00727298
BP	GO:0051897	positive regulation of phosphatidylinositol 3-kinase/protein kinase B signal transduction	ENSMUSG00000019843,ENSMUSG00000062209,ENSMUSG00000095675,ENSMUSG00000026185,ENSMUSG00000022231,ENSMUSG00000039217,ENSMUSG00000021451,ENSMUSG00000036353,ENSMUSG00000031980,ENSMUSG00000024621,ENSMUSG00000020458,ENSMUSG00000029648,ENSMUSG00000032216,ENSMUSG00000032740,ENSMUSG00000054252,ENSMUSG00000024486,ENSMUSG00000025314	0.00745412
BP	GO:1990778	protein localization to cell periphery	ENSMUSG00000026442,ENSMUSG00000066392,ENSMUSG00000028618,ENSMUSG00000062209,ENSMUSG00000069601,ENSMUSG00000027375,ENSMUSG00000023175,ENSMUSG00000028603,ENSMUSG00000019978,ENSMUSG00000028176,ENSMUSG00000034813,ENSMUSG00000057914,ENSMUSG00000024935,ENSMUSG00000039470,ENSMUSG00000035199,ENSMUSG00000084957,ENSMUSG00000051615,ENSMUSG00000061576,ENSMUSG00000036815,ENSMUSG00000020740,ENSMUSG00000024044,…	0.00765721
BP	GO:1901888	regulation of cell junction assembly	ENSMUSG00000021108,ENSMUSG00000050965,ENSMUSG00000021451,ENSMUSG00000031980,ENSMUSG00000028399,ENSMUSG00000038453,ENSMUSG00000037605,ENSMUSG00000022892,ENSMUSG00000025810,ENSMUSG00000051615,ENSMUSG00000022425,ENSMUSG00000034730,ENSMUSG00000047414,ENSMUSG00000051149,ENSMUSG00000059146,ENSMUSG00000005583,ENSMUSG00000050953,ENSMUSG00000025314,ENSMUSG00000006932,ENSMUSG00000034912	0.00781289
BP	GO:0042776	proton motive force-driven mitochondrial ATP synthesis	ENSMUSG00000036199,ENSMUSG00000022354,ENSMUSG00000000171,ENSMUSG00000064360,ENSMUSG00000009863,ENSMUSG00000058076,ENSMUSG00000031059,ENSMUSG00000057411,ENSMUSG00000064368	0.00781289
BP	GO:0007156	homophilic cell adhesion via plasma membrane adhesion molecules	ENSMUSG00000031385,ENSMUSG00000050272,ENSMUSG00000034275,ENSMUSG00000031871,ENSMUSG00000020717,ENSMUSG00000052613,ENSMUSG00000050840,ENSMUSG00000012819,ENSMUSG00000041592,ENSMUSG00000064115,ENSMUSG00000052516,ENSMUSG00000054793	0.0078996
BP	GO:0098739	import across plasma membrane	ENSMUSG00000019843,ENSMUSG00000031980,ENSMUSG00000038260,ENSMUSG00000026360,ENSMUSG00000041313,ENSMUSG00000024935,ENSMUSG00000028161,ENSMUSG00000035199,ENSMUSG00000054640,ENSMUSG00000040010,ENSMUSG00000031170,ENSMUSG00000051331,ENSMUSG00000079157,ENSMUSG00000025825,ENSMUSG00000033161,ENSMUSG00000037996,ENSMUSG00000030310,ENSMUSG00000038530	0.0078996
BP	GO:0021988	olfactory lobe development	ENSMUSG00000062209,ENSMUSG00000023391,ENSMUSG00000029755,ENSMUSG00000024621,ENSMUSG00000038264,ENSMUSG00000052516,ENSMUSG00000025020,ENSMUSG00000020644	0.00790549
BP	GO:0032273	positive regulation of protein polymerization	ENSMUSG00000052727,ENSMUSG00000095675,ENSMUSG00000021573,ENSMUSG00000020181,ENSMUSG00000038170,ENSMUSG00000039298,ENSMUSG00000021270,ENSMUSG00000024381,ENSMUSG00000066877,ENSMUSG00000055717,ENSMUSG00000021338	0.00801026
BP	GO:0051347	positive regulation of transferase activity	ENSMUSG00000031760,ENSMUSG00000071866,ENSMUSG00000044533,ENSMUSG00000026385,ENSMUSG00000062209,ENSMUSG00000023944,ENSMUSG00000022018,ENSMUSG00000036309,ENSMUSG00000031980,ENSMUSG00000033307,ENSMUSG00000038453,ENSMUSG00000048895,ENSMUSG00000049583,ENSMUSG00000021270,ENSMUSG00000024935,ENSMUSG00000026778,ENSMUSG00000024621,ENSMUSG00000022892,ENSMUSG00000024924,ENSMUSG00000029648,ENSMUSG00000030849,…	0.0083451
BP	GO:0010632	regulation of epithelial cell migration	ENSMUSG00000025351,ENSMUSG00000022231,ENSMUSG00000022018,ENSMUSG00000050965,ENSMUSG00000023175,ENSMUSG00000031980,ENSMUSG00000004698,ENSMUSG00000032035,ENSMUSG00000021576,ENSMUSG00000033960,ENSMUSG00000025810,ENSMUSG00000020458,ENSMUSG00000054364,ENSMUSG00000022425,ENSMUSG00000034730,ENSMUSG00000032359,ENSMUSG00000005583,ENSMUSG00000042082,ENSMUSG00000024486,ENSMUSG00000030538	0.00846979
BP	GO:2000179	positive regulation of neural precursor cell proliferation	ENSMUSG00000068523,ENSMUSG00000033006,ENSMUSG00000021614,ENSMUSG00000002341,ENSMUSG00000032554,ENSMUSG00000004892,ENSMUSG00000043448,ENSMUSG00000068154,ENSMUSG00000042228,ENSMUSG00000006932	0.00848487
BP	GO:0090314	positive regulation of protein targeting to membrane	ENSMUSG00000019843,ENSMUSG00000069601,ENSMUSG00000048895,ENSMUSG00000030786,ENSMUSG00000052105,ENSMUSG00000030538	0.00848487
BP	GO:0051963	regulation of synapse assembly	ENSMUSG00000050965,ENSMUSG00000021451,ENSMUSG00000028399,ENSMUSG00000038453,ENSMUSG00000037605,ENSMUSG00000022892,ENSMUSG00000051615,ENSMUSG00000034730,ENSMUSG00000047414,ENSMUSG00000051149,ENSMUSG00000059146,ENSMUSG00000005583,ENSMUSG00000006932,ENSMUSG00000034912	0.00885581
BP	GO:0099504	synaptic vesicle cycle	ENSMUSG00000040265,ENSMUSG00000035566,ENSMUSG00000050965,ENSMUSG00000039105,ENSMUSG00000048895,ENSMUSG00000024381,ENSMUSG00000017412,ENSMUSG00000054423,ENSMUSG00000038486,ENSMUSG00000039347,ENSMUSG00000004285,ENSMUSG00000035864,ENSMUSG00000059602,ENSMUSG00000029467,ENSMUSG00000030638,ENSMUSG00000028577,ENSMUSG00000026825,ENSMUSG00000006932,ENSMUSG00000020182	0.00900783
BP	GO:0045823	positive regulation of heart contraction	ENSMUSG00000038260,ENSMUSG00000026360,ENSMUSG00000024935,ENSMUSG00000021699,ENSMUSG00000033161,ENSMUSG00000038530,ENSMUSG00000032366	0.0093272
BP	GO:0048864	stem cell development	ENSMUSG00000033006,ENSMUSG00000062209,ENSMUSG00000022231,ENSMUSG00000021451,ENSMUSG00000019647,ENSMUSG00000024176,ENSMUSG00000022122,ENSMUSG00000021576,ENSMUSG00000025810,ENSMUSG00000038264,ENSMUSG00000026121	0.0093272
BP	GO:0030837	negative regulation of actin filament polymerization	ENSMUSG00000037926,ENSMUSG00000032702,ENSMUSG00000015766,ENSMUSG00000020717,ENSMUSG00000030000,ENSMUSG00000020315,ENSMUSG00000021338,ENSMUSG00000057738,ENSMUSG00000032366	0.0093272
BP	GO:0032233	positive regulation of actin filament bundle assembly	ENSMUSG00000020388,ENSMUSG00000022018,ENSMUSG00000026778,ENSMUSG00000025810,ENSMUSG00000002233,ENSMUSG00000032740,ENSMUSG00000022353,ENSMUSG00000021338,ENSMUSG00000032366	0.0093272
BP	GO:0044557	relaxation of smooth muscle	ENSMUSG00000026360,ENSMUSG00000052920,ENSMUSG00000063142,ENSMUSG00000054640	0.0093272
BP	GO:0060013	righting reflex	ENSMUSG00000024935,ENSMUSG00000052613,ENSMUSG00000012819,ENSMUSG00000038738	0.0093272
BP	GO:0010950	positive regulation of endopeptidase activity	ENSMUSG00000041607,ENSMUSG00000030417,ENSMUSG00000036199,ENSMUSG00000079197,ENSMUSG00000028581,ENSMUSG00000024935,ENSMUSG00000022216,ENSMUSG00000021576,ENSMUSG00000035199,ENSMUSG00000022892,ENSMUSG00000002015,ENSMUSG00000036835,ENSMUSG00000033740,ENSMUSG00000020340,ENSMUSG00000042228	0.0093272
BP	GO:0033673	negative regulation of kinase activity	ENSMUSG00000071866,ENSMUSG00000021108,ENSMUSG00000050965,ENSMUSG00000031980,ENSMUSG00000026360,ENSMUSG00000035621,ENSMUSG00000028964,ENSMUSG00000038453,ENSMUSG00000024997,ENSMUSG00000054640,ENSMUSG00000039630,ENSMUSG00000021892,ENSMUSG00000028410,ENSMUSG00000028944,ENSMUSG00000042228,ENSMUSG00000025314,ENSMUSG00000038155	0.00935363
BP	GO:0006865	amino acid transport	ENSMUSG00000056755,ENSMUSG00000022048,ENSMUSG00000031980,ENSMUSG00000026360,ENSMUSG00000041313,ENSMUSG00000024935,ENSMUSG00000017412,ENSMUSG00000038486,ENSMUSG00000035199,ENSMUSG00000022935,ENSMUSG00000040010,ENSMUSG00000031170,ENSMUSG00000030720,ENSMUSG00000030310,ENSMUSG00000050953,ENSMUSG00000038530	0.00964702
BP	GO:0006858	extracellular transport	ENSMUSG00000023966,ENSMUSG00000044948,ENSMUSG00000027867,ENSMUSG00000039963,ENSMUSG00000018581,ENSMUSG00000022262,ENSMUSG00000041323,ENSMUSG00000056752	0.00964702
BP	GO:0051954	positive regulation of amine transport	ENSMUSG00000022048,ENSMUSG00000031980,ENSMUSG00000035864,ENSMUSG00000022935,ENSMUSG00000020458,ENSMUSG00000090223,ENSMUSG00000040010,ENSMUSG00000030310	0.00964702
BP	GO:0010634	positive regulation of epithelial cell migration	ENSMUSG00000022231,ENSMUSG00000050965,ENSMUSG00000023175,ENSMUSG00000031980,ENSMUSG00000004698,ENSMUSG00000032035,ENSMUSG00000021576,ENSMUSG00000033960,ENSMUSG00000025810,ENSMUSG00000020458,ENSMUSG00000054364,ENSMUSG00000022425,ENSMUSG00000032359,ENSMUSG00000024486,ENSMUSG00000030538	0.00979522
BP	GO:0099003	vesicle-mediated transport in synapse	ENSMUSG00000040265,ENSMUSG00000035566,ENSMUSG00000050965,ENSMUSG00000039105,ENSMUSG00000034813,ENSMUSG00000048895,ENSMUSG00000024381,ENSMUSG00000017412,ENSMUSG00000054423,ENSMUSG00000038486,ENSMUSG00000039347,ENSMUSG00000004285,ENSMUSG00000035864,ENSMUSG00000059602,ENSMUSG00000029467,ENSMUSG00000032216,ENSMUSG00000030638,ENSMUSG00000028577,ENSMUSG00000026825,ENSMUSG00000006932,ENSMUSG00000020182	0.00990022
BP	GO:0015980	energy derivation by oxidation of organic compounds	ENSMUSG00000064351,ENSMUSG00000031760,ENSMUSG00000064354,ENSMUSG00000035885,ENSMUSG00000020321,ENSMUSG00000036199,ENSMUSG00000022354,ENSMUSG00000000171,ENSMUSG00000064360,ENSMUSG00000025651,ENSMUSG00000078566,ENSMUSG00000024248,ENSMUSG00000028964,ENSMUSG00000009863,ENSMUSG00000058076,ENSMUSG00000002010,ENSMUSG00000031059,ENSMUSG00000029162,ENSMUSG00000025825,ENSMUSG00000057411,ENSMUSG00000059363,…	0.0100498
BP	GO:0002027	regulation of heart rate	ENSMUSG00000031980,ENSMUSG00000038260,ENSMUSG00000057914,ENSMUSG00000024140,ENSMUSG00000024935,ENSMUSG00000024381,ENSMUSG00000022122,ENSMUSG00000021699,ENSMUSG00000054640,ENSMUSG00000051331,ENSMUSG00000038530,ENSMUSG00000032366	0.0101407
BP	GO:0001654	eye development	ENSMUSG00000063632,ENSMUSG00000041911,ENSMUSG00000050272,ENSMUSG00000076431,ENSMUSG00000031285,ENSMUSG00000032556,ENSMUSG00000023391,ENSMUSG00000023175,ENSMUSG00000021136,ENSMUSG00000008575,ENSMUSG00000032327,ENSMUSG00000024176,ENSMUSG00000031502,ENSMUSG00000024935,ENSMUSG00000038718,ENSMUSG00000055435,ENSMUSG00000025810,ENSMUSG00000024268,ENSMUSG00000072772,ENSMUSG00000060675,ENSMUSG00000051331,…	0.0101407
BP	GO:0045667	regulation of osteoblast differentiation	ENSMUSG00000063632,ENSMUSG00000026185,ENSMUSG00000013622,ENSMUSG00000021451,ENSMUSG00000038260,ENSMUSG00000021136,ENSMUSG00000029755,ENSMUSG00000028161,ENSMUSG00000054675,ENSMUSG00000054196,ENSMUSG00000020719,ENSMUSG00000005583,ENSMUSG00000021756,ENSMUSG00000006932,ENSMUSG00000020644	0.0102829
BP	GO:0042531	positive regulation of tyrosine phosphorylation of STAT protein	ENSMUSG00000019843,ENSMUSG00000062209,ENSMUSG00000039217,ENSMUSG00000020717,ENSMUSG00000024621,ENSMUSG00000054252,ENSMUSG00000021756,ENSMUSG00000042228	0.0106844
BP	GO:0006898	receptor-mediated endocytosis	ENSMUSG00000030342,ENSMUSG00000025351,ENSMUSG00000033981,ENSMUSG00000040265,ENSMUSG00000050965,ENSMUSG00000042757,ENSMUSG00000032554,ENSMUSG00000017344,ENSMUSG00000019831,ENSMUSG00000020723,ENSMUSG00000022892,ENSMUSG00000039735,ENSMUSG00000024924,ENSMUSG00000032216,ENSMUSG00000030638,ENSMUSG00000030720,ENSMUSG00000026944,ENSMUSG00000030786,ENSMUSG00000026825,ENSMUSG00000040564,ENSMUSG00000033039	0.0106864
BP	GO:0032231	regulation of actin filament bundle assembly	ENSMUSG00000026109,ENSMUSG00000020388,ENSMUSG00000022018,ENSMUSG00000026778,ENSMUSG00000025810,ENSMUSG00000002233,ENSMUSG00000032740,ENSMUSG00000034675,ENSMUSG00000022353,ENSMUSG00000021338,ENSMUSG00000038738,ENSMUSG00000032366	0.0108051
BP	GO:0034599	cellular response to oxidative stress	ENSMUSG00000027447,ENSMUSG00000031760,ENSMUSG00000071866,ENSMUSG00000028691,ENSMUSG00000008540,ENSMUSG00000019843,ENSMUSG00000075701,ENSMUSG00000078566,ENSMUSG00000107283,ENSMUSG00000028964,ENSMUSG00000024935,ENSMUSG00000024997,ENSMUSG00000035199,ENSMUSG00000054640,ENSMUSG00000054364,ENSMUSG00000029467,ENSMUSG00000059363,ENSMUSG00000040268,ENSMUSG00000034108	0.0109045
BP	GO:0015986	proton motive force-driven ATP synthesis	ENSMUSG00000036199,ENSMUSG00000022354,ENSMUSG00000000171,ENSMUSG00000064360,ENSMUSG00000009863,ENSMUSG00000058076,ENSMUSG00000031059,ENSMUSG00000057411,ENSMUSG00000064368	0.0109045
BP	GO:0032835	glomerulus development	ENSMUSG00000006800,ENSMUSG00000045763,ENSMUSG00000107283,ENSMUSG00000022122,ENSMUSG00000028161,ENSMUSG00000005583,ENSMUSG00000054808,ENSMUSG00000022353,ENSMUSG00000005397	0.0109045
BP	GO:0045744	negative regulation of G protein-coupled receptor signaling pathway	ENSMUSG00000006651,ENSMUSG00000026360,ENSMUSG00000049583,ENSMUSG00000028927,ENSMUSG00000028161,ENSMUSG00000022892,ENSMUSG00000038530,ENSMUSG00000026825,ENSMUSG00000057897	0.0109045
BP	GO:0003007	heart morphogenesis	ENSMUSG00000068523,ENSMUSG00000063632,ENSMUSG00000076431,ENSMUSG00000039116,ENSMUSG00000061315,ENSMUSG00000008136,ENSMUSG00000054640,ENSMUSG00000025810,ENSMUSG00000020458,ENSMUSG00000039963,ENSMUSG00000018581,ENSMUSG00000047414,ENSMUSG00000030849,ENSMUSG00000057406,ENSMUSG00000032216,ENSMUSG00000052516,ENSMUSG00000005583,ENSMUSG00000026418,ENSMUSG00000050953,ENSMUSG00000006932,ENSMUSG00000032366,…	0.0109074
BP	GO:0030705	cytoskeleton-dependent intracellular transport	ENSMUSG00000052727,ENSMUSG00000069601,ENSMUSG00000055553,ENSMUSG00000042757,ENSMUSG00000041205,ENSMUSG00000019831,ENSMUSG00000027867,ENSMUSG00000022892,ENSMUSG00000039735,ENSMUSG00000039630,ENSMUSG00000079553,ENSMUSG00000031839,ENSMUSG00000032740,ENSMUSG00000030720,ENSMUSG00000054808,ENSMUSG00000028820,ENSMUSG00000061298	0.0111162
BP	GO:0070588	calcium ion transmembrane transport	ENSMUSG00000031425,ENSMUSG00000026385,ENSMUSG00000019843,ENSMUSG00000006519,ENSMUSG00000095675,ENSMUSG00000057378,ENSMUSG00000036353,ENSMUSG00000038260,ENSMUSG00000057914,ENSMUSG00000020723,ENSMUSG00000024381,ENSMUSG00000017412,ENSMUSG00000022122,ENSMUSG00000028161,ENSMUSG00000021699,ENSMUSG00000054640,ENSMUSG00000043448,ENSMUSG00000029467,ENSMUSG00000051331,ENSMUSG00000079157,ENSMUSG00000037996,…	0.0113029
BP	GO:0045666	positive regulation of neuron differentiation	ENSMUSG00000063632,ENSMUSG00000041911,ENSMUSG00000052727,ENSMUSG00000028351,ENSMUSG00000023391,ENSMUSG00000035131,ENSMUSG00000022892,ENSMUSG00000090223,ENSMUSG00000032228,ENSMUSG00000030638,ENSMUSG00000005583,ENSMUSG00000004031	0.0114028
BP	GO:1902475	L-alpha-amino acid transmembrane transport	ENSMUSG00000031980,ENSMUSG00000026360,ENSMUSG00000041313,ENSMUSG00000024935,ENSMUSG00000035199,ENSMUSG00000040010,ENSMUSG00000031170,ENSMUSG00000030720,ENSMUSG00000038530	0.0119296
BP	GO:0097501	stress response to metal ion	ENSMUSG00000031765,ENSMUSG00000031760,ENSMUSG00000031762,ENSMUSG00000028964	0.0121869
BP	GO:0010958	regulation of amino acid import across plasma membrane	ENSMUSG00000031980,ENSMUSG00000026360,ENSMUSG00000035199,ENSMUSG00000040010,ENSMUSG00000038530	0.0121906
BP	GO:1903789	regulation of amino acid transmembrane transport	ENSMUSG00000031980,ENSMUSG00000026360,ENSMUSG00000035199,ENSMUSG00000040010,ENSMUSG00000038530	0.0121906
BP	GO:0034103	regulation of tissue remodeling	ENSMUSG00000027447,ENSMUSG00000039217,ENSMUSG00000050965,ENSMUSG00000031980,ENSMUSG00000032554,ENSMUSG00000024621,ENSMUSG00000028161,ENSMUSG00000054675,ENSMUSG00000054252,ENSMUSG00000050953	0.0122261
BP	GO:0060998	regulation of dendritic spine development	ENSMUSG00000069662,ENSMUSG00000040265,ENSMUSG00000005610,ENSMUSG00000005583,ENSMUSG00000034675,ENSMUSG00000039579,ENSMUSG00000027184,ENSMUSG00000038738,ENSMUSG00000057897,ENSMUSG00000031284	0.0122261
BP	GO:0001662	behavioral fear response	ENSMUSG00000026385,ENSMUSG00000056755,ENSMUSG00000028351,ENSMUSG00000024935,ENSMUSG00000005583,ENSMUSG00000056073,ENSMUSG00000047773,ENSMUSG00000050953	0.012735
BP	GO:0051496	positive regulation of stress fiber assembly	ENSMUSG00000020388,ENSMUSG00000022018,ENSMUSG00000026778,ENSMUSG00000025810,ENSMUSG00000002233,ENSMUSG00000032740,ENSMUSG00000021338,ENSMUSG00000032366	0.012735
BP	GO:0089718	amino acid import across plasma membrane	ENSMUSG00000031980,ENSMUSG00000026360,ENSMUSG00000041313,ENSMUSG00000024935,ENSMUSG00000035199,ENSMUSG00000040010,ENSMUSG00000031170,ENSMUSG00000038530	0.012735
BP	GO:1903533	regulation of protein targeting	ENSMUSG00000030417,ENSMUSG00000019843,ENSMUSG00000069601,ENSMUSG00000048895,ENSMUSG00000024935,ENSMUSG00000030786,ENSMUSG00000052105,ENSMUSG00000030538	0.012735
BP	GO:0070252	actin-mediated cell contraction	ENSMUSG00000036570,ENSMUSG00000038260,ENSMUSG00000057914,ENSMUSG00000035783,ENSMUSG00000024381,ENSMUSG00000021699,ENSMUSG00000029467,ENSMUSG00000051331,ENSMUSG00000033161,ENSMUSG00000034675,ENSMUSG00000032366	0.012735
BP	GO:0006801	superoxide metabolic process	ENSMUSG00000031760,ENSMUSG00000028691,ENSMUSG00000006519,ENSMUSG00000039217,ENSMUSG00000031980,ENSMUSG00000024935,ENSMUSG00000022892,ENSMUSG00000030786,ENSMUSG00000034108	0.012735
BP	GO:0055117	regulation of cardiac muscle contraction	ENSMUSG00000036570,ENSMUSG00000038260,ENSMUSG00000026360,ENSMUSG00000024381,ENSMUSG00000021699,ENSMUSG00000054640,ENSMUSG00000029467,ENSMUSG00000051331,ENSMUSG00000033161	0.012735
BP	GO:0098754	detoxification	ENSMUSG00000031765,ENSMUSG00000031760,ENSMUSG00000004032,ENSMUSG00000031762,ENSMUSG00000028691,ENSMUSG00000026701,ENSMUSG00000028964,ENSMUSG00000028138,ENSMUSG00000034108	0.012735
BP	GO:0051651	maintenance of location in cell	ENSMUSG00000024661,ENSMUSG00000026385,ENSMUSG00000006519,ENSMUSG00000095675,ENSMUSG00000069601,ENSMUSG00000057378,ENSMUSG00000021665,ENSMUSG00000036309,ENSMUSG00000028964,ENSMUSG00000028167,ENSMUSG00000096054,ENSMUSG00000021699,ENSMUSG00000054640,ENSMUSG00000039630,ENSMUSG00000032740,ENSMUSG00000034675,ENSMUSG00000050953,ENSMUSG00000042228,ENSMUSG00000030287	0.0131854
BP	GO:0003206	cardiac chamber morphogenesis	ENSMUSG00000063632,ENSMUSG00000076431,ENSMUSG00000039116,ENSMUSG00000008136,ENSMUSG00000025810,ENSMUSG00000018581,ENSMUSG00000030849,ENSMUSG00000057406,ENSMUSG00000052516,ENSMUSG00000005583,ENSMUSG00000026418,ENSMUSG00000006932,ENSMUSG00000032366,ENSMUSG00000020644	0.0132399
BP	GO:0048469	cell maturation	ENSMUSG00000026442,ENSMUSG00000060743,ENSMUSG00000033006,ENSMUSG00000069601,ENSMUSG00000032911,ENSMUSG00000032556,ENSMUSG00000024176,ENSMUSG00000063142,ENSMUSG00000024140,ENSMUSG00000022122,ENSMUSG00000022892,ENSMUSG00000034227,ENSMUSG00000020486,ENSMUSG00000039202,ENSMUSG00000041431,ENSMUSG00000000861,ENSMUSG00000050953,ENSMUSG00000006932,ENSMUSG00000020644	0.0137701
BP	GO:0002209	behavioral defense response	ENSMUSG00000026385,ENSMUSG00000056755,ENSMUSG00000028351,ENSMUSG00000024935,ENSMUSG00000005583,ENSMUSG00000056073,ENSMUSG00000047773,ENSMUSG00000050953	0.0139133
BP	GO:0014014	negative regulation of gliogenesis	ENSMUSG00000063632,ENSMUSG00000033006,ENSMUSG00000041911,ENSMUSG00000023391,ENSMUSG00000059146,ENSMUSG00000054252,ENSMUSG00000006932,ENSMUSG00000020644	0.0139133
BP	GO:0061001	regulation of dendritic spine morphogenesis	ENSMUSG00000069662,ENSMUSG00000040265,ENSMUSG00000038453,ENSMUSG00000048895,ENSMUSG00000034675,ENSMUSG00000027184,ENSMUSG00000057897,ENSMUSG00000031284	0.0139133
BP	GO:1900024	regulation of substrate adhesion-dependent cell spreading	ENSMUSG00000024395,ENSMUSG00000032702,ENSMUSG00000025810,ENSMUSG00000022425,ENSMUSG00000034675,ENSMUSG00000054808,ENSMUSG00000021338,ENSMUSG00000030538	0.0139133
BP	GO:1903524	positive regulation of blood circulation	ENSMUSG00000038260,ENSMUSG00000026360,ENSMUSG00000024935,ENSMUSG00000021699,ENSMUSG00000033161,ENSMUSG00000038530,ENSMUSG00000032366	0.0142188
BP	GO:0002064	epithelial cell development	ENSMUSG00000024507,ENSMUSG00000037754,ENSMUSG00000032556,ENSMUSG00000031871,ENSMUSG00000031980,ENSMUSG00000020717,ENSMUSG00000024176,ENSMUSG00000063142,ENSMUSG00000024140,ENSMUSG00000028945,ENSMUSG00000022122,ENSMUSG00000039041,ENSMUSG00000021699,ENSMUSG00000030849,ENSMUSG00000068154,ENSMUSG00000054252,ENSMUSG00000021756,ENSMUSG00000050953,ENSMUSG00000017491	0.0142188
BP	GO:0098974	postsynaptic actin cytoskeleton organization	ENSMUSG00000038453,ENSMUSG00000034730,ENSMUSG00000034675,ENSMUSG00000031511,ENSMUSG00000049176	0.0142657
BP	GO:0099188	postsynaptic cytoskeleton organization	ENSMUSG00000038453,ENSMUSG00000034730,ENSMUSG00000034675,ENSMUSG00000031511,ENSMUSG00000049176	0.0142657
BP	GO:0050678	regulation of epithelial cell proliferation	ENSMUSG00000024395,ENSMUSG00000063632,ENSMUSG00000006519,ENSMUSG00000031385,ENSMUSG00000062209,ENSMUSG00000006800,ENSMUSG00000021477,ENSMUSG00000022231,ENSMUSG00000039217,ENSMUSG00000022018,ENSMUSG00000050965,ENSMUSG00000037754,ENSMUSG00000033579,ENSMUSG00000029755,ENSMUSG00000008575,ENSMUSG00000022122,ENSMUSG00000021576,ENSMUSG00000033960,ENSMUSG00000020458,ENSMUSG00000030048,ENSMUSG00000029648,…	0.0143144
BP	GO:0003231	cardiac ventricle development	ENSMUSG00000063632,ENSMUSG00000076431,ENSMUSG00000061315,ENSMUSG00000032327,ENSMUSG00000042942,ENSMUSG00000030849,ENSMUSG00000057406,ENSMUSG00000001870,ENSMUSG00000052516,ENSMUSG00000005583,ENSMUSG00000026418,ENSMUSG00000006932,ENSMUSG00000032366,ENSMUSG00000020644	0.0145902
BP	GO:0043010	camera-type eye development	ENSMUSG00000063632,ENSMUSG00000041911,ENSMUSG00000050272,ENSMUSG00000076431,ENSMUSG00000031285,ENSMUSG00000032556,ENSMUSG00000023391,ENSMUSG00000023175,ENSMUSG00000008575,ENSMUSG00000032327,ENSMUSG00000024176,ENSMUSG00000031502,ENSMUSG00000024935,ENSMUSG00000055435,ENSMUSG00000025810,ENSMUSG00000024268,ENSMUSG00000072772,ENSMUSG00000060675,ENSMUSG00000051331,ENSMUSG00000029648,ENSMUSG00000030849,…	0.0147883
BP	GO:0061687	detoxification of inorganic compound	ENSMUSG00000031765,ENSMUSG00000031760,ENSMUSG00000031762,ENSMUSG00000028964	0.0153421
BP	GO:2001046	positive regulation of integrin-mediated signaling pathway	ENSMUSG00000024395,ENSMUSG00000025351,ENSMUSG00000002900,ENSMUSG00000005397	0.0153421
BP	GO:0018198	peptidyl-cysteine modification	ENSMUSG00000041205,ENSMUSG00000034265,ENSMUSG00000028964,ENSMUSG00000024997,ENSMUSG00000028138,ENSMUSG00000039470,ENSMUSG00000036985	0.0157896
BP	GO:0097106	postsynaptic density organization	ENSMUSG00000066392,ENSMUSG00000042757,ENSMUSG00000028399,ENSMUSG00000037605,ENSMUSG00000059146,ENSMUSG00000034675,ENSMUSG00000067629	0.0157896
BP	GO:0006942	regulation of striated muscle contraction	ENSMUSG00000036570,ENSMUSG00000038260,ENSMUSG00000026360,ENSMUSG00000024381,ENSMUSG00000021699,ENSMUSG00000054640,ENSMUSG00000072772,ENSMUSG00000029467,ENSMUSG00000051331,ENSMUSG00000033161	0.0161767
BP	GO:0021953	central nervous system neuron differentiation	ENSMUSG00000041911,ENSMUSG00000050965,ENSMUSG00000031285,ENSMUSG00000028351,ENSMUSG00000023391,ENSMUSG00000066129,ENSMUSG00000021662,ENSMUSG00000008575,ENSMUSG00000039830,ENSMUSG00000035131,ENSMUSG00000024621,ENSMUSG00000025810,ENSMUSG00000072772,ENSMUSG00000030849,ENSMUSG00000028546,ENSMUSG00000061298,ENSMUSG00000004031	0.0163231
BP	GO:0031112	positive regulation of microtubule polymerization or depolymerization	ENSMUSG00000027500,ENSMUSG00000052727,ENSMUSG00000020181,ENSMUSG00000038170,ENSMUSG00000039298,ENSMUSG00000055717	0.0165126
BP	GO:0007612	learning	ENSMUSG00000066392,ENSMUSG00000015829,ENSMUSG00000056755,ENSMUSG00000031980,ENSMUSG00000032327,ENSMUSG00000049583,ENSMUSG00000024935,ENSMUSG00000022892,ENSMUSG00000019970,ENSMUSG00000051331,ENSMUSG00000037996,ENSMUSG00000030720,ENSMUSG00000030310,ENSMUSG00000028546,ENSMUSG00000038738,ENSMUSG00000067629	0.0165126
BP	GO:0098815	modulation of excitatory postsynaptic potential	ENSMUSG00000042757,ENSMUSG00000022892,ENSMUSG00000022935,ENSMUSG00000024268,ENSMUSG00000034675,ENSMUSG00000056073,ENSMUSG00000038530,ENSMUSG00000038738	0.0166451
BP	GO:0048485	sympathetic nervous system development	ENSMUSG00000063632,ENSMUSG00000076431,ENSMUSG00000025810,ENSMUSG00000068154,ENSMUSG00000006932	0.0169062
BP	GO:0042982	amyloid precursor protein metabolic process	ENSMUSG00000024381,ENSMUSG00000022892,ENSMUSG00000020458,ENSMUSG00000020740,ENSMUSG00000036835,ENSMUSG00000030720,ENSMUSG00000026944,ENSMUSG00000034926,ENSMUSG00000042228	0.0175512
BP	GO:0048168	regulation of neuronal synaptic plasticity	ENSMUSG00000031980,ENSMUSG00000049583,ENSMUSG00000039470,ENSMUSG00000022892,ENSMUSG00000022935,ENSMUSG00000030720,ENSMUSG00000056073,ENSMUSG00000067629,ENSMUSG00000057897	0.0175512
BP	GO:0001508	action potential	ENSMUSG00000069601,ENSMUSG00000060882,ENSMUSG00000053519,ENSMUSG00000038260,ENSMUSG00000063142,ENSMUSG00000057914,ENSMUSG00000024381,ENSMUSG00000017412,ENSMUSG00000061576,ENSMUSG00000029467,ENSMUSG00000051331,ENSMUSG00000059146,ENSMUSG00000030720,ENSMUSG00000056073	0.0179983
BP	GO:2001242	regulation of intrinsic apoptotic signaling pathway	ENSMUSG00000071866,ENSMUSG00000019843,ENSMUSG00000036199,ENSMUSG00000075701,ENSMUSG00000017707,ENSMUSG00000033307,ENSMUSG00000028964,ENSMUSG00000022892,ENSMUSG00000020486,ENSMUSG00000002015,ENSMUSG00000066877,ENSMUSG00000028410,ENSMUSG00000023150,ENSMUSG00000028820,ENSMUSG00000025001,ENSMUSG00000006932	0.0181142
BP	GO:1905475	regulation of protein localization to membrane	ENSMUSG00000028618,ENSMUSG00000030417,ENSMUSG00000019843,ENSMUSG00000069601,ENSMUSG00000034813,ENSMUSG00000048895,ENSMUSG00000024935,ENSMUSG00000039470,ENSMUSG00000061576,ENSMUSG00000036815,ENSMUSG00000030720,ENSMUSG00000034675,ENSMUSG00000030786,ENSMUSG00000020315,ENSMUSG00000052105,ENSMUSG00000030538,ENSMUSG00000057897	0.0185964
BP	GO:1903321	negative regulation of protein modification by small protein conjugation or removal	ENSMUSG00000071866,ENSMUSG00000019843,ENSMUSG00000076431,ENSMUSG00000028964,ENSMUSG00000115987,ENSMUSG00000034730,ENSMUSG00000028410,ENSMUSG00000023150,ENSMUSG00000028577,ENSMUSG00000006932	0.0186104
BP	GO:0043542	endothelial cell migration	ENSMUSG00000022231,ENSMUSG00000022018,ENSMUSG00000050965,ENSMUSG00000031871,ENSMUSG00000023175,ENSMUSG00000028698,ENSMUSG00000031980,ENSMUSG00000020717,ENSMUSG00000004698,ENSMUSG00000032035,ENSMUSG00000021576,ENSMUSG00000033960,ENSMUSG00000025810,ENSMUSG00000054364,ENSMUSG00000034730,ENSMUSG00000005583,ENSMUSG00000030720,ENSMUSG00000030538	0.018629
BP	GO:0044242	cellular lipid catabolic process	ENSMUSG00000026385,ENSMUSG00000024507,ENSMUSG00000026701,ENSMUSG00000021665,ENSMUSG00000028603,ENSMUSG00000025465,ENSMUSG00000028167,ENSMUSG00000025260,ENSMUSG00000033847,ENSMUSG00000028601,ENSMUSG00000022425,ENSMUSG00000034000,ENSMUSG00000039202,ENSMUSG00000039206,ENSMUSG00000041653,ENSMUSG00000036833,ENSMUSG00000019822,ENSMUSG00000040564	0.018629
BP	GO:0034110	regulation of homotypic cell-cell adhesion	ENSMUSG00000030342,ENSMUSG00000069601,ENSMUSG00000050965,ENSMUSG00000052920,ENSMUSG00000026778,ENSMUSG00000042228	0.018629
BP	GO:0090075	relaxation of muscle	ENSMUSG00000026360,ENSMUSG00000052920,ENSMUSG00000063142,ENSMUSG00000021699,ENSMUSG00000054640,ENSMUSG00000029467	0.018629
BP	GO:0033674	positive regulation of kinase activity	ENSMUSG00000031760,ENSMUSG00000071866,ENSMUSG00000062209,ENSMUSG00000023944,ENSMUSG00000022018,ENSMUSG00000031980,ENSMUSG00000033307,ENSMUSG00000038453,ENSMUSG00000048895,ENSMUSG00000049583,ENSMUSG00000021270,ENSMUSG00000024935,ENSMUSG00000024621,ENSMUSG00000022892,ENSMUSG00000024924,ENSMUSG00000029648,ENSMUSG00000030849,ENSMUSG00000059146,ENSMUSG00000032740,ENSMUSG00000054252,ENSMUSG00000028944,…	0.0186812
BP	GO:0006900	vesicle budding from membrane	ENSMUSG00000040265,ENSMUSG00000058569,ENSMUSG00000020386,ENSMUSG00000021576,ENSMUSG00000039735,ENSMUSG00000038467,ENSMUSG00000028847,ENSMUSG00000002043,ENSMUSG00000026825	0.0187295
BP	GO:1904705	regulation of vascular associated smooth muscle cell proliferation	ENSMUSG00000026185,ENSMUSG00000026678,ENSMUSG00000031980,ENSMUSG00000052920,ENSMUSG00000028964,ENSMUSG00000030849,ENSMUSG00000005583,ENSMUSG00000038155,ENSMUSG00000032366	0.0187295
BP	GO:0010811	positive regulation of cell-substrate adhesion	ENSMUSG00000024395,ENSMUSG00000095675,ENSMUSG00000058297,ENSMUSG00000034488,ENSMUSG00000021136,ENSMUSG00000017344,ENSMUSG00000025810,ENSMUSG00000022425,ENSMUSG00000034675,ENSMUSG00000021338,ENSMUSG00000025314,ENSMUSG00000005397,ENSMUSG00000030538	0.0189679
BP	GO:0010927	cellular component assembly involved in morphogenesis	ENSMUSG00000026442,ENSMUSG00000036634,ENSMUSG00000030342,ENSMUSG00000055022,ENSMUSG00000021573,ENSMUSG00000048537,ENSMUSG00000048078,ENSMUSG00000067818,ENSMUSG00000026421,ENSMUSG00000024044,ENSMUSG00000005583,ENSMUSG00000026944,ENSMUSG00000032366	0.0189679
BP	GO:0031334	positive regulation of protein-containing complex assembly	ENSMUSG00000052727,ENSMUSG00000095675,ENSMUSG00000021573,ENSMUSG00000020181,ENSMUSG00000036353,ENSMUSG00000031871,ENSMUSG00000029581,ENSMUSG00000038170,ENSMUSG00000039298,ENSMUSG00000033940,ENSMUSG00000028964,ENSMUSG00000021270,ENSMUSG00000024381,ENSMUSG00000002233,ENSMUSG00000066877,ENSMUSG00000055717,ENSMUSG00000021338	0.0189679
BP	GO:0014733	regulation of skeletal muscle adaptation	ENSMUSG00000026185,ENSMUSG00000028161,ENSMUSG00000029467,ENSMUSG00000026418	0.0189679
BP	GO:0036376	sodium ion export across plasma membrane	ENSMUSG00000036570,ENSMUSG00000054640,ENSMUSG00000060961,ENSMUSG00000033161	0.0189679
BP	GO:0048755	branching morphogenesis of a nerve	ENSMUSG00000023391,ENSMUSG00000020458,ENSMUSG00000030849,ENSMUSG00000000861	0.0189679
BP	GO:0008037	cell recognition	ENSMUSG00000030342,ENSMUSG00000030695,ENSMUSG00000039542,ENSMUSG00000050272,ENSMUSG00000022231,ENSMUSG00000033585,ENSMUSG00000048895,ENSMUSG00000022892,ENSMUSG00000025810,ENSMUSG00000020458,ENSMUSG00000023915,ENSMUSG00000034730,ENSMUSG00000066877,ENSMUSG00000052516	0.0194292
BP	GO:0090330	regulation of platelet aggregation	ENSMUSG00000030342,ENSMUSG00000050965,ENSMUSG00000052920,ENSMUSG00000026778,ENSMUSG00000042228	0.0194546
BP	GO:0006941	striated muscle contraction	ENSMUSG00000036570,ENSMUSG00000030695,ENSMUSG00000057378,ENSMUSG00000038260,ENSMUSG00000026360,ENSMUSG00000057914,ENSMUSG00000024381,ENSMUSG00000021699,ENSMUSG00000054640,ENSMUSG00000072772,ENSMUSG00000029467,ENSMUSG00000051331,ENSMUSG00000033161,ENSMUSG00000026418,ENSMUSG00000032366	0.0194799
BP	GO:0006997	nucleus organization	ENSMUSG00000092274,ENSMUSG00000040952,ENSMUSG00000021556,ENSMUSG00000024381,ENSMUSG00000096054,ENSMUSG00000032035,ENSMUSG00000033916,ENSMUSG00000038467,ENSMUSG00000020458,ENSMUSG00000034910,ENSMUSG00000019861,ENSMUSG00000024590,ENSMUSG00000020059	0.0198693
BP	GO:0051047	positive regulation of secretion	ENSMUSG00000071866,ENSMUSG00000031812,ENSMUSG00000063632,ENSMUSG00000006519,ENSMUSG00000076431,ENSMUSG00000022018,ENSMUSG00000050965,ENSMUSG00000022048,ENSMUSG00000023175,ENSMUSG00000031980,ENSMUSG00000038260,ENSMUSG00000033307,ENSMUSG00000026778,ENSMUSG00000054423,ENSMUSG00000033916,ENSMUSG00000028161,ENSMUSG00000035864,ENSMUSG00000022935,ENSMUSG00000020458,ENSMUSG00000090223,ENSMUSG00000051331,…	0.0204167
BP	GO:0062197	cellular response to chemical stress	ENSMUSG00000027447,ENSMUSG00000031760,ENSMUSG00000071866,ENSMUSG00000028691,ENSMUSG00000008540,ENSMUSG00000019843,ENSMUSG00000075701,ENSMUSG00000078566,ENSMUSG00000107283,ENSMUSG00000028964,ENSMUSG00000024935,ENSMUSG00000024997,ENSMUSG00000035199,ENSMUSG00000054640,ENSMUSG00000054364,ENSMUSG00000029467,ENSMUSG00000033161,ENSMUSG00000059363,ENSMUSG00000028410,ENSMUSG00000040268,ENSMUSG00000030720,…	0.0204881
BP	GO:0007026	negative regulation of microtubule depolymerization	ENSMUSG00000027500,ENSMUSG00000052727,ENSMUSG00000020181,ENSMUSG00000041205,ENSMUSG00000020135,ENSMUSG00000030538	0.0205822
BP	GO:0033687	osteoblast proliferation	ENSMUSG00000013622,ENSMUSG00000024176,ENSMUSG00000101609,ENSMUSG00000054675,ENSMUSG00000054196,ENSMUSG00000030849	0.0205822
BP	GO:0045686	negative regulation of glial cell differentiation	ENSMUSG00000041911,ENSMUSG00000023391,ENSMUSG00000059146,ENSMUSG00000054252,ENSMUSG00000006932,ENSMUSG00000020644	0.0205822
BP	GO:0070306	lens fiber cell differentiation	ENSMUSG00000032556,ENSMUSG00000055435,ENSMUSG00000060675,ENSMUSG00000030849,ENSMUSG00000059146,ENSMUSG00000054252	0.0205822
BP	GO:0060079	excitatory postsynaptic potential	ENSMUSG00000042757,ENSMUSG00000028161,ENSMUSG00000022892,ENSMUSG00000022935,ENSMUSG00000024268,ENSMUSG00000005583,ENSMUSG00000034675,ENSMUSG00000056073,ENSMUSG00000038530,ENSMUSG00000038738	0.0206407
BP	GO:0021772	olfactory bulb development	ENSMUSG00000062209,ENSMUSG00000023391,ENSMUSG00000029755,ENSMUSG00000024621,ENSMUSG00000052516,ENSMUSG00000025020,ENSMUSG00000020644	0.0207926
BP	GO:0060563	neuroepithelial cell differentiation	ENSMUSG00000063632,ENSMUSG00000052727,ENSMUSG00000001525,ENSMUSG00000076431,ENSMUSG00000068154,ENSMUSG00000054252,ENSMUSG00000006932	0.0207926
BP	GO:0034249	negative regulation of amide metabolic process	ENSMUSG00000057666,ENSMUSG00000074129,ENSMUSG00000021108,ENSMUSG00000026185,ENSMUSG00000050965,ENSMUSG00000026360,ENSMUSG00000027233,ENSMUSG00000024381,ENSMUSG00000020458,ENSMUSG00000020091,ENSMUSG00000020740,ENSMUSG00000027184,ENSMUSG00000037331,ENSMUSG00000032097	0.0211654
BP	GO:0045669	positive regulation of osteoblast differentiation	ENSMUSG00000063632,ENSMUSG00000013622,ENSMUSG00000029755,ENSMUSG00000028161,ENSMUSG00000054675,ENSMUSG00000054196,ENSMUSG00000005583,ENSMUSG00000021756,ENSMUSG00000006932	0.0213226
BP	GO:0010595	positive regulation of endothelial cell migration	ENSMUSG00000022231,ENSMUSG00000050965,ENSMUSG00000023175,ENSMUSG00000031980,ENSMUSG00000004698,ENSMUSG00000032035,ENSMUSG00000021576,ENSMUSG00000033960,ENSMUSG00000025810,ENSMUSG00000054364,ENSMUSG00000030538	0.0217772
BP	GO:0097530	granulocyte migration	ENSMUSG00000071866,ENSMUSG00000095675,ENSMUSG00000050965,ENSMUSG00000023175,ENSMUSG00000042682,ENSMUSG00000020717,ENSMUSG00000024621,ENSMUSG00000021699,ENSMUSG00000032383,ENSMUSG00000020458,ENSMUSG00000042284,ENSMUSG00000029373,ENSMUSG00000030786,ENSMUSG00000025314	0.0222659
BP	GO:0032148	activation of protein kinase B activity	ENSMUSG00000031760,ENSMUSG00000071866,ENSMUSG00000024935,ENSMUSG00000059146,ENSMUSG00000033717	0.0225021
BP	GO:1902743	regulation of lamellipodium organization	ENSMUSG00000031385,ENSMUSG00000032702,ENSMUSG00000029581,ENSMUSG00000033940,ENSMUSG00000021270,ENSMUSG00000022425,ENSMUSG00000021338	0.0230146
BP	GO:0097193	intrinsic apoptotic signaling pathway	ENSMUSG00000071866,ENSMUSG00000019843,ENSMUSG00000036199,ENSMUSG00000050965,ENSMUSG00000075701,ENSMUSG00000017707,ENSMUSG00000042682,ENSMUSG00000078566,ENSMUSG00000033307,ENSMUSG00000028964,ENSMUSG00000024392,ENSMUSG00000035199,ENSMUSG00000022892,ENSMUSG00000020486,ENSMUSG00000002015,ENSMUSG00000066877,ENSMUSG00000028410,ENSMUSG00000020719,ENSMUSG00000023150,ENSMUSG00000028820,ENSMUSG00000053192,…	0.0230146
BP	GO:0010038	response to metal ion	ENSMUSG00000031765,ENSMUSG00000031760,ENSMUSG00000031762,ENSMUSG00000039542,ENSMUSG00000074457,ENSMUSG00000069601,ENSMUSG00000027199,ENSMUSG00000032554,ENSMUSG00000078566,ENSMUSG00000063142,ENSMUSG00000028964,ENSMUSG00000024935,ENSMUSG00000021576,ENSMUSG00000052613,ENSMUSG00000028161,ENSMUSG00000035864,ENSMUSG00000022892,ENSMUSG00000029162,ENSMUSG00000059363,ENSMUSG00000005583,ENSMUSG00000057897,…	0.0231584
BP	GO:0014004	microglia differentiation	ENSMUSG00000027858,ENSMUSG00000024621,ENSMUSG00000022892,ENSMUSG00000030786	0.0231991
BP	GO:0072673	lamellipodium morphogenesis	ENSMUSG00000032702,ENSMUSG00000015745,ENSMUSG00000019831,ENSMUSG00000022425	0.0231991
BP	GO:1904181	positive regulation of membrane depolarization	ENSMUSG00000069601,ENSMUSG00000038260,ENSMUSG00000051331,ENSMUSG00000053192	0.0231991
BP	GO:1901874	negative regulation of post-translational protein modification	ENSMUSG00000071866,ENSMUSG00000019843,ENSMUSG00000076431,ENSMUSG00000028964,ENSMUSG00000115987,ENSMUSG00000034730,ENSMUSG00000028410,ENSMUSG00000023150,ENSMUSG00000028577,ENSMUSG00000006932	0.0233966
BP	GO:0072006	nephron development	ENSMUSG00000062209,ENSMUSG00000006800,ENSMUSG00000045763,ENSMUSG00000031980,ENSMUSG00000107283,ENSMUSG00000024176,ENSMUSG00000022122,ENSMUSG00000028161,ENSMUSG00000042942,ENSMUSG00000005583,ENSMUSG00000054808,ENSMUSG00000022353,ENSMUSG00000005397,ENSMUSG00000006932	0.0244301
BP	GO:0000281	mitotic cytokinesis	ENSMUSG00000069601,ENSMUSG00000028873,ENSMUSG00000037855,ENSMUSG00000033916,ENSMUSG00000038467,ENSMUSG00000054364,ENSMUSG00000002233,ENSMUSG00000032504,ENSMUSG00000020315	0.0246137
BP	GO:0031397	negative regulation of protein ubiquitination	ENSMUSG00000071866,ENSMUSG00000019843,ENSMUSG00000076431,ENSMUSG00000028964,ENSMUSG00000115987,ENSMUSG00000034730,ENSMUSG00000028410,ENSMUSG00000023150,ENSMUSG00000028577	0.0246137
BP	GO:0007528	neuromuscular junction development	ENSMUSG00000028364,ENSMUSG00000016487,ENSMUSG00000057914,ENSMUSG00000031502,ENSMUSG00000017412,ENSMUSG00000022892,ENSMUSG00000030849,ENSMUSG00000032216	0.0246137
BP	GO:0060038	cardiac muscle cell proliferation	ENSMUSG00000039542,ENSMUSG00000062209,ENSMUSG00000048078,ENSMUSG00000030849,ENSMUSG00000041431,ENSMUSG00000005583,ENSMUSG00000050953,ENSMUSG00000006932	0.0246137
BP	GO:0002262	myeloid cell homeostasis	ENSMUSG00000052305,ENSMUSG00000069917,ENSMUSG00000069919,ENSMUSG00000028691,ENSMUSG00000040952,ENSMUSG00000039217,ENSMUSG00000061787,ENSMUSG00000024140,ENSMUSG00000024621,ENSMUSG00000032035,ENSMUSG00000037896,ENSMUSG00000027684,ENSMUSG00000030786,ENSMUSG00000016319,ENSMUSG00000042228,ENSMUSG00000033565,ENSMUSG00000020644	0.0246205
BP	GO:0019722	calcium-mediated signaling	ENSMUSG00000039542,ENSMUSG00000036353,ENSMUSG00000038260,ENSMUSG00000042682,ENSMUSG00000049583,ENSMUSG00000022122,ENSMUSG00000028161,ENSMUSG00000049336,ENSMUSG00000008136,ENSMUSG00000054640,ENSMUSG00000022892,ENSMUSG00000029530,ENSMUSG00000029467,ENSMUSG00000002015,ENSMUSG00000024165,ENSMUSG00000025314,ENSMUSG00000030538	0.0246205
BP	GO:0006091	generation of precursor metabolites and energy	ENSMUSG00000057666,ENSMUSG00000064351,ENSMUSG00000031760,ENSMUSG00000064354,ENSMUSG00000035885,ENSMUSG00000030695,ENSMUSG00000020321,ENSMUSG00000036199,ENSMUSG00000022354,ENSMUSG00000000171,ENSMUSG00000064360,ENSMUSG00000025651,ENSMUSG00000078566,ENSMUSG00000024248,ENSMUSG00000028964,ENSMUSG00000009863,ENSMUSG00000028138,ENSMUSG00000058076,ENSMUSG00000022892,ENSMUSG00000002010,ENSMUSG00000031059,…	0.0250548
BP	GO:0014706	striated muscle tissue development	ENSMUSG00000039542,ENSMUSG00000062209,ENSMUSG00000026605,ENSMUSG00000031980,ENSMUSG00000026360,ENSMUSG00000048078,ENSMUSG00000004698,ENSMUSG00000022428,ENSMUSG00000008136,ENSMUSG00000054640,ENSMUSG00000039630,ENSMUSG00000030849,ENSMUSG00000041431,ENSMUSG00000005583,ENSMUSG00000026418,ENSMUSG00000050953,ENSMUSG00000017491,ENSMUSG00000038530,ENSMUSG00000006932,ENSMUSG00000032366,ENSMUSG00000020644	0.025323
BP	GO:0051235	maintenance of location	ENSMUSG00000031760,ENSMUSG00000024661,ENSMUSG00000026385,ENSMUSG00000006519,ENSMUSG00000095675,ENSMUSG00000069601,ENSMUSG00000057378,ENSMUSG00000021665,ENSMUSG00000036309,ENSMUSG00000028964,ENSMUSG00000028167,ENSMUSG00000096054,ENSMUSG00000033847,ENSMUSG00000021699,ENSMUSG00000054640,ENSMUSG00000039630,ENSMUSG00000030747,ENSMUSG00000059363,ENSMUSG00000001870,ENSMUSG00000032740,ENSMUSG00000034675,…	0.025323
BP	GO:0060074	synapse maturation	ENSMUSG00000062209,ENSMUSG00000058153,ENSMUSG00000004892,ENSMUSG00000038738,ENSMUSG00000006398,ENSMUSG00000057897	0.0253863
BP	GO:0098703	calcium ion import across plasma membrane	ENSMUSG00000019843,ENSMUSG00000028161,ENSMUSG00000054640,ENSMUSG00000051331,ENSMUSG00000079157,ENSMUSG00000037996	0.0253863
BP	GO:1902656	calcium ion import into cytosol	ENSMUSG00000019843,ENSMUSG00000028161,ENSMUSG00000054640,ENSMUSG00000051331,ENSMUSG00000079157,ENSMUSG00000037996	0.0253863
BP	GO:0009713	catechol-containing compound biosynthetic process	ENSMUSG00000028964,ENSMUSG00000024140,ENSMUSG00000068154,ENSMUSG00000027360,ENSMUSG00000020182	0.0253863
BP	GO:0032930	positive regulation of superoxide anion generation	ENSMUSG00000006519,ENSMUSG00000039217,ENSMUSG00000031980,ENSMUSG00000022892,ENSMUSG00000030786	0.0253863
BP	GO:0042423	catecholamine biosynthetic process	ENSMUSG00000028964,ENSMUSG00000024140,ENSMUSG00000068154,ENSMUSG00000027360,ENSMUSG00000020182	0.0253863
BP	GO:1901890	positive regulation of cell junction assembly	ENSMUSG00000050965,ENSMUSG00000021451,ENSMUSG00000031980,ENSMUSG00000028399,ENSMUSG00000037605,ENSMUSG00000025810,ENSMUSG00000022425,ENSMUSG00000034730,ENSMUSG00000047414,ENSMUSG00000051149,ENSMUSG00000059146,ENSMUSG00000025314	0.0253863
BP	GO:0051304	chromosome separation	ENSMUSG00000020914,ENSMUSG00000039298,ENSMUSG00000028873,ENSMUSG00000025135,ENSMUSG00000019923,ENSMUSG00000041431,ENSMUSG00000020059,ENSMUSG00000006398,ENSMUSG00000053333	0.025863
BP	GO:1990874	vascular associated smooth muscle cell proliferation	ENSMUSG00000026185,ENSMUSG00000026678,ENSMUSG00000031980,ENSMUSG00000052920,ENSMUSG00000028964,ENSMUSG00000030849,ENSMUSG00000005583,ENSMUSG00000038155,ENSMUSG00000032366	0.025863
BP	GO:0006446	regulation of translational initiation	ENSMUSG00000052305,ENSMUSG00000035530,ENSMUSG00000074129,ENSMUSG00000005610,ENSMUSG00000052928,ENSMUSG00000020091,ENSMUSG00000066877,ENSMUSG00000037331	0.0260188
BP	GO:0042311	vasodilation	ENSMUSG00000031980,ENSMUSG00000026360,ENSMUSG00000052920,ENSMUSG00000063142,ENSMUSG00000022122,ENSMUSG00000042284,ENSMUSG00000050953,ENSMUSG00000033717	0.0260188
BP	GO:0046503	glycerolipid catabolic process	ENSMUSG00000026701,ENSMUSG00000033847,ENSMUSG00000022425,ENSMUSG00000039202,ENSMUSG00000039206,ENSMUSG00000041653,ENSMUSG00000036833,ENSMUSG00000040564	0.0260188
BP	GO:1905517	macrophage migration	ENSMUSG00000030342,ENSMUSG00000074129,ENSMUSG00000036353,ENSMUSG00000033307,ENSMUSG00000024621,ENSMUSG00000022122,ENSMUSG00000020458,ENSMUSG00000025314	0.0260188
BP	GO:0046394	carboxylic acid biosynthetic process	ENSMUSG00000031425,ENSMUSG00000030246,ENSMUSG00000029446,ENSMUSG00000027199,ENSMUSG00000025203,ENSMUSG00000026787,ENSMUSG00000031980,ENSMUSG00000033579,ENSMUSG00000033307,ENSMUSG00000070880,ENSMUSG00000028964,ENSMUSG00000025260,ENSMUSG00000041220,ENSMUSG00000039202,ENSMUSG00000039206,ENSMUSG00000030720,ENSMUSG00000028944,ENSMUSG00000021696,ENSMUSG00000040564,ENSMUSG00000029059,ENSMUSG00000038155,…	0.0263443
BP	GO:0099565	chemical synaptic transmission, postsynaptic	ENSMUSG00000034275,ENSMUSG00000042757,ENSMUSG00000028161,ENSMUSG00000022892,ENSMUSG00000022935,ENSMUSG00000024268,ENSMUSG00000005583,ENSMUSG00000034675,ENSMUSG00000056073,ENSMUSG00000038530,ENSMUSG00000038738	0.0266945
BP	GO:0006081	cellular aldehyde metabolic process	ENSMUSG00000057666,ENSMUSG00000030695,ENSMUSG00000020321,ENSMUSG00000024026,ENSMUSG00000063142,ENSMUSG00000028964,ENSMUSG00000022122,ENSMUSG00000028138,ENSMUSG00000029162	0.0276106
BP	GO:0051386	regulation of neurotrophin TRK receptor signaling pathway	ENSMUSG00000042757,ENSMUSG00000031980,ENSMUSG00000019831,ENSMUSG00000020340	0.0276106
BP	GO:0086012	membrane depolarization during cardiac muscle cell action potential	ENSMUSG00000069601,ENSMUSG00000038260,ENSMUSG00000057914,ENSMUSG00000051331	0.0276106
BP	GO:0031114	regulation of microtubule depolymerization	ENSMUSG00000027500,ENSMUSG00000052727,ENSMUSG00000020181,ENSMUSG00000041205,ENSMUSG00000020135,ENSMUSG00000030538	0.0280123
BP	GO:0051693	actin filament capping	ENSMUSG00000015766,ENSMUSG00000030000,ENSMUSG00000020315,ENSMUSG00000021338,ENSMUSG00000057738,ENSMUSG00000032366	0.0280123
BP	GO:0055017	cardiac muscle tissue growth	ENSMUSG00000039542,ENSMUSG00000062209,ENSMUSG00000031980,ENSMUSG00000026360,ENSMUSG00000048078,ENSMUSG00000030849,ENSMUSG00000041431,ENSMUSG00000005583,ENSMUSG00000050953,ENSMUSG00000038530,ENSMUSG00000006932	0.0282042
BP	GO:0051783	regulation of nuclear division	ENSMUSG00000022018,ENSMUSG00000039298,ENSMUSG00000028873,ENSMUSG00000025135,ENSMUSG00000019923,ENSMUSG00000030849,ENSMUSG00000041431,ENSMUSG00000054252,ENSMUSG00000031004,ENSMUSG00000050953,ENSMUSG00000006398,ENSMUSG00000057897,ENSMUSG00000028760	0.0285075
BP	GO:0016053	organic acid biosynthetic process	ENSMUSG00000031425,ENSMUSG00000030246,ENSMUSG00000029446,ENSMUSG00000027199,ENSMUSG00000025203,ENSMUSG00000026787,ENSMUSG00000031980,ENSMUSG00000033579,ENSMUSG00000033307,ENSMUSG00000070880,ENSMUSG00000028964,ENSMUSG00000025260,ENSMUSG00000041220,ENSMUSG00000039202,ENSMUSG00000039206,ENSMUSG00000030720,ENSMUSG00000028944,ENSMUSG00000021696,ENSMUSG00000040564,ENSMUSG00000029059,ENSMUSG00000038155,…	0.028892
BP	GO:1903523	negative regulation of blood circulation	ENSMUSG00000024381,ENSMUSG00000021699,ENSMUSG00000022892,ENSMUSG00000029467,ENSMUSG00000033161	0.028892
BP	GO:0072330	monocarboxylic acid biosynthetic process	ENSMUSG00000031425,ENSMUSG00000030246,ENSMUSG00000027199,ENSMUSG00000025203,ENSMUSG00000031980,ENSMUSG00000033579,ENSMUSG00000033307,ENSMUSG00000028964,ENSMUSG00000025260,ENSMUSG00000041220,ENSMUSG00000039202,ENSMUSG00000039206,ENSMUSG00000028944,ENSMUSG00000021696,ENSMUSG00000040564,ENSMUSG00000029059,ENSMUSG00000038155	0.0289759
BP	GO:0034446	substrate adhesion-dependent cell spreading	ENSMUSG00000024395,ENSMUSG00000032702,ENSMUSG00000038453,ENSMUSG00000025810,ENSMUSG00000022425,ENSMUSG00000034675,ENSMUSG00000054808,ENSMUSG00000002900,ENSMUSG00000021338,ENSMUSG00000030538	0.0289759
BP	GO:0003254	regulation of membrane depolarization	ENSMUSG00000069601,ENSMUSG00000038260,ENSMUSG00000028124,ENSMUSG00000051331,ENSMUSG00000050953,ENSMUSG00000053192,ENSMUSG00000033565	0.0289759
BP	GO:0021795	cerebral cortex cell migration	ENSMUSG00000036353,ENSMUSG00000031285,ENSMUSG00000048895,ENSMUSG00000020458,ENSMUSG00000002900,ENSMUSG00000026425,ENSMUSG00000006932	0.0289759
BP	GO:0048546	digestive tract morphogenesis	ENSMUSG00000063632,ENSMUSG00000033006,ENSMUSG00000032327,ENSMUSG00000030849,ENSMUSG00000054252,ENSMUSG00000006932,ENSMUSG00000020644	0.0289759
BP	GO:1990748	cellular detoxification	ENSMUSG00000031760,ENSMUSG00000004032,ENSMUSG00000028691,ENSMUSG00000026701,ENSMUSG00000028964,ENSMUSG00000028138,ENSMUSG00000034108	0.0289759
BP	GO:0060048	cardiac muscle contraction	ENSMUSG00000036570,ENSMUSG00000038260,ENSMUSG00000026360,ENSMUSG00000057914,ENSMUSG00000024381,ENSMUSG00000021699,ENSMUSG00000054640,ENSMUSG00000029467,ENSMUSG00000051331,ENSMUSG00000033161,ENSMUSG00000026418,ENSMUSG00000032366	0.0289759
BP	GO:1990266	neutrophil migration	ENSMUSG00000071866,ENSMUSG00000095675,ENSMUSG00000050965,ENSMUSG00000023175,ENSMUSG00000042682,ENSMUSG00000020717,ENSMUSG00000021699,ENSMUSG00000032383,ENSMUSG00000020458,ENSMUSG00000042284,ENSMUSG00000029373,ENSMUSG00000030786	0.0289759
BP	GO:0070509	calcium ion import	ENSMUSG00000019843,ENSMUSG00000057914,ENSMUSG00000070366,ENSMUSG00000028161,ENSMUSG00000054640,ENSMUSG00000051331,ENSMUSG00000079157,ENSMUSG00000037996,ENSMUSG00000006932	0.0289759
BP	GO:0009201	ribonucleoside triphosphate biosynthetic process	ENSMUSG00000030695,ENSMUSG00000036199,ENSMUSG00000022354,ENSMUSG00000000171,ENSMUSG00000064360,ENSMUSG00000026558,ENSMUSG00000009863,ENSMUSG00000058076,ENSMUSG00000031059,ENSMUSG00000057411,ENSMUSG00000064368	0.0292703
BP	GO:0048661	positive regulation of smooth muscle cell proliferation	ENSMUSG00000006519,ENSMUSG00000026185,ENSMUSG00000039217,ENSMUSG00000050965,ENSMUSG00000031980,ENSMUSG00000021699,ENSMUSG00000029648,ENSMUSG00000030849,ENSMUSG00000024486,ENSMUSG00000020572,ENSMUSG00000020644	0.0292703
BP	GO:0061337	cardiac conduction	ENSMUSG00000031980,ENSMUSG00000038260,ENSMUSG00000057914,ENSMUSG00000024381,ENSMUSG00000021699,ENSMUSG00000054640,ENSMUSG00000051331,ENSMUSG00000050953	0.0298449
BP	GO:0006754	ATP biosynthetic process	ENSMUSG00000030695,ENSMUSG00000036199,ENSMUSG00000022354,ENSMUSG00000000171,ENSMUSG00000064360,ENSMUSG00000009863,ENSMUSG00000058076,ENSMUSG00000031059,ENSMUSG00000057411,ENSMUSG00000064368	0.0306436
BP	GO:1900026	positive regulation of substrate adhesion-dependent cell spreading	ENSMUSG00000024395,ENSMUSG00000025810,ENSMUSG00000022425,ENSMUSG00000034675,ENSMUSG00000021338,ENSMUSG00000030538	0.0306436
BP	GO:0030834	regulation of actin filament depolymerization	ENSMUSG00000022231,ENSMUSG00000015766,ENSMUSG00000030000,ENSMUSG00000020315,ENSMUSG00000021338,ENSMUSG00000057738,ENSMUSG00000032366	0.0315836
BP	GO:0061462	protein localization to lysosome	ENSMUSG00000015656,ENSMUSG00000020723,ENSMUSG00000036206,ENSMUSG00000028581,ENSMUSG00000020458,ENSMUSG00000020740,ENSMUSG00000032216	0.0315836
BP	GO:0035296	regulation of tube diameter	ENSMUSG00000031980,ENSMUSG00000038260,ENSMUSG00000026360,ENSMUSG00000052920,ENSMUSG00000063142,ENSMUSG00000028124,ENSMUSG00000035783,ENSMUSG00000022122,ENSMUSG00000054640,ENSMUSG00000042284,ENSMUSG00000051331,ENSMUSG00000050953,ENSMUSG00000033565,ENSMUSG00000050730,ENSMUSG00000033717	0.0322484
BP	GO:0097746	blood vessel diameter maintenance	ENSMUSG00000031980,ENSMUSG00000038260,ENSMUSG00000026360,ENSMUSG00000052920,ENSMUSG00000063142,ENSMUSG00000028124,ENSMUSG00000035783,ENSMUSG00000022122,ENSMUSG00000054640,ENSMUSG00000042284,ENSMUSG00000051331,ENSMUSG00000050953,ENSMUSG00000033565,ENSMUSG00000050730,ENSMUSG00000033717	0.0322484
BP	GO:0006120	mitochondrial electron transport, NADH to ubiquinone	ENSMUSG00000022354,ENSMUSG00000064360,ENSMUSG00000028964,ENSMUSG00000025825,ENSMUSG00000064368	0.0322484
BP	GO:0014829	vascular associated smooth muscle contraction	ENSMUSG00000031980,ENSMUSG00000035783,ENSMUSG00000022122,ENSMUSG00000054640,ENSMUSG00000050730	0.0322484
BP	GO:0048199	vesicle targeting, to, from or within Golgi	ENSMUSG00000058569,ENSMUSG00000020386,ENSMUSG00000021576,ENSMUSG00000028847,ENSMUSG00000002043	0.0322484
BP	GO:0021781	glial cell fate commitment	ENSMUSG00000008575,ENSMUSG00000039830,ENSMUSG00000024176,ENSMUSG00000006932	0.0322484
BP	GO:0046755	viral budding	ENSMUSG00000033916,ENSMUSG00000038467,ENSMUSG00000032504,ENSMUSG00000032216	0.0322484
BP	GO:0048715	negative regulation of oligodendrocyte differentiation	ENSMUSG00000041911,ENSMUSG00000023391,ENSMUSG00000006932,ENSMUSG00000020644	0.0322484
BP	GO:1902514	regulation of calcium ion transmembrane transport via high voltage-gated calcium channel	ENSMUSG00000057914,ENSMUSG00000024381,ENSMUSG00000021699,ENSMUSG00000051331	0.0322484
BP	GO:0043161	proteasome-mediated ubiquitin-dependent protein catabolic process	ENSMUSG00000041556,ENSMUSG00000038733,ENSMUSG00000039328,ENSMUSG00000020738,ENSMUSG00000060073,ENSMUSG00000052293,ENSMUSG00000036309,ENSMUSG00000035890,ENSMUSG00000028964,ENSMUSG00000028837,ENSMUSG00000025135,ENSMUSG00000024392,ENSMUSG00000020708,ENSMUSG00000030603,ENSMUSG00000032507,ENSMUSG00000055401,ENSMUSG00000022193,ENSMUSG00000068749,ENSMUSG00000015671,ENSMUSG00000028577,ENSMUSG00000026051,…	0.0322484
BP	GO:0001763	morphogenesis of a branching structure	ENSMUSG00000033006,ENSMUSG00000022231,ENSMUSG00000023391,ENSMUSG00000031980,ENSMUSG00000028364,ENSMUSG00000024176,ENSMUSG00000031502,ENSMUSG00000016256,ENSMUSG00000025810,ENSMUSG00000020458,ENSMUSG00000026830,ENSMUSG00000042942,ENSMUSG00000029648,ENSMUSG00000030849,ENSMUSG00000032359,ENSMUSG00000000861,ENSMUSG00000006932,ENSMUSG00000003534	0.0323056
BP	GO:0140014	mitotic nuclear division	ENSMUSG00000022018,ENSMUSG00000039298,ENSMUSG00000015766,ENSMUSG00000008575,ENSMUSG00000028873,ENSMUSG00000025135,ENSMUSG00000012443,ENSMUSG00000019923,ENSMUSG00000033916,ENSMUSG00000038943,ENSMUSG00000038467,ENSMUSG00000039630,ENSMUSG00000079553,ENSMUSG00000030849,ENSMUSG00000041431,ENSMUSG00000054252,ENSMUSG00000031004,ENSMUSG00000006398,ENSMUSG00000053333	0.0324884
BP	GO:0045765	regulation of angiogenesis	ENSMUSG00000022231,ENSMUSG00000022018,ENSMUSG00000050965,ENSMUSG00000037754,ENSMUSG00000031871,ENSMUSG00000031980,ENSMUSG00000019647,ENSMUSG00000032679,ENSMUSG00000032035,ENSMUSG00000016494,ENSMUSG00000021576,ENSMUSG00000033960,ENSMUSG00000025810,ENSMUSG00000042286,ENSMUSG00000020458,ENSMUSG00000054364,ENSMUSG00000034730,ENSMUSG00000029648,ENSMUSG00000001036,ENSMUSG00000032359,ENSMUSG00000006932	0.0332498
BP	GO:0035150	regulation of tube size	ENSMUSG00000031980,ENSMUSG00000038260,ENSMUSG00000026360,ENSMUSG00000052920,ENSMUSG00000063142,ENSMUSG00000028124,ENSMUSG00000035783,ENSMUSG00000022122,ENSMUSG00000054640,ENSMUSG00000042284,ENSMUSG00000051331,ENSMUSG00000050953,ENSMUSG00000033565,ENSMUSG00000050730,ENSMUSG00000033717	0.0333671
BP	GO:0009309	amine biosynthetic process	ENSMUSG00000028964,ENSMUSG00000024140,ENSMUSG00000068154,ENSMUSG00000037458,ENSMUSG00000027360,ENSMUSG00000020182	0.0333671
BP	GO:0042401	biogenic amine biosynthetic process	ENSMUSG00000028964,ENSMUSG00000024140,ENSMUSG00000068154,ENSMUSG00000037458,ENSMUSG00000027360,ENSMUSG00000020182	0.0333671
BP	GO:0071711	basement membrane organization	ENSMUSG00000048537,ENSMUSG00000031502,ENSMUSG00000047414,ENSMUSG00000028700,ENSMUSG00000002900,ENSMUSG00000005397	0.0333671
BP	GO:0021761	limbic system development	ENSMUSG00000041911,ENSMUSG00000031285,ENSMUSG00000042757,ENSMUSG00000023391,ENSMUSG00000004892,ENSMUSG00000048895,ENSMUSG00000024621,ENSMUSG00000025810,ENSMUSG00000030849,ENSMUSG00000028700,ENSMUSG00000006932	0.0339798
BP	GO:0051348	negative regulation of transferase activity	ENSMUSG00000071866,ENSMUSG00000021108,ENSMUSG00000050965,ENSMUSG00000031980,ENSMUSG00000026360,ENSMUSG00000035621,ENSMUSG00000028964,ENSMUSG00000038453,ENSMUSG00000024997,ENSMUSG00000054640,ENSMUSG00000039630,ENSMUSG00000021892,ENSMUSG00000028410,ENSMUSG00000028944,ENSMUSG00000042228,ENSMUSG00000025314,ENSMUSG00000038155	0.033993
BP	GO:0042509	regulation of tyrosine phosphorylation of STAT protein	ENSMUSG00000019843,ENSMUSG00000062209,ENSMUSG00000039217,ENSMUSG00000020717,ENSMUSG00000024621,ENSMUSG00000054252,ENSMUSG00000021756,ENSMUSG00000042228	0.033993
BP	GO:0052548	regulation of endopeptidase activity	ENSMUSG00000027447,ENSMUSG00000041607,ENSMUSG00000057666,ENSMUSG00000030417,ENSMUSG00000036199,ENSMUSG00000060073,ENSMUSG00000079197,ENSMUSG00000017344,ENSMUSG00000028964,ENSMUSG00000028581,ENSMUSG00000024935,ENSMUSG00000022216,ENSMUSG00000024381,ENSMUSG00000021576,ENSMUSG00000035199,ENSMUSG00000022892,ENSMUSG00000002015,ENSMUSG00000036835,ENSMUSG00000033740,ENSMUSG00000020340,ENSMUSG00000039278,…	0.0345294
BP	GO:0034109	homotypic cell-cell adhesion	ENSMUSG00000071866,ENSMUSG00000030342,ENSMUSG00000039542,ENSMUSG00000069601,ENSMUSG00000050965,ENSMUSG00000036353,ENSMUSG00000052920,ENSMUSG00000026778,ENSMUSG00000042228	0.034655
BP	GO:0009895	negative regulation of catabolic process	ENSMUSG00000027447,ENSMUSG00000031760,ENSMUSG00000026385,ENSMUSG00000045193,ENSMUSG00000019843,ENSMUSG00000023944,ENSMUSG00000013622,ENSMUSG00000052293,ENSMUSG00000031950,ENSMUSG00000005610,ENSMUSG00000028964,ENSMUSG00000020358,ENSMUSG00000024392,ENSMUSG00000039630,ENSMUSG00000040010,ENSMUSG00000015478,ENSMUSG00000034730,ENSMUSG00000028546,ENSMUSG00000037331,ENSMUSG00000040564,ENSMUSG00000020572,…	0.0346964
BP	GO:0019058	viral life cycle	ENSMUSG00000030921,ENSMUSG00000071866,ENSMUSG00000015656,ENSMUSG00000020914,ENSMUSG00000023175,ENSMUSG00000033916,ENSMUSG00000038467,ENSMUSG00000025810,ENSMUSG00000032383,ENSMUSG00000021917,ENSMUSG00000032507,ENSMUSG00000032504,ENSMUSG00000032216,ENSMUSG00000020719,ENSMUSG00000024165,ENSMUSG00000037331,ENSMUSG00000032097,ENSMUSG00000024691	0.0357086
BP	GO:0045862	positive regulation of proteolysis	ENSMUSG00000041607,ENSMUSG00000030417,ENSMUSG00000036199,ENSMUSG00000021477,ENSMUSG00000020738,ENSMUSG00000079197,ENSMUSG00000028581,ENSMUSG00000024935,ENSMUSG00000022216,ENSMUSG00000024392,ENSMUSG00000021576,ENSMUSG00000035199,ENSMUSG00000022892,ENSMUSG00000002015,ENSMUSG00000036835,ENSMUSG00000033740,ENSMUSG00000032359,ENSMUSG00000020340,ENSMUSG00000061298,ENSMUSG00000065990,ENSMUSG00000042228,…	0.0357752
BP	GO:0060045	positive regulation of cardiac muscle cell proliferation	ENSMUSG00000039542,ENSMUSG00000062209,ENSMUSG00000030849,ENSMUSG00000041431,ENSMUSG00000005583	0.0361522
BP	GO:0061003	positive regulation of dendritic spine morphogenesis	ENSMUSG00000069662,ENSMUSG00000034675,ENSMUSG00000027184,ENSMUSG00000057897,ENSMUSG00000031284	0.0361522
BP	GO:0032507	maintenance of protein location in cell	ENSMUSG00000069601,ENSMUSG00000036309,ENSMUSG00000028964,ENSMUSG00000096054,ENSMUSG00000039630,ENSMUSG00000032740,ENSMUSG00000034675,ENSMUSG00000050953	0.0363589
BP	GO:0086003	cardiac muscle cell contraction	ENSMUSG00000036570,ENSMUSG00000038260,ENSMUSG00000057914,ENSMUSG00000024381,ENSMUSG00000021699,ENSMUSG00000029467,ENSMUSG00000051331,ENSMUSG00000033161	0.0363589
BP	GO:0090307	mitotic spindle assembly	ENSMUSG00000028873,ENSMUSG00000012443,ENSMUSG00000033916,ENSMUSG00000038943,ENSMUSG00000038467,ENSMUSG00000039630,ENSMUSG00000079553,ENSMUSG00000006398	0.0363589
BP	GO:1901861	regulation of muscle tissue development	ENSMUSG00000026185,ENSMUSG00000026605,ENSMUSG00000061315,ENSMUSG00000004698,ENSMUSG00000005583,ENSMUSG00000050953,ENSMUSG00000006932	0.0363696
BP	GO:0030500	regulation of bone mineralization	ENSMUSG00000013622,ENSMUSG00000038260,ENSMUSG00000024621,ENSMUSG00000054640,ENSMUSG00000054675,ENSMUSG00000005583,ENSMUSG00000054252,ENSMUSG00000020846,ENSMUSG00000050953	0.0366931
BP	GO:0048771	tissue remodeling	ENSMUSG00000027447,ENSMUSG00000026185,ENSMUSG00000039217,ENSMUSG00000050965,ENSMUSG00000032911,ENSMUSG00000031980,ENSMUSG00000032554,ENSMUSG00000024140,ENSMUSG00000024621,ENSMUSG00000028161,ENSMUSG00000054675,ENSMUSG00000054196,ENSMUSG00000005583,ENSMUSG00000054252,ENSMUSG00000050953,ENSMUSG00000006932	0.0368962
BP	GO:0014051	gamma-aminobutyric acid secretion	ENSMUSG00000017412,ENSMUSG00000038486,ENSMUSG00000022935,ENSMUSG00000030310	0.0377696
BP	GO:0061577	calcium ion transmembrane transport via high voltage-gated calcium channel	ENSMUSG00000057914,ENSMUSG00000024381,ENSMUSG00000021699,ENSMUSG00000051331	0.0377696
BP	GO:0003018	vascular process in circulatory system	ENSMUSG00000039217,ENSMUSG00000031871,ENSMUSG00000031980,ENSMUSG00000038260,ENSMUSG00000026360,ENSMUSG00000052920,ENSMUSG00000063142,ENSMUSG00000028124,ENSMUSG00000035783,ENSMUSG00000022122,ENSMUSG00000054640,ENSMUSG00000042284,ENSMUSG00000051331,ENSMUSG00000050953,ENSMUSG00000025314,ENSMUSG00000033565,ENSMUSG00000050730,ENSMUSG00000033717	0.0378824
BP	GO:0048662	negative regulation of smooth muscle cell proliferation	ENSMUSG00000026185,ENSMUSG00000026678,ENSMUSG00000031980,ENSMUSG00000052920,ENSMUSG00000028964,ENSMUSG00000005583,ENSMUSG00000038155,ENSMUSG00000032366	0.0389907
BP	GO:0060425	lung morphogenesis	ENSMUSG00000063632,ENSMUSG00000074129,ENSMUSG00000028364,ENSMUSG00000008575,ENSMUSG00000016256,ENSMUSG00000030849,ENSMUSG00000032359,ENSMUSG00000006932	0.0389907
BP	GO:0015850	organic hydroxy compound transport	ENSMUSG00000000171,ENSMUSG00000032902,ENSMUSG00000036353,ENSMUSG00000075702,ENSMUSG00000028603,ENSMUSG00000031980,ENSMUSG00000028412,ENSMUSG00000032327,ENSMUSG00000028964,ENSMUSG00000054423,ENSMUSG00000035864,ENSMUSG00000020458,ENSMUSG00000090223,ENSMUSG00000017754,ENSMUSG00000021910,ENSMUSG00000030237,ENSMUSG00000026944,ENSMUSG00000030737,ENSMUSG00000026051,ENSMUSG00000040564,ENSMUSG00000001248	0.0392418
BP	GO:0072659	protein localization to plasma membrane	ENSMUSG00000026442,ENSMUSG00000028618,ENSMUSG00000069601,ENSMUSG00000023175,ENSMUSG00000028603,ENSMUSG00000028176,ENSMUSG00000034813,ENSMUSG00000057914,ENSMUSG00000039470,ENSMUSG00000035199,ENSMUSG00000051615,ENSMUSG00000061576,ENSMUSG00000036815,ENSMUSG00000020740,ENSMUSG00000024044,ENSMUSG00000032740,ENSMUSG00000030720,ENSMUSG00000020315,ENSMUSG00000092083,ENSMUSG00000030538,ENSMUSG00000057897	0.0392418
BP	GO:0009142	nucleoside triphosphate biosynthetic process	ENSMUSG00000030695,ENSMUSG00000036199,ENSMUSG00000022354,ENSMUSG00000000171,ENSMUSG00000064360,ENSMUSG00000026558,ENSMUSG00000009863,ENSMUSG00000058076,ENSMUSG00000031059,ENSMUSG00000057411,ENSMUSG00000064368	0.0392418
BP	GO:0099084	postsynaptic specialization organization	ENSMUSG00000066392,ENSMUSG00000042757,ENSMUSG00000028399,ENSMUSG00000037605,ENSMUSG00000059146,ENSMUSG00000034675,ENSMUSG00000067629	0.0392824
BP	GO:0010594	regulation of endothelial cell migration	ENSMUSG00000022231,ENSMUSG00000022018,ENSMUSG00000050965,ENSMUSG00000023175,ENSMUSG00000031980,ENSMUSG00000004698,ENSMUSG00000032035,ENSMUSG00000021576,ENSMUSG00000033960,ENSMUSG00000025810,ENSMUSG00000054364,ENSMUSG00000034730,ENSMUSG00000005583,ENSMUSG00000030538	0.0396647
BP	GO:0006575	cellular modified amino acid metabolic process	ENSMUSG00000058135,ENSMUSG00000004032,ENSMUSG00000008540,ENSMUSG00000032348,ENSMUSG00000021477,ENSMUSG00000024026,ENSMUSG00000027199,ENSMUSG00000029864,ENSMUSG00000028964,ENSMUSG00000024935,ENSMUSG00000028124,ENSMUSG00000021703,ENSMUSG00000035199,ENSMUSG00000038155,ENSMUSG00000025533	0.0396647
BP	GO:0032228	regulation of synaptic transmission, GABAergic	ENSMUSG00000026385,ENSMUSG00000062209,ENSMUSG00000022935,ENSMUSG00000021910,ENSMUSG00000030720,ENSMUSG00000030310	0.0396647
BP	GO:0050918	positive chemotaxis	ENSMUSG00000031385,ENSMUSG00000022231,ENSMUSG00000050965,ENSMUSG00000025810,ENSMUSG00000059146,ENSMUSG00000025314	0.0396647
BP	GO:0097484	dendrite extension	ENSMUSG00000042757,ENSMUSG00000019831,ENSMUSG00000035864,ENSMUSG00000000861,ENSMUSG00000028577,ENSMUSG00000020340	0.0396647
BP	GO:1901342	regulation of vasculature development	ENSMUSG00000022231,ENSMUSG00000022018,ENSMUSG00000050965,ENSMUSG00000037754,ENSMUSG00000031871,ENSMUSG00000031980,ENSMUSG00000019647,ENSMUSG00000032679,ENSMUSG00000032035,ENSMUSG00000016494,ENSMUSG00000021576,ENSMUSG00000033960,ENSMUSG00000025810,ENSMUSG00000042286,ENSMUSG00000020458,ENSMUSG00000054364,ENSMUSG00000034730,ENSMUSG00000029648,ENSMUSG00000001036,ENSMUSG00000032359,ENSMUSG00000006932	0.0396647
BP	GO:0010458	exit from mitosis	ENSMUSG00000022018,ENSMUSG00000015766,ENSMUSG00000008575,ENSMUSG00000033916,ENSMUSG00000038467	0.0396647
BP	GO:0010460	positive regulation of heart rate	ENSMUSG00000038260,ENSMUSG00000024935,ENSMUSG00000021699,ENSMUSG00000038530,ENSMUSG00000032366	0.0396647
BP	GO:0031116	positive regulation of microtubule polymerization	ENSMUSG00000052727,ENSMUSG00000020181,ENSMUSG00000038170,ENSMUSG00000039298,ENSMUSG00000055717	0.0396647
BP	GO:0032928	regulation of superoxide anion generation	ENSMUSG00000006519,ENSMUSG00000039217,ENSMUSG00000031980,ENSMUSG00000022892,ENSMUSG00000030786	0.0396647
BP	GO:0033688	regulation of osteoblast proliferation	ENSMUSG00000013622,ENSMUSG00000024176,ENSMUSG00000054675,ENSMUSG00000054196,ENSMUSG00000030849	0.0396647
BP	GO:0071514	genomic imprinting	ENSMUSG00000085715,ENSMUSG00000033585,ENSMUSG00000021268,ENSMUSG00000078247,ENSMUSG00000101609	0.0396647
BP	GO:1902235	regulation of endoplasmic reticulum stress-induced intrinsic apoptotic signaling pathway	ENSMUSG00000075701,ENSMUSG00000017707,ENSMUSG00000028964,ENSMUSG00000022892,ENSMUSG00000066877	0.0396647
BP	GO:0006633	fatty acid biosynthetic process	ENSMUSG00000031425,ENSMUSG00000025203,ENSMUSG00000031980,ENSMUSG00000033579,ENSMUSG00000033307,ENSMUSG00000041220,ENSMUSG00000039202,ENSMUSG00000039206,ENSMUSG00000028944,ENSMUSG00000021696,ENSMUSG00000040564,ENSMUSG00000029059,ENSMUSG00000038155	0.0398196
BP	GO:0008306	associative learning	ENSMUSG00000015829,ENSMUSG00000056755,ENSMUSG00000031980,ENSMUSG00000024935,ENSMUSG00000022892,ENSMUSG00000019970,ENSMUSG00000051331,ENSMUSG00000030720,ENSMUSG00000030310,ENSMUSG00000038738,ENSMUSG00000067629	0.0398196
BP	GO:0015807	L-amino acid transport	ENSMUSG00000031980,ENSMUSG00000026360,ENSMUSG00000041313,ENSMUSG00000024935,ENSMUSG00000035199,ENSMUSG00000040010,ENSMUSG00000031170,ENSMUSG00000030720,ENSMUSG00000038530	0.0398196
BP	GO:0048663	neuron fate commitment	ENSMUSG00000041911,ENSMUSG00000046160,ENSMUSG00000023391,ENSMUSG00000008575,ENSMUSG00000039830,ENSMUSG00000059146,ENSMUSG00000006932,ENSMUSG00000061911,ENSMUSG00000020644	0.0398196
BP	GO:0003149	membranous septum morphogenesis	ENSMUSG00000030849,ENSMUSG00000057406,ENSMUSG00000020644	0.0398196
BP	GO:0003357	noradrenergic neuron differentiation	ENSMUSG00000063632,ENSMUSG00000076431,ENSMUSG00000068154	0.0398196
BP	GO:0014883	transition between fast and slow fiber	ENSMUSG00000028161,ENSMUSG00000029467,ENSMUSG00000026418	0.0398196
BP	GO:0031666	positive regulation of lipopolysaccharide-mediated signaling pathway	ENSMUSG00000050965,ENSMUSG00000033307,ENSMUSG00000021624	0.0398196
BP	GO:0032836	glomerular basement membrane development	ENSMUSG00000006800,ENSMUSG00000107283,ENSMUSG00000005397	0.0398196
BP	GO:0033603	positive regulation of dopamine secretion	ENSMUSG00000035864,ENSMUSG00000020458,ENSMUSG00000090223	0.0398196
BP	GO:0060312	regulation of blood vessel remodeling	ENSMUSG00000027447,ENSMUSG00000039217,ENSMUSG00000050953	0.0398196
BP	GO:1902959	regulation of aspartic-type endopeptidase activity involved in amyloid precursor protein catabolic process	ENSMUSG00000024381,ENSMUSG00000022892,ENSMUSG00000042228	0.0398196
BP	GO:0051924	regulation of calcium ion transport	ENSMUSG00000031425,ENSMUSG00000026385,ENSMUSG00000019843,ENSMUSG00000006519,ENSMUSG00000036353,ENSMUSG00000031980,ENSMUSG00000057914,ENSMUSG00000070366,ENSMUSG00000024381,ENSMUSG00000017412,ENSMUSG00000028161,ENSMUSG00000021699,ENSMUSG00000054640,ENSMUSG00000043448,ENSMUSG00000051331,ENSMUSG00000050953,ENSMUSG00000038530,ENSMUSG00000042228,ENSMUSG00000006932	0.0398196
BP	GO:0048678	response to axon injury	ENSMUSG00000036634,ENSMUSG00000015829,ENSMUSG00000042834,ENSMUSG00000036353,ENSMUSG00000028364,ENSMUSG00000024935,ENSMUSG00000059146,ENSMUSG00000054252	0.0398196
BP	GO:0070050	neuron cellular homeostasis	ENSMUSG00000039105,ENSMUSG00000021665,ENSMUSG00000057914,ENSMUSG00000039347,ENSMUSG00000004285,ENSMUSG00000022892,ENSMUSG00000029467,ENSMUSG00000037996	0.0398196
BP	GO:0055123	digestive system development	ENSMUSG00000063632,ENSMUSG00000033006,ENSMUSG00000032327,ENSMUSG00000022122,ENSMUSG00000039963,ENSMUSG00000030849,ENSMUSG00000054252,ENSMUSG00000021756,ENSMUSG00000017491,ENSMUSG00000028173,ENSMUSG00000006932,ENSMUSG00000020644	0.0398196
BP	GO:0045732	positive regulation of protein catabolic process	ENSMUSG00000030921,ENSMUSG00000036199,ENSMUSG00000020738,ENSMUSG00000021270,ENSMUSG00000024392,ENSMUSG00000115987,ENSMUSG00000022892,ENSMUSG00000020740,ENSMUSG00000002015,ENSMUSG00000032216,ENSMUSG00000026944,ENSMUSG00000050953,ENSMUSG00000020135,ENSMUSG00000006398,ENSMUSG00000033717	0.0398196
BP	GO:0030042	actin filament depolymerization	ENSMUSG00000022231,ENSMUSG00000015766,ENSMUSG00000030000,ENSMUSG00000020315,ENSMUSG00000021338,ENSMUSG00000057738,ENSMUSG00000032366	0.0407271
BP	GO:0070527	platelet aggregation	ENSMUSG00000071866,ENSMUSG00000030342,ENSMUSG00000050965,ENSMUSG00000036353,ENSMUSG00000052920,ENSMUSG00000026778,ENSMUSG00000042228	0.0407271
BP	GO:0048732	gland development	ENSMUSG00000024395,ENSMUSG00000033006,ENSMUSG00000042035,ENSMUSG00000062209,ENSMUSG00000006800,ENSMUSG00000026185,ENSMUSG00000039217,ENSMUSG00000033579,ENSMUSG00000028364,ENSMUSG00000008575,ENSMUSG00000017344,ENSMUSG00000032327,ENSMUSG00000017412,ENSMUSG00000021268,ENSMUSG00000039041,ENSMUSG00000025810,ENSMUSG00000020458,ENSMUSG00000039963,ENSMUSG00000030849,ENSMUSG00000041014,ENSMUSG00000068154,…	0.0407878
BP	GO:1904951	positive regulation of establishment of protein localization	ENSMUSG00000071866,ENSMUSG00000030417,ENSMUSG00000019843,ENSMUSG00000023944,ENSMUSG00000069601,ENSMUSG00000076431,ENSMUSG00000023175,ENSMUSG00000038260,ENSMUSG00000020386,ENSMUSG00000048895,ENSMUSG00000021270,ENSMUSG00000026778,ENSMUSG00000115987,ENSMUSG00000039470,ENSMUSG00000022892,ENSMUSG00000051331,ENSMUSG00000002015,ENSMUSG00000030720,ENSMUSG00000030786,ENSMUSG00000050953,ENSMUSG00000052105,…	0.0411447
BP	GO:0060419	heart growth	ENSMUSG00000039542,ENSMUSG00000062209,ENSMUSG00000031980,ENSMUSG00000026360,ENSMUSG00000048078,ENSMUSG00000030849,ENSMUSG00000041431,ENSMUSG00000005583,ENSMUSG00000050953,ENSMUSG00000038530,ENSMUSG00000006932	0.0414584
BP	GO:0034614	cellular response to reactive oxygen species	ENSMUSG00000031760,ENSMUSG00000028691,ENSMUSG00000019843,ENSMUSG00000078566,ENSMUSG00000107283,ENSMUSG00000028964,ENSMUSG00000024997,ENSMUSG00000054640,ENSMUSG00000054364,ENSMUSG00000059363,ENSMUSG00000040268,ENSMUSG00000034108	0.0415818
BP	GO:0002028	regulation of sodium ion transport	ENSMUSG00000036570,ENSMUSG00000027574,ENSMUSG00000055022,ENSMUSG00000069601,ENSMUSG00000015202,ENSMUSG00000054640,ENSMUSG00000019970,ENSMUSG00000033161,ENSMUSG00000032216	0.0415818
BP	GO:0002088	lens development in camera-type eye	ENSMUSG00000063632,ENSMUSG00000032556,ENSMUSG00000055435,ENSMUSG00000060675,ENSMUSG00000030849,ENSMUSG00000059146,ENSMUSG00000054252,ENSMUSG00000050953,ENSMUSG00000006932	0.0415818
BP	GO:0050685	positive regulation of mRNA processing	ENSMUSG00000015656,ENSMUSG00000035530,ENSMUSG00000026701,ENSMUSG00000045193,ENSMUSG00000024268,ENSMUSG00000041431	0.0415818
BP	GO:1902991	regulation of amyloid precursor protein catabolic process	ENSMUSG00000024381,ENSMUSG00000022892,ENSMUSG00000020458,ENSMUSG00000020740,ENSMUSG00000026944,ENSMUSG00000042228	0.0415818
BP	GO:0048207	vesicle targeting, rough ER to cis-Golgi	ENSMUSG00000020386,ENSMUSG00000021576,ENSMUSG00000028847,ENSMUSG00000002043	0.0415818
BP	GO:0048208	COPII vesicle coating	ENSMUSG00000020386,ENSMUSG00000021576,ENSMUSG00000028847,ENSMUSG00000002043	0.0415818
BP	GO:0051956	negative regulation of amino acid transport	ENSMUSG00000056755,ENSMUSG00000026360,ENSMUSG00000035199,ENSMUSG00000038530	0.0415818
BP	GO:0060081	membrane hyperpolarization	ENSMUSG00000031980,ENSMUSG00000028964,ENSMUSG00000033161,ENSMUSG00000033565	0.0415818
BP	GO:0048193	Golgi vesicle transport	ENSMUSG00000006423,ENSMUSG00000069601,ENSMUSG00000031950,ENSMUSG00000058569,ENSMUSG00000020386,ENSMUSG00000028581,ENSMUSG00000021576,ENSMUSG00000055681,ENSMUSG00000027546,ENSMUSG00000020740,ENSMUSG00000002015,ENSMUSG00000029407,ENSMUSG00000030720,ENSMUSG00000028847,ENSMUSG00000031753,ENSMUSG00000020315,ENSMUSG00000002043,ENSMUSG00000002395,ENSMUSG00000018417	0.0415818
BP	GO:0048738	cardiac muscle tissue development	ENSMUSG00000039542,ENSMUSG00000062209,ENSMUSG00000031980,ENSMUSG00000026360,ENSMUSG00000048078,ENSMUSG00000022428,ENSMUSG00000008136,ENSMUSG00000054640,ENSMUSG00000039630,ENSMUSG00000030849,ENSMUSG00000041431,ENSMUSG00000005583,ENSMUSG00000026418,ENSMUSG00000050953,ENSMUSG00000017491,ENSMUSG00000038530,ENSMUSG00000006932,ENSMUSG00000032366,ENSMUSG00000020644	0.0415818
BP	GO:0007162	negative regulation of cell adhesion	ENSMUSG00000041607,ENSMUSG00000030342,ENSMUSG00000015829,ENSMUSG00000031385,ENSMUSG00000095675,ENSMUSG00000050272,ENSMUSG00000022231,ENSMUSG00000032702,ENSMUSG00000022018,ENSMUSG00000021451,ENSMUSG00000028364,ENSMUSG00000019647,ENSMUSG00000052920,ENSMUSG00000038453,ENSMUSG00000028581,ENSMUSG00000034227,ENSMUSG00000023915,ENSMUSG00000022425,ENSMUSG00000029373,ENSMUSG00000057103,ENSMUSG00000054808,…	0.0415818
BP	GO:0090263	positive regulation of canonical Wnt signaling pathway	ENSMUSG00000006800,ENSMUSG00000022231,ENSMUSG00000076431,ENSMUSG00000032702,ENSMUSG00000038260,ENSMUSG00000029755,ENSMUSG00000030849,ENSMUSG00000051149,ENSMUSG00000054252,ENSMUSG00000028173	0.0415818
BP	GO:0007260	tyrosine phosphorylation of STAT protein	ENSMUSG00000019843,ENSMUSG00000062209,ENSMUSG00000039217,ENSMUSG00000020717,ENSMUSG00000024621,ENSMUSG00000054252,ENSMUSG00000021756,ENSMUSG00000042228	0.0415818
BP	GO:0050432	catecholamine secretion	ENSMUSG00000000171,ENSMUSG00000036353,ENSMUSG00000031980,ENSMUSG00000054423,ENSMUSG00000035864,ENSMUSG00000020458,ENSMUSG00000090223,ENSMUSG00000021910	0.0415818
BP	GO:1904377	positive regulation of protein localization to cell periphery	ENSMUSG00000019978,ENSMUSG00000034813,ENSMUSG00000039470,ENSMUSG00000061576,ENSMUSG00000036815,ENSMUSG00000030720,ENSMUSG00000020315,ENSMUSG00000030538	0.0415818
BP	GO:0006790	sulfur compound metabolic process	ENSMUSG00000058135,ENSMUSG00000004032,ENSMUSG00000008540,ENSMUSG00000032348,ENSMUSG00000024507,ENSMUSG00000006800,ENSMUSG00000023861,ENSMUSG00000024026,ENSMUSG00000021665,ENSMUSG00000093930,ENSMUSG00000029864,ENSMUSG00000028964,ENSMUSG00000024935,ENSMUSG00000028124,ENSMUSG00000022122,ENSMUSG00000035199,ENSMUSG00000033429,ENSMUSG00000030747,ENSMUSG00000042082,ENSMUSG00000006932,ENSMUSG00000038155	0.04216
BP	GO:0006516	glycoprotein catabolic process	ENSMUSG00000027447,ENSMUSG00000041556,ENSMUSG00000021477,ENSMUSG00000034000,ENSMUSG00000055401	0.04216
BP	GO:0034063	stress granule assembly	ENSMUSG00000049517,ENSMUSG00000045193,ENSMUSG00000032637,ENSMUSG00000027184,ENSMUSG00000032097	0.04216
BP	GO:0045454	cell redox homeostasis	ENSMUSG00000028691,ENSMUSG00000026701,ENSMUSG00000075701,ENSMUSG00000024997,ENSMUSG00000005354	0.04216
BP	GO:0061098	positive regulation of protein tyrosine kinase activity	ENSMUSG00000031980,ENSMUSG00000038453,ENSMUSG00000049583,ENSMUSG00000024621,ENSMUSG00000022892	0.04216
BP	GO:1903055	positive regulation of extracellular matrix organization	ENSMUSG00000022231,ENSMUSG00000048537,ENSMUSG00000022018,ENSMUSG00000029581,ENSMUSG00000031980	0.04216
BP	GO:0043534	blood vessel endothelial cell migration	ENSMUSG00000022018,ENSMUSG00000050965,ENSMUSG00000031871,ENSMUSG00000028698,ENSMUSG00000004698,ENSMUSG00000032035,ENSMUSG00000033960,ENSMUSG00000025810,ENSMUSG00000005583,ENSMUSG00000030720,ENSMUSG00000030538	0.04216
BP	GO:0046620	regulation of organ growth	ENSMUSG00000039542,ENSMUSG00000062209,ENSMUSG00000031980,ENSMUSG00000026360,ENSMUSG00000051331,ENSMUSG00000030849,ENSMUSG00000059363,ENSMUSG00000041431,ENSMUSG00000005583,ENSMUSG00000050953,ENSMUSG00000038530	0.04216
BP	GO:0008360	regulation of cell shape	ENSMUSG00000019843,ENSMUSG00000030695,ENSMUSG00000031385,ENSMUSG00000021451,ENSMUSG00000021665,ENSMUSG00000019978,ENSMUSG00000015766,ENSMUSG00000015745,ENSMUSG00000024621,ENSMUSG00000026830,ENSMUSG00000024044,ENSMUSG00000032366	0.04216
BP	GO:0007019	microtubule depolymerization	ENSMUSG00000027500,ENSMUSG00000052727,ENSMUSG00000020181,ENSMUSG00000041205,ENSMUSG00000019970,ENSMUSG00000020135,ENSMUSG00000030538	0.0422754
BP	GO:0032892	positive regulation of organic acid transport	ENSMUSG00000036570,ENSMUSG00000022048,ENSMUSG00000031980,ENSMUSG00000033307,ENSMUSG00000022935,ENSMUSG00000040010,ENSMUSG00000030310	0.0422754
BP	GO:0045839	negative regulation of mitotic nuclear division	ENSMUSG00000039298,ENSMUSG00000028873,ENSMUSG00000019923,ENSMUSG00000030849,ENSMUSG00000041431,ENSMUSG00000054252,ENSMUSG00000006398	0.0422754
BP	GO:0060191	regulation of lipase activity	ENSMUSG00000026360,ENSMUSG00000002233,ENSMUSG00000029648,ENSMUSG00000030849,ENSMUSG00000054252,ENSMUSG00000028577,ENSMUSG00000040564	0.0422754
BP	GO:0051899	membrane depolarization	ENSMUSG00000069601,ENSMUSG00000038260,ENSMUSG00000028964,ENSMUSG00000057914,ENSMUSG00000028124,ENSMUSG00000022935,ENSMUSG00000051331,ENSMUSG00000050953,ENSMUSG00000053192,ENSMUSG00000033565	0.0430155
BP	GO:0061640	cytoskeleton-dependent cytokinesis	ENSMUSG00000069601,ENSMUSG00000028873,ENSMUSG00000037855,ENSMUSG00000033916,ENSMUSG00000038467,ENSMUSG00000054364,ENSMUSG00000020486,ENSMUSG00000002233,ENSMUSG00000032504,ENSMUSG00000020315	0.0430155
BP	GO:0060541	respiratory system development	ENSMUSG00000063632,ENSMUSG00000074129,ENSMUSG00000026185,ENSMUSG00000028364,ENSMUSG00000029755,ENSMUSG00000008575,ENSMUSG00000032327,ENSMUSG00000024140,ENSMUSG00000024392,ENSMUSG00000021268,ENSMUSG00000016256,ENSMUSG00000034227,ENSMUSG00000039963,ENSMUSG00000024354,ENSMUSG00000030849,ENSMUSG00000032359,ENSMUSG00000054252,ENSMUSG00000010505,ENSMUSG00000006932	0.0433506
BP	GO:0055001	muscle cell development	ENSMUSG00000031980,ENSMUSG00000061315,ENSMUSG00000026360,ENSMUSG00000004698,ENSMUSG00000067818,ENSMUSG00000024381,ENSMUSG00000017412,ENSMUSG00000028161,ENSMUSG00000008136,ENSMUSG00000054640,ENSMUSG00000026421,ENSMUSG00000039630,ENSMUSG00000029467,ENSMUSG00000005583,ENSMUSG00000054808,ENSMUSG00000038530,ENSMUSG00000032366	0.0439794
BP	GO:0030835	negative regulation of actin filament depolymerization	ENSMUSG00000015766,ENSMUSG00000030000,ENSMUSG00000020315,ENSMUSG00000021338,ENSMUSG00000057738,ENSMUSG00000032366	0.0442922
BP	GO:0044788	modulation by host of viral process	ENSMUSG00000015656,ENSMUSG00000030228,ENSMUSG00000024621,ENSMUSG00000032383,ENSMUSG00000036985,ENSMUSG00000032507	0.0442922
BP	GO:0071300	cellular response to retinoic acid	ENSMUSG00000036199,ENSMUSG00000028351,ENSMUSG00000035131,ENSMUSG00000005583,ENSMUSG00000042228,ENSMUSG00000004031	0.0442922
BP	GO:0000280	nuclear division	ENSMUSG00000022018,ENSMUSG00000020914,ENSMUSG00000020415,ENSMUSG00000039298,ENSMUSG00000015766,ENSMUSG00000008575,ENSMUSG00000028873,ENSMUSG00000025135,ENSMUSG00000012443,ENSMUSG00000024392,ENSMUSG00000019923,ENSMUSG00000033916,ENSMUSG00000038943,ENSMUSG00000038467,ENSMUSG00000039630,ENSMUSG00000079553,ENSMUSG00000030849,ENSMUSG00000026851,ENSMUSG00000041431,ENSMUSG00000054252,ENSMUSG00000031004,…	0.0448089
BP	GO:0006469	negative regulation of protein kinase activity	ENSMUSG00000071866,ENSMUSG00000021108,ENSMUSG00000050965,ENSMUSG00000031980,ENSMUSG00000026360,ENSMUSG00000028964,ENSMUSG00000038453,ENSMUSG00000054640,ENSMUSG00000021892,ENSMUSG00000028410,ENSMUSG00000028944,ENSMUSG00000042228,ENSMUSG00000025314,ENSMUSG00000038155	0.0448089
BP	GO:0021543	pallium development	ENSMUSG00000041911,ENSMUSG00000036353,ENSMUSG00000031285,ENSMUSG00000042757,ENSMUSG00000023391,ENSMUSG00000004892,ENSMUSG00000069171,ENSMUSG00000048895,ENSMUSG00000024621,ENSMUSG00000020458,ENSMUSG00000028700,ENSMUSG00000002900,ENSMUSG00000026425,ENSMUSG00000006932	0.0448089
BP	GO:0045860	positive regulation of protein kinase activity	ENSMUSG00000031760,ENSMUSG00000071866,ENSMUSG00000023944,ENSMUSG00000022018,ENSMUSG00000031980,ENSMUSG00000033307,ENSMUSG00000038453,ENSMUSG00000048895,ENSMUSG00000049583,ENSMUSG00000021270,ENSMUSG00000024935,ENSMUSG00000024621,ENSMUSG00000022892,ENSMUSG00000024924,ENSMUSG00000029648,ENSMUSG00000059146,ENSMUSG00000032740,ENSMUSG00000028944,ENSMUSG00000030538,ENSMUSG00000033717	0.0450716
BP	GO:2001243	negative regulation of intrinsic apoptotic signaling pathway	ENSMUSG00000071866,ENSMUSG00000019843,ENSMUSG00000036199,ENSMUSG00000075701,ENSMUSG00000033307,ENSMUSG00000028964,ENSMUSG00000028410,ENSMUSG00000023150,ENSMUSG00000025001,ENSMUSG00000006932	0.0450986
BP	GO:0051937	catecholamine transport	ENSMUSG00000000171,ENSMUSG00000036353,ENSMUSG00000031980,ENSMUSG00000028964,ENSMUSG00000054423,ENSMUSG00000035864,ENSMUSG00000020458,ENSMUSG00000090223,ENSMUSG00000021910	0.0451451
BP	GO:0016042	lipid catabolic process	ENSMUSG00000038173,ENSMUSG00000026385,ENSMUSG00000024507,ENSMUSG00000026701,ENSMUSG00000021665,ENSMUSG00000028603,ENSMUSG00000025465,ENSMUSG00000049148,ENSMUSG00000028167,ENSMUSG00000025260,ENSMUSG00000033847,ENSMUSG00000028601,ENSMUSG00000022425,ENSMUSG00000060675,ENSMUSG00000034000,ENSMUSG00000039202,ENSMUSG00000039206,ENSMUSG00000041653,ENSMUSG00000036833,ENSMUSG00000019822,ENSMUSG00000040564,…	0.0451451
BP	GO:0086001	cardiac muscle cell action potential	ENSMUSG00000069601,ENSMUSG00000060882,ENSMUSG00000038260,ENSMUSG00000057914,ENSMUSG00000024381,ENSMUSG00000029467,ENSMUSG00000051331	0.0451772
BP	GO:0008277	regulation of G protein-coupled receptor signaling pathway	ENSMUSG00000050965,ENSMUSG00000006651,ENSMUSG00000026360,ENSMUSG00000049583,ENSMUSG00000028927,ENSMUSG00000028161,ENSMUSG00000021699,ENSMUSG00000022892,ENSMUSG00000098557,ENSMUSG00000038530,ENSMUSG00000026825,ENSMUSG00000057897	0.0454529
BP	GO:0006901	vesicle coating	ENSMUSG00000058569,ENSMUSG00000020386,ENSMUSG00000021576,ENSMUSG00000028847,ENSMUSG00000002043	0.0458907
BP	GO:0018345	protein palmitoylation	ENSMUSG00000041205,ENSMUSG00000042682,ENSMUSG00000034265,ENSMUSG00000039470,ENSMUSG00000036985	0.0458907
BP	GO:0048011	neurotrophin TRK receptor signaling pathway	ENSMUSG00000033585,ENSMUSG00000042757,ENSMUSG00000031980,ENSMUSG00000019831,ENSMUSG00000020340	0.0458907
BP	GO:0048566	embryonic digestive tract development	ENSMUSG00000063632,ENSMUSG00000032327,ENSMUSG00000030849,ENSMUSG00000017491,ENSMUSG00000020644	0.0458907
BP	GO:0072574	hepatocyte proliferation	ENSMUSG00000024395,ENSMUSG00000006800,ENSMUSG00000039217,ENSMUSG00000020458,ENSMUSG00000031004	0.0458907
BP	GO:0072575	epithelial cell proliferation involved in liver morphogenesis	ENSMUSG00000024395,ENSMUSG00000006800,ENSMUSG00000039217,ENSMUSG00000020458,ENSMUSG00000031004	0.0458907
BP	GO:0070972	protein localization to endoplasmic reticulum	ENSMUSG00000031950,ENSMUSG00000061315,ENSMUSG00000024392,ENSMUSG00000038467,ENSMUSG00000020458,ENSMUSG00000021917,ENSMUSG00000002015,ENSMUSG00000050953	0.0458907
BP	GO:0031032	actomyosin structure organization	ENSMUSG00000026109,ENSMUSG00000020388,ENSMUSG00000022018,ENSMUSG00000019978,ENSMUSG00000067818,ENSMUSG00000026778,ENSMUSG00000026421,ENSMUSG00000025810,ENSMUSG00000002233,ENSMUSG00000027238,ENSMUSG00000032504,ENSMUSG00000024044,ENSMUSG00000032740,ENSMUSG00000005583,ENSMUSG00000021338,ENSMUSG00000032366	0.0459765
BP	GO:1905039	carboxylic acid transmembrane transport	ENSMUSG00000023861,ENSMUSG00000032902,ENSMUSG00000031980,ENSMUSG00000026360,ENSMUSG00000041313,ENSMUSG00000024935,ENSMUSG00000035199,ENSMUSG00000040010,ENSMUSG00000031170,ENSMUSG00000024354,ENSMUSG00000030720,ENSMUSG00000038530	0.0469807
BP	GO:0010359	regulation of anion channel activity	ENSMUSG00000050965,ENSMUSG00000049583,ENSMUSG00000019861	0.0469807
BP	GO:0015801	aromatic amino acid transport	ENSMUSG00000041313,ENSMUSG00000040010,ENSMUSG00000031170	0.0469807
BP	GO:0038130	ERBB4 signaling pathway	ENSMUSG00000062209,ENSMUSG00000041014,ENSMUSG00000024486	0.0469807
BP	GO:0071864	positive regulation of cell proliferation in bone marrow	ENSMUSG00000030849,ENSMUSG00000005583,ENSMUSG00000054252	0.0469807
BP	GO:0086016	AV node cell action potential	ENSMUSG00000038260,ENSMUSG00000057914,ENSMUSG00000051331	0.0469807
BP	GO:0086027	AV node cell to bundle of His cell signaling	ENSMUSG00000038260,ENSMUSG00000057914,ENSMUSG00000051331	0.0469807
BP	GO:0110011	regulation of basement membrane organization	ENSMUSG00000048537,ENSMUSG00000002900,ENSMUSG00000005397	0.0469807
BP	GO:1905245	regulation of aspartic-type peptidase activity	ENSMUSG00000024381,ENSMUSG00000022892,ENSMUSG00000042228	0.0469807
BP	GO:0048565	digestive tract development	ENSMUSG00000063632,ENSMUSG00000033006,ENSMUSG00000032327,ENSMUSG00000022122,ENSMUSG00000039963,ENSMUSG00000030849,ENSMUSG00000054252,ENSMUSG00000021756,ENSMUSG00000017491,ENSMUSG00000006932,ENSMUSG00000020644	0.0469807
BP	GO:0010543	regulation of platelet activation	ENSMUSG00000030342,ENSMUSG00000050965,ENSMUSG00000052920,ENSMUSG00000026778,ENSMUSG00000042228,ENSMUSG00000025314	0.0469807
BP	GO:0010824	regulation of centrosome duplication	ENSMUSG00000039298,ENSMUSG00000033916,ENSMUSG00000038467,ENSMUSG00000079553,ENSMUSG00000032504,ENSMUSG00000037458	0.0469807
BP	GO:0051306	mitotic sister chromatid separation	ENSMUSG00000039298,ENSMUSG00000028873,ENSMUSG00000025135,ENSMUSG00000019923,ENSMUSG00000041431,ENSMUSG00000006398,ENSMUSG00000053333	0.047585
BP	GO:0097479	synaptic vesicle localization	ENSMUSG00000040265,ENSMUSG00000035566,ENSMUSG00000022048,ENSMUSG00000059602,ENSMUSG00000030849,ENSMUSG00000026825,ENSMUSG00000006932	0.047585
BP	GO:0090287	regulation of cellular response to growth factor stimulus	ENSMUSG00000031760,ENSMUSG00000063632,ENSMUSG00000025351,ENSMUSG00000042834,ENSMUSG00000041911,ENSMUSG00000006800,ENSMUSG00000042757,ENSMUSG00000031871,ENSMUSG00000031980,ENSMUSG00000019647,ENSMUSG00000032679,ENSMUSG00000019831,ENSMUSG00000021576,ENSMUSG00000033960,ENSMUSG00000025810,ENSMUSG00000001036,ENSMUSG00000032216,ENSMUSG00000001870,ENSMUSG00000020340,ENSMUSG00000006932,ENSMUSG00000054793	0.0480105
BP	GO:1903825	organic acid transmembrane transport	ENSMUSG00000023861,ENSMUSG00000032902,ENSMUSG00000031980,ENSMUSG00000026360,ENSMUSG00000041313,ENSMUSG00000024935,ENSMUSG00000035199,ENSMUSG00000040010,ENSMUSG00000031170,ENSMUSG00000024354,ENSMUSG00000030720,ENSMUSG00000038530	0.0486252
BP	GO:0140694	non-membrane-bounded organelle assembly	ENSMUSG00000049517,ENSMUSG00000090733,ENSMUSG00000045193,ENSMUSG00000001525,ENSMUSG00000040952,ENSMUSG00000029581,ENSMUSG00000039298,ENSMUSG00000032637,ENSMUSG00000067818,ENSMUSG00000028873,ENSMUSG00000027233,ENSMUSG00000012443,ENSMUSG00000008682,ENSMUSG00000033916,ENSMUSG00000033847,ENSMUSG00000038943,ENSMUSG00000026421,ENSMUSG00000038467,ENSMUSG00000039630,ENSMUSG00000079553,ENSMUSG00000005583,…	0.0486444
BP	GO:0009206	purine ribonucleoside triphosphate biosynthetic process	ENSMUSG00000030695,ENSMUSG00000036199,ENSMUSG00000022354,ENSMUSG00000000171,ENSMUSG00000064360,ENSMUSG00000009863,ENSMUSG00000058076,ENSMUSG00000031059,ENSMUSG00000057411,ENSMUSG00000064368	0.0486876
BP	GO:2001233	regulation of apoptotic signaling pathway	ENSMUSG00000071866,ENSMUSG00000019843,ENSMUSG00000036199,ENSMUSG00000021477,ENSMUSG00000027375,ENSMUSG00000075701,ENSMUSG00000031980,ENSMUSG00000017707,ENSMUSG00000033307,ENSMUSG00000028964,ENSMUSG00000028124,ENSMUSG00000022892,ENSMUSG00000025810,ENSMUSG00000020486,ENSMUSG00000002015,ENSMUSG00000066877,ENSMUSG00000059363,ENSMUSG00000028410,ENSMUSG00000023150,ENSMUSG00000032359,ENSMUSG00000016319,…	0.0488117
BP	GO:0051147	regulation of muscle cell differentiation	ENSMUSG00000061315,ENSMUSG00000026360,ENSMUSG00000004698,ENSMUSG00000024621,ENSMUSG00000032172,ENSMUSG00000054675,ENSMUSG00000030849,ENSMUSG00000005583,ENSMUSG00000055027,ENSMUSG00000002900,ENSMUSG00000038530,ENSMUSG00000005397,ENSMUSG00000020644	0.0490194
