# Supplementary material for: Impaired Complex I dysregulates neural/glial precursors and corpus callosum development revealing postnatal defects in Leigh syndrome mice
Source: EMBO Mol Med. 2025 Dec 22;18(2):677–701. doi: 10.1038/s44321-025-00367-4 (PMC12905379; doi:10.1038/s44321-025-00367-4)
Supplement: Supplementary file 10 — Source data Fig. 5 [file 44321_2025_367_MOESM10_ESM.zip › Figure 5/Figure 5C/TAPS_degs for volcano.xlsx]

## Sheet: Sheet1
gene	p_val	logFC	p_val_adj	log10(p)	regulation
Hbb-bs	9.03e-257	2.828	2.21e-252	251.656	Upregulated	Match
Plp1	9.25e-248	-1.99009	2.26e-243	242.646	Downregulated	Match
Ftl1	8.05e-221	2.05642	1.97e-216	215.706	Upregulated	Match
Rps23	3.51e-206	1.50888	8.59e-202	201.066	Upregulated	Match
Rpl29	7.19e-193	2.07914	1.76e-188	187.754	Upregulated	Match
Hba-a1	8.6e-178	4.22149	2.1e-173	172.678	Upregulated	Match
Mbp	1.6e-173	-1.91775	3.92e-169	168.407	Downregulated	Match
Rpl21	6.64e-162	1.18195	1.62e-157	156.79	Upregulated	Match
Ppia	1.64e-158	0.996594	4.01e-154	153.397	Upregulated	Match
Gapdh	2.48e-147	2.14011	6.07e-143	142.217	Upregulated	Match
Rps2	6.2e-141	1.7074	1.52e-136	135.818	Upregulated	Match
Kxd1	6.79e-137	0.913523	1.66e-132	131.78	Upregulated	Match
Ttr	4.7e-133	-7.04433	1.15e-128	127.939	Downregulated	Match
Rplp0	8.79e-129	1.35725	2.15e-124	123.668	Upregulated	Match
Apoe	1.77e-128	-1.14467	4.33e-124	123.364	Downregulated	Match
Hbb-bt	1.6e-126	3.20639	3.92e-122	121.407	Upregulated	Match
Nfasc	8.28e-126	-2.50011	2.03e-121	120.693	Downregulated	Match
mt-Co1	1.18e-117	0.843561	2.89e-113	112.539	Upregulated	Match
Rpl13a	1.04e-116	0.781995	2.54e-112	111.595	Upregulated	Match
Clu	7.36e-112	-1.99639	1.8e-107	106.745	Downregulated	Match
Rps18	5.16e-111	1.0342	1.26e-106	105.9	Upregulated	Match
Rpl36	1.66e-105	1.54186	4.05e-101	100.393	Upregulated	Match
Rps11	5.29e-104	0.855198	1.29e-99	98.8894	Upregulated	Match
Atp1a2	1.96e-101	-1.77766	4.79e-97	96.3197	Downregulated	Match
Lsamp	1.68e-100	-1.8696	4.1e-96	95.3872	Downregulated	Match
Rps19	2.95e-99	0.822019	7.22e-95	94.1415	Upregulated	Match
Scd2	1.17e-95	-1.386	2.86e-91	90.5436	Downregulated	Match
Gpr17	1.63e-95	-2.98356	3.99e-91	90.399	Downregulated	Match
Rpl9	3.8e-90	0.830694	9.3e-86	85.0315	Upregulated	Match
Trim30a	9.87e-89	-2.98122	2.41e-84	83.618	Downregulated	Match
Sparcl1	2.25e-82	-1.3584	5.5e-78	77.2596	Downregulated	Match
Slc1a2	6.72e-82	-0.966599	1.65e-77	76.7825	Downregulated	Match
Rplp2	4.6e-81	0.609947	1.12e-76	75.9508	Upregulated	Match
Rps17	2.17e-76	0.688436	5.31e-72	71.2749	Upregulated	Match
Cnp	7.18e-74	-1.9301	1.76e-69	68.7545	Downregulated	Match
Rps7	9.41e-74	0.610756	2.3e-69	68.6383	Upregulated	Match
Cldn11	7.25e-71	-1.67612	1.77e-66	65.752	Downregulated	Match
Lsm3	5.5e-69	2.67042	1.35e-64	63.8697	Upregulated	Match
Rps5	6.69e-69	0.574191	1.64e-64	63.7852	Upregulated	Match
Stmn1	5.4e-68	0.71868	1.32e-63	62.8794	Upregulated	Match
Lims2	3.34e-66	-2.66527	8.17e-62	61.0878	Downregulated	Match
Rpl6	7.74e-66	0.629959	1.89e-61	60.7235	Upregulated	Match
Bcan	1.84e-64	-2.1022	4.51e-60	59.3458	Downregulated	Match
Gja1	2.23e-63	-2.0773	5.46e-59	58.2628	Downregulated	Match
mt-Nd4	2.33e-62	-0.499707	5.7e-58	57.2441	Downregulated	Match
Rpl35a	3.21e-62	0.509815	7.86e-58	57.1046	Upregulated	Match
Grm8	3.57e-62	-2.26188	8.73e-58	57.059	Downregulated	Match
Sumo2	1.16e-61	0.821594	2.83e-57	56.5482	Upregulated	Match
Rps13	1.73e-61	0.615461	4.24e-57	56.3726	Upregulated	Match
Rpl23a	3.03e-61	0.46053	7.42e-57	56.1296	Upregulated	Match
Plpp3	3.68e-61	-0.973575	9.01e-57	56.0453	Downregulated	Match
Adgb	7.43e-60	-1.58687	1.82e-55	54.7399	Downregulated	Match
Bsg	3.66e-59	-0.745581	8.95e-55	54.0482	Downregulated	Match
Tubb4a	1.48e-58	-1.62178	3.61e-54	53.4425	Downregulated	Match
Rps28	2.26e-58	0.455261	5.53e-54	53.2573	Upregulated	Match
Nrxn1	1.48e-57	-1.21809	3.62e-53	52.4413	Downregulated	Match
Ttyh1	2.11e-57	-1.77342	5.16e-53	52.2874	Downregulated	Match
Qk	9.88e-56	-1.04041	2.42e-51	50.6162	Downregulated	Match
Snrpe	4.64e-54	0.79034	1.14e-49	48.9431	Upregulated	Match
Bcas1	4.59e-53	-2.47902	1.12e-48	47.9508	Downregulated	Match
Ntrk2	8.28e-53	-1.20735	2.02e-48	47.6946	Downregulated	Match
Lrp1b	1.46e-52	-0.873076	3.57e-48	47.4473	Downregulated	Match
Slc1a3	1.06e-51	-0.839391	2.6e-47	46.585	Downregulated	Match
Cfap77	1.67e-50	1.43304	4.08e-46	45.3893	Upregulated	Match
Pdcd5	9.59e-50	1.33611	2.35e-45	44.6289	Upregulated	Match
Glul	4.72e-49	-0.869529	1.15e-44	43.9393	Downregulated	Match
Atp5l	7.18e-49	0.635679	1.76e-44	43.7545	Upregulated	Match
Ntm	1.19e-48	-1.74212	2.91e-44	43.5361	Downregulated	Match
Sirt2	1.32e-48	-1.63117	3.24e-44	43.4895	Downregulated	Match
Slc22a27	1.38e-48	-1.67036	3.38e-44	43.4711	Downregulated	Match
Dynlt1f	2.12e-48	1.6701	5.19e-44	43.2848	Upregulated	Match
Cadm2	2.49e-48	-1.40529	6.09e-44	43.2154	Downregulated	Match
Rpl41	9.99e-48	0.46101	2.44e-43	42.6126	Upregulated	Match
Cspg5	1.57e-47	-1.68943	3.84e-43	42.4157	Downregulated	Match
Rps8	1.42e-45	0.468637	3.47e-41	40.4597	Upregulated	Match
Naca	1.58e-45	0.760494	3.87e-41	40.4123	Upregulated	Match
Ptprz1	2.88e-45	-0.849742	7.04e-41	40.1524	Downregulated	Match
Rpl35	4e-44	0.495012	9.8e-40	39.0088	Upregulated	Match
Rps27	1.25e-43	0.415057	3.05e-39	38.5157	Upregulated	Match
Malat1	3.6e-42	-0.346971	8.8e-38	37.0555	Downregulated	Match
Pin4	2.16e-41	2.38794	5.3e-37	36.2757	Upregulated	Match
Rps24	1.46e-40	0.407144	3.57e-36	35.4473	Upregulated	Match
Tnr	1.78e-40	-2.44259	4.37e-36	35.3595	Downregulated	Match
Rps14	9.11e-40	0.387281	2.23e-35	34.6517	Upregulated	Match
Rps27a	1.73e-38	0.36527	4.23e-34	33.3737	Upregulated	Match
Aqp4	2.18e-38	-2.29994	5.32e-34	33.2741	Downregulated	Match
Zfp280d	6.54e-38	-1.45063	1.6e-33	32.7959	Downregulated	Match
Slc4a4	8.26e-38	-2.02978	2.02e-33	32.6946	Downregulated	Match
Fkbp3	2.23e-37	0.694027	5.46e-33	32.2628	Upregulated	Match
Enpp6	4.18e-37	-2.70037	1.02e-32	31.9914	Downregulated	Match
Psma3	2.1e-36	0.968055	5.14e-32	31.289	Upregulated	Match
Gria2	2.82e-36	-1.19744	6.89e-32	31.1618	Downregulated	Match
Rpl18a	4.6e-36	0.36171	1.13e-31	30.9469	Upregulated	Match
Pcdh9	5.56e-36	-0.925796	1.36e-31	30.8665	Downregulated	Match
Prnp	5.16e-34	-1.17092	1.26e-29	28.8996	Downregulated	Match
Rpl22l1	2.04e-32	0.774295	5e-28	27.301	Upregulated	Match
Tspan7	3.93e-32	-0.808493	9.61e-28	27.0173	Downregulated	Match
Calr3	1.34e-31	-1.74432	3.29e-27	26.4828	Downregulated	Match
Rpl10	2.78e-31	0.641162	6.79e-27	26.1681	Upregulated	Match
Ednrb	4.53e-31	-1.6174	1.11e-26	25.9547	Downregulated	Match
Snx32	4.58e-31	-1.53127	1.12e-26	25.9508	Downregulated	Match
Rps9	4.66e-31	0.339004	1.14e-26	25.9431	Upregulated	Match
Rpl19	2.37e-30	0.377215	5.79e-26	25.2373	Upregulated	Match
Rpl23	6.91e-30	0.379876	1.69e-25	24.7721	Upregulated	Match
Mgll	7.27e-30	-1.78691	1.78e-25	24.7496	Downregulated	Match
Gpc5	1.09e-29	-1.62768	2.67e-25	24.5735	Downregulated	Match
Snrpg	1.47e-28	0.397735	3.59e-24	23.4449	Upregulated	Match
Opcml	2.84e-28	-2.13824	6.96e-24	23.1574	Downregulated	Match
Blcap	6.41e-28	-1.2656	1.57e-23	22.8041	Downregulated	Match
Sub1	1.09e-27	0.42964	2.67e-23	22.5735	Upregulated	Match
Cd81	1.13e-27	-0.717738	2.77e-23	22.5575	Downregulated	Match
Rpl31	1.4e-27	0.332057	3.43e-23	22.4647	Upregulated	Match
Prdx2	1.54e-27	0.368589	3.76e-23	22.4248	Upregulated	Match
Pcdh17	2.08e-27	-1.39588	5.09e-23	22.2933	Downregulated	Match
Rpl14	3.08e-27	0.413819	7.55e-23	22.1221	Upregulated	Match
Rps3	4.11e-27	0.395292	1.01e-22	21.9957	Upregulated	Match
Sema4d	1.41e-26	-1.89391	3.45e-22	21.4622	Downregulated	Match
Rpl36a	4.36e-26	0.421354	1.07e-21	20.9706	Upregulated	Match
Sdhb	8.28e-26	0.725618	2.03e-21	20.6925	Upregulated	Match
Frmd4a	1.04e-25	-1.24154	2.54e-21	20.5952	Downregulated	Match
Sema6a	1.32e-25	-1.81682	3.24e-21	20.4895	Downregulated	Match
Rps6	1.65e-25	0.456728	4.04e-21	20.3936	Upregulated	Match
Slc6a11	1.92e-25	-1.55837	4.7e-21	20.3279	Downregulated	Match
Rbm3	7.91e-25	0.753345	1.94e-20	19.7122	Upregulated	Match
Tspan2	1.12e-23	-1.61146	2.74e-19	18.5622	Downregulated	Match
Ccser2	3.19e-23	-1.58114	7.79e-19	18.1085	Downregulated	Match
Rpl8	3.65e-23	0.398711	8.94e-19	18.0487	Upregulated	Match
Psap	3.87e-23	-0.778799	9.48e-19	18.0232	Downregulated	Match
Rpl17	4.47e-23	0.367216	1.09e-18	17.9626	Upregulated	Match
Cetn3	5.3e-23	0.656348	1.3e-18	17.8861	Upregulated	Match
Enpp2	3.16e-22	-1.54318	7.73e-18	17.1118	Downregulated	Match
Rgs5	3.3e-22	-1.47815	8.08e-18	17.0926	Downregulated	Match
Csmd1	6.3e-22	-1.64051	1.54e-17	16.8125	Downregulated	Match
Tsix	1.04e-21	-1.29302	2.55e-17	16.5935	Downregulated	Match
Wdr26	1.51e-21	-0.766344	3.69e-17	16.433	Downregulated	Match
Chchd10	2.05e-21	-1.49145	5.02e-17	16.2993	Downregulated	Match
Cntn1	2.61e-21	-1.9826	6.38e-17	16.1952	Downregulated	Match
Rpl10a	3.15e-21	0.408743	7.71e-17	16.1129	Upregulated	Match
Nme1	4.7e-21	0.535926	1.15e-16	15.9393	Upregulated	Match
Rrbp1	5.22e-21	-1.35015	1.28e-16	15.8928	Downregulated	Match
Hhla1	7.33e-21	0.822829	1.79e-16	15.7471	Upregulated	Match
Olig1	7.71e-21	-1.24407	1.89e-16	15.7235	Downregulated	Match
Afm	8.9e-21	-2.46219	2.18e-16	15.6615	Downregulated	Match
Kcnd2	1.59e-20	-2.12372	3.89e-16	15.4101	Downregulated	Match
Prkch	2.01e-20	-2.25188	4.93e-16	15.3072	Downregulated	Match
Kcnj10	2.94e-20	-1.62572	7.2e-16	15.1427	Downregulated	Match
Psmc5	3.96e-20	0.919998	9.68e-16	15.0141	Upregulated	Match
Pcdhga1	7.93e-20	-0.913807	1.94e-15	14.7122	Downregulated	Match
Tcf7l2	1.08e-19	-1.77178	2.65e-15	14.5768	Downregulated	Match
Snu13	1.33e-19	0.631173	3.26e-15	14.4868	Upregulated	Match
Gatm	1.44e-19	-1.96717	3.52e-15	14.4535	Downregulated	Match
Eif1	1.53e-19	0.520479	3.74e-15	14.4271	Upregulated	Match
Epb41l2	1.54e-19	-1.47716	3.78e-15	14.4225	Downregulated	Match
Pmf1	1.97e-19	0.954552	4.81e-15	14.3179	Upregulated	Match
Slco1c1	2.53e-19	-1.25417	6.19e-15	14.2083	Downregulated	Match
Kank1	2.78e-19	-2.30146	6.8e-15	14.1675	Downregulated	Match
Lrrc4c	3.03e-19	-1.60233	7.41e-15	14.1302	Downregulated	Match
Atp6v1g1	4.58e-19	0.690971	1.12e-14	13.9508	Upregulated	Match
Nme2	5.72e-19	0.429049	1.4e-14	13.8539	Upregulated	Match
Pcdh7	8.88e-19	-2.21265	2.17e-14	13.6635	Downregulated	Match
Igsf3	9.54e-19	-1.7099	2.33e-14	13.6326	Downregulated	Match
Tnik	1.05e-18	-1.72722	2.58e-14	13.5884	Downregulated	Match
Htra1	1.36e-18	-1.16796	3.33e-14	13.4776	Downregulated	Match
Tceal9	1.37e-18	0.560509	3.36e-14	13.4737	Upregulated	Match
Fxyd1	1.42e-18	-1.30163	3.48e-14	13.4584	Downregulated	Match
Lrba	2.24e-18	-1.51957	5.48e-14	13.2612	Downregulated	Match
Gpr37l1	3.16e-18	-1.22961	7.74e-14	13.1113	Downregulated	Match
Fbl	3.25e-18	0.805276	7.95e-14	13.0996	Upregulated	Match
Rgs22	3.86e-18	-1.76191	9.43e-14	13.0255	Downregulated	Match
Fabp5	7.5e-18	0.319712	1.84e-13	12.7352	Upregulated	Match
Tmem47	8.03e-18	-1.65927	1.97e-13	12.7055	Downregulated	Match
Polr2e	1.06e-17	0.788131	2.6e-13	12.585	Upregulated	Match
Igfbp2	1.31e-17	-1.70441	3.22e-13	12.4921	Downregulated	Match
Slc44a1	1.43e-17	-1.27072	3.51e-13	12.4547	Downregulated	Match
Fads2	1.48e-17	-0.704004	3.62e-13	12.4413	Downregulated	Match
Foxj1	1.94e-17	-2.28848	4.74e-13	12.3242	Downregulated	Match
Ncan	2.07e-17	-0.970633	5.08e-13	12.2941	Downregulated	Match
Marcks	2.97e-17	-0.420721	7.28e-13	12.1379	Downregulated	Match
Tm4sf1	3.16e-17	-1.97561	7.74e-13	12.1113	Downregulated	Match
Ptprt	6.58e-17	-1.92839	1.61e-12	11.7932	Downregulated	Match
Aplp1	6.87e-17	-1.24256	1.68e-12	11.7747	Downregulated	Match
App	7.59e-17	-0.974186	1.86e-12	11.7305	Downregulated	Match
Fyn	8.01e-17	-1.0645	1.96e-12	11.7077	Downregulated	Match
Atp1b2	8.75e-17	-1.45435	2.14e-12	11.6696	Downregulated	Match
Psmb2	9.18e-17	0.515682	2.25e-12	11.6478	Upregulated	Match
Cycs	1.2e-16	0.506898	2.95e-12	11.5302	Upregulated	Match
Wdfy1	1.25e-16	-2.52077	3.07e-12	11.5129	Downregulated	Match
Syne1	2.51e-16	-1.70723	6.15e-12	11.2111	Downregulated	Match
Hsp90b1	2.61e-16	-0.512279	6.39e-12	11.1945	Downregulated	Match
Ssh2	3.13e-16	-0.75273	7.66e-12	11.1158	Downregulated	Match
Gjc3	3.63e-16	-2.33906	8.88e-12	11.0516	Downregulated	Match
Adarb2	4.71e-16	-1.19735	1.15e-11	10.9393	Downregulated	Match
Filip1l	5.05e-16	-1.89228	1.24e-11	10.9066	Downregulated	Match
Pik3c2g	5.46e-16	-3.19884	1.34e-11	10.8729	Downregulated	Match
Sox10	6.62e-16	-2.02502	1.62e-11	10.7905	Downregulated	Match
Gadl1	8.43e-16	-2.43771	2.06e-11	10.6861	Downregulated	Match
Cox8a	1.02e-15	0.320961	2.49e-11	10.6038	Upregulated	Match
Syt11	1.06e-15	-0.559737	2.6e-11	10.585	Downregulated	Match
Flt1	1.19e-15	-1.2569	2.91e-11	10.5361	Downregulated	Match
Tmeff2	1.23e-15	-1.34836	3.01e-11	10.5214	Downregulated	Match
Slc22a23	1.41e-15	-1.8821	3.45e-11	10.4622	Downregulated	Match
Nlgn1	1.5e-15	-1.25329	3.68e-11	10.4342	Downregulated	Match
Slc39a12	1.56e-15	-2.18665	3.81e-11	10.4191	Downregulated	Match
Plekhb1	2.5e-15	-1.48709	6.11e-11	10.214	Downregulated	Match
Lgmn	2.88e-15	-0.889934	7.05e-11	10.1518	Downregulated	Match
Epas1	3.18e-15	-1.40022	7.78e-11	10.109	Downregulated	Match
Gabrb1	3.26e-15	-1.38532	7.97e-11	10.0985	Downregulated	Match
Mlc1	3.73e-15	-0.97787	9.13e-11	10.0395	Downregulated	Match
Calm2	4.25e-15	0.405902	1.04e-10	9.98297	Upregulated	Match
Sptbn1	5.21e-15	-1.32017	1.27e-10	9.8962	Downregulated	Match
Mal	8.4e-15	-1.05237	2.06e-10	9.68613	Downregulated	Match
Tppp	9.61e-15	-2.13227	2.35e-10	9.62893	Downregulated	Match
Gltp	1.17e-14	-1.37523	2.85e-10	9.54516	Downregulated	Match
Csmd3	1.23e-14	-1.70712	3e-10	9.52288	Downregulated	Match
Slc16a2	1.35e-14	-0.975103	3.31e-10	9.48017	Downregulated	Match
Hes5	1.45e-14	1.32714	3.55e-10	9.44977	Upregulated	Match
Gpm6a	2.09e-14	-0.922826	5.12e-10	9.29073	Downregulated	Match
Exosc8	2.23e-14	0.733458	5.45e-10	9.2636	Upregulated	Match
Prdx4	2.41e-14	0.714753	5.9e-10	9.22915	Upregulated	Match
Ablim1	2.71e-14	-1.78226	6.63e-10	9.17849	Downregulated	Match
Slc6a1	3.18e-14	-1.20036	7.79e-10	9.10846	Downregulated	Match
Rpl24	3.63e-14	0.217918	8.87e-10	9.05208	Upregulated	Match
Gng12	3.9e-14	-1.1046	9.55e-10	9.02	Downregulated	Match
Chn2	4.15e-14	-1.66833	1.02e-09	8.9914	Downregulated	Match
Adgrl3	4.44e-14	-1.26492	1.09e-09	8.96257	Downregulated	Match
Abr	5e-14	-1.106	1.22e-09	8.91364	Downregulated	Match
Naaladl2	5.09e-14	-1.58038	1.24e-09	8.90658	Downregulated	Match
Hdac9	5.29e-14	-1.01439	1.29e-09	8.88941	Downregulated	Match
Trmt112	5.42e-14	0.532873	1.33e-09	8.87615	Upregulated	Match
Ndufab1	5.43e-14	0.512337	1.33e-09	8.87615	Upregulated	Match
Ttyh3	6.3e-14	-0.927575	1.54e-09	8.81248	Downregulated	Match
Ndrg2	6.33e-14	-0.527187	1.55e-09	8.80967	Downregulated	Match
Mdga2	6.42e-14	-1.40529	1.57e-09	8.8041	Downregulated	Match
Cspg4	7.32e-14	-2.15184	1.79e-09	8.74715	Downregulated	Match
Luzp2	9e-14	-1.02055	2.2e-09	8.65758	Downregulated	Match
Park7	9.34e-14	0.452208	2.29e-09	8.64016	Upregulated	Match
Rpl26	1.06e-13	0.241733	2.59e-09	8.5867	Upregulated	Match
Serinc4	1.22e-13	-2.39322	2.97e-09	8.52724	Downregulated	Match
Ubl3	1.25e-13	-1.17702	3.06e-09	8.51428	Downregulated	Match
Swi5	1.32e-13	0.416157	3.24e-09	8.48945	Upregulated	Match
Glud1	1.4e-13	-0.972041	3.43e-09	8.46471	Downregulated	Match
Tbca	1.77e-13	0.473239	4.34e-09	8.36251	Upregulated	Match
Rora	1.85e-13	-1.20384	4.52e-09	8.34486	Downregulated	Match
Cpq	1.91e-13	-1.64775	4.68e-09	8.32975	Downregulated	Match
Tmcc1	1.94e-13	-1.03134	4.74e-09	8.32422	Downregulated	Match
Slc1a1	2e-13	-2.38221	4.89e-09	8.31069	Downregulated	Match
Timp3	2e-13	-1.44391	4.9e-09	8.3098	Downregulated	Match
Fntb	2.05e-13	0.907592	5.01e-09	8.30016	Upregulated	Match
Tmem132d	2.56e-13	-2.55729	6.26e-09	8.20343	Downregulated	Match
Gclm	2.57e-13	0.308716	6.29e-09	8.20135	Upregulated	Match
Parvb	2.6e-13	-1.89628	6.37e-09	8.19586	Downregulated	Match
Ryr3	2.81e-13	-1.86074	6.88e-09	8.16241	Downregulated	Match
Dctpp1	2.87e-13	0.52723	7.02e-09	8.15366	Upregulated	Match
Aatk	3.23e-13	-1.8285	7.91e-09	8.10182	Downregulated	Match
Matn4	3.41e-13	-2.10984	8.35e-09	8.07831	Downregulated	Match
Tmem141	3.42e-13	-1.80384	8.38e-09	8.07676	Downregulated	Match
Psma6	4.33e-13	0.450391	1.06e-08	7.97469	Upregulated	Match
Sema6d	4.49e-13	-1.30146	1.1e-08	7.95861	Downregulated	Match
Psmc1	4.51e-13	0.521881	1.1e-08	7.95861	Upregulated	Match
Sap18	4.57e-13	0.566695	1.12e-08	7.95078	Upregulated	Match
Dhcr24	4.58e-13	-1.47346	1.12e-08	7.95078	Downregulated	Match
Olfr275	5.56e-13	-1.13097	1.36e-08	7.86646	Downregulated	Match
Gnas	5.67e-13	-0.345033	1.39e-08	7.85699	Downregulated	Match
Cacnb2	5.78e-13	-1.17553	1.42e-08	7.84771	Downregulated	Match
Dnm3	6.06e-13	-1.20176	1.48e-08	7.82974	Downregulated	Match
Rpl37a	6.15e-13	0.206113	1.5e-08	7.82391	Upregulated	Match
Kirrel3	7.15e-13	-1.54502	1.75e-08	7.75696	Downregulated	Match
Dag1	7.68e-13	-1.0993	1.88e-08	7.72584	Downregulated	Match
Igfbp5	8.78e-13	-0.840793	2.15e-08	7.66756	Downregulated	Match
Igsf9b	1.34e-12	-2.59794	3.28e-08	7.48413	Downregulated	Match
Ncam1	1.48e-12	-0.466802	3.62e-08	7.44129	Downregulated	Match
Pantr1	1.49e-12	0.279116	3.64e-08	7.4389	Upregulated	Match
Ndufa13	1.61e-12	0.430688	3.93e-08	7.40561	Upregulated	Match
Fgfr3	1.75e-12	-1.3733	4.28e-08	7.36856	Downregulated	Match
Slc6a9	1.94e-12	-2.24819	4.74e-08	7.32422	Downregulated	Match
Tlk1	2.07e-12	-1.26825	5.07e-08	7.29499	Downregulated	Match
Col4a1	2.16e-12	-1.15169	5.27e-08	7.27819	Downregulated	Match
Hint1	2.16e-12	0.325993	5.29e-08	7.27654	Upregulated	Match
Phldb1	2.28e-12	-1.66226	5.58e-08	7.25337	Downregulated	Match
Psma7	2.35e-12	0.366085	5.75e-08	7.24033	Upregulated	Match
Bmp4	2.42e-12	-2.83663	5.91e-08	7.22841	Downregulated	Match
Npas3	2.48e-12	-1.06868	6.07e-08	7.21681	Downregulated	Match
Slc13a3	2.69e-12	-1.87095	6.58e-08	7.18177	Downregulated	Match
Dscam	2.7e-12	-1.79369	6.61e-08	7.1798	Downregulated	Match
Kif1b	3.28e-12	-0.680574	8.02e-08	7.09583	Downregulated	Match
Fau	3.34e-12	0.214741	8.18e-08	7.08725	Upregulated	Match
Sfxn5	3.39e-12	-1.4513	8.3e-08	7.08092	Downregulated	Match
S1pr1	3.55e-12	-1.06468	8.68e-08	7.06148	Downregulated	Match
Lgi3	3.72e-12	-1.96872	9.1e-08	7.04096	Downregulated	Match
Rps16	3.76e-12	0.204686	9.2e-08	7.03621	Upregulated	Match
Trf	4.06e-12	-1.42914	9.94e-08	7.00261	Downregulated	Match
Atp5g2	4.11e-12	0.378451	1e-07	7	Upregulated	Match
Prdx1	4.34e-12	0.342847	1.06e-07	6.97469	Upregulated	Match
Ncam2	4.62e-12	-1.6231	1.13e-07	6.94692	Downregulated	Match
Ier2	4.66e-12	1.02824	1.14e-07	6.9431	Upregulated	Match
Dst	5.21e-12	-1.10819	1.27e-07	6.8962	Downregulated	Match
Psma1	5.28e-12	0.484976	1.29e-07	6.88941	Upregulated	Match
Il1rapl1	5.28e-12	-1.31281	1.29e-07	6.88941	Downregulated	Match
Tmem88b	5.29e-12	-2.03445	1.29e-07	6.88941	Downregulated	Match
Cnksr3	7.05e-12	-2.00253	1.72e-07	6.76447	Downregulated	Match
Prex2	8.13e-12	-1.57522	1.99e-07	6.70115	Downregulated	Match
Hypk	8.8e-12	0.424031	2.15e-07	6.66756	Upregulated	Match
Gas6	1.12e-11	-1.74172	2.73e-07	6.56384	Downregulated	Match
Acta2	1.12e-11	-2.29426	2.74e-07	6.56225	Downregulated	Match
Smim31	1.3e-11	-2.55213	3.19e-07	6.49621	Downregulated	Match
Paqr8	1.3e-11	-1.66163	3.19e-07	6.49621	Downregulated	Match
Limch1	1.38e-11	-1.67831	3.39e-07	6.4698	Downregulated	Match
Prkca	1.62e-11	-1.28473	3.96e-07	6.4023	Downregulated	Match
Grm7	1.65e-11	-1.8634	4.05e-07	6.39254	Downregulated	Match
Bace1	1.89e-11	-1.4651	4.62e-07	6.33536	Downregulated	Match
Mrpl30	2.46e-11	0.680365	6.01e-07	6.22113	Upregulated	Match
Dgkb	2.53e-11	-1.08336	6.19e-07	6.20831	Downregulated	Match
Brinp1	2.92e-11	-1.68383	7.14e-07	6.1463	Downregulated	Match
Lsm6	3.33e-11	0.428749	8.16e-07	6.08831	Upregulated	Match
Arpc1b	3.93e-11	-0.972791	9.61e-07	6.01728	Downregulated	Match
Ctnnd2	3.97e-11	-0.810547	9.72e-07	6.01233	Downregulated	Match
Fa2h	4.08e-11	-1.64815	9.98e-07	6.00087	Downregulated	Match
Atpif1	4.67e-11	0.273562	1.14e-06	5.9431	Upregulated	Match
Il1rap	5.27e-11	-1.83031	1.29e-06	5.88941	Downregulated	Match
Plxnb3	5.42e-11	-1.93136	1.33e-06	5.87615	Downregulated	Match
Tlcd4	5.55e-11	-1.67831	1.36e-06	5.86646	Downregulated	Match
Cd93	6.17e-11	-2.33278	1.51e-06	5.82102	Downregulated	Match
Cfap126	6.48e-11	-2.02978	1.59e-06	5.7986	Downregulated	Match
Gnao1	6.62e-11	-0.82812	1.62e-06	5.79048	Downregulated	Match
Zdhhc9	7.18e-11	-1.64549	1.76e-06	5.75449	Downregulated	Match
Gjc2	8.09e-11	-1.90439	1.98e-06	5.70333	Downregulated	Match
Fam107a	8.63e-11	-1.1011	2.11e-06	5.67572	Downregulated	Match
Sidt2	8.92e-11	-1.66468	2.18e-06	5.66154	Downregulated	Match
Atp1a1	9.48e-11	-1.25801	2.32e-06	5.63451	Downregulated	Match
Lrp1	9.49e-11	-0.953728	2.32e-06	5.63451	Downregulated	Match
Serpinh1	9.5e-11	-1.19439	2.32e-06	5.63451	Downregulated	Match
Cdh18	9.57e-11	-1.76374	2.34e-06	5.63078	Downregulated	Match
Cltc	1e-10	-0.943439	2.46e-06	5.60906	Downregulated	Match
Slc2a1	1.25e-10	-0.955738	3.07e-06	5.51286	Downregulated	Match
Ntsr2	1.39e-10	-0.760719	3.39e-06	5.4698	Downregulated	Match
Spef2	1.53e-10	-3.04915	3.75e-06	5.42597	Downregulated	Match
Cfap53	1.55e-10	-2.68282	3.79e-06	5.42136	Downregulated	Match
Eef2	1.68e-10	-0.348849	4.1e-06	5.38722	Downregulated	Match
Reps2	1.74e-10	-1.72447	4.26e-06	5.37059	Downregulated	Match
Supt4a	1.86e-10	0.755864	4.56e-06	5.34104	Upregulated	Match
Grm3	1.91e-10	-1.13807	4.68e-06	5.32975	Downregulated	Match
Rpl34	2e-10	0.199795	4.89e-06	5.31069	Upregulated	Match
Apcdd1	2e-10	-0.989083	4.9e-06	5.3098	Downregulated	Match
Rhob	2.09e-10	-0.773365	5.11e-06	5.29158	Downregulated	Match
Shisal1	2.17e-10	-1.88562	5.32e-06	5.27409	Downregulated	Match
Nol7	2.19e-10	0.391613	5.36e-06	5.27084	Upregulated	Match
Chst2	2.2e-10	-1.42766	5.37e-06	5.27003	Downregulated	Match
Trim9	2.23e-10	-1.11989	5.47e-06	5.26201	Downregulated	Match
Ank3	2.45e-10	-1.08449	5.99e-06	5.22257	Downregulated	Match
Polr1c	2.87e-10	0.767049	7.03e-06	5.15304	Upregulated	Match
Osbpl1a	3.07e-10	-1.47854	7.52e-06	5.12378	Downregulated	Match
Ppp3ca	3.3e-10	-0.897496	8.08e-06	5.09259	Downregulated	Match
Ptk2	3.92e-10	-0.892974	9.6e-06	5.01773	Downregulated	Match
Rpl39	3.98e-10	0.198876	9.74e-06	5.01144	Upregulated	Match
Mia	4.28e-10	-1.91148	1.05e-05	4.97881	Downregulated	Match
Pde4d	4.89e-10	-0.697785	1.2e-05	4.92082	Downregulated	Match
Sema5a	5.14e-10	-1.5185	1.26e-05	4.89963	Downregulated	Match
Sorl1	5.19e-10	-1.80784	1.27e-05	4.8962	Downregulated	Match
Tmem258	5.4e-10	0.403915	1.32e-05	4.87943	Upregulated	Match
Vcam1	5.45e-10	-1.24563	1.33e-05	4.87615	Downregulated	Match
Polr2j	5.51e-10	0.525229	1.35e-05	4.86967	Upregulated	Match
Alcam	5.6e-10	-1.50657	1.37e-05	4.86328	Downregulated	Match
Kcnma1	5.66e-10	-2.15913	1.38e-05	4.86012	Downregulated	Match
Tk1	6.55e-10	0.773972	1.6e-05	4.79588	Upregulated	Match
Dpy30	6.73e-10	0.429615	1.65e-05	4.78252	Upregulated	Match
Commd3	7.05e-10	0.517928	1.72e-05	4.76447	Upregulated	Match
Tril	7.49e-10	-1.27202	1.83e-05	4.73755	Downregulated	Match
Ephb1	7.52e-10	-1.35638	1.84e-05	4.73518	Downregulated	Match
Hspa8	8.01e-10	-0.230026	1.96e-05	4.70774	Downregulated	Match
Psme2b	8.48e-10	-1.36006	2.07e-05	4.68403	Downregulated	Match
Mrpl18	8.58e-10	0.521438	2.1e-05	4.67778	Upregulated	Match
Tspan15	8.84e-10	-1.73919	2.16e-05	4.66555	Downregulated	Match
Sec61g	8.93e-10	0.281852	2.18e-05	4.66154	Upregulated	Match
Dtna	9.04e-10	-0.658478	2.21e-05	4.65561	Downregulated	Match
Atf6	9.41e-10	-1.13568	2.3e-05	4.63827	Downregulated	Match
Sdc3	9.75e-10	-1.17672	2.39e-05	4.6216	Downregulated	Match
Zfp36l1	9.79e-10	-0.772747	2.4e-05	4.61979	Downregulated	Match
Acsl3	1.03e-09	-0.831916	2.53e-05	4.59688	Downregulated	Match
Lbp	1.07e-09	-3.96329	2.63e-05	4.58004	Downregulated	Match
Sez6l	1.25e-09	-1.54903	3.06e-05	4.51428	Downregulated	Match
Maf	1.35e-09	-1.74878	3.29e-05	4.4828	Downregulated	Match
Gins4	1.47e-09	0.785393	3.6e-05	4.4437	Upregulated	Match
Eef1d	1.52e-09	0.567243	3.73e-05	4.42829	Upregulated	Match
Cfap43	1.55e-09	-1.68383	3.79e-05	4.42136	Downregulated	Match
Abat	1.76e-09	-1.06425	4.32e-05	4.36452	Downregulated	Match
Ampd3	1.79e-09	-1.91794	4.38e-05	4.35853	Downregulated	Match
Dab1	1.97e-09	-0.872043	4.82e-05	4.31695	Downregulated	Match
Psmb7	2.12e-09	0.328	5.19e-05	4.28483	Upregulated	Match
Ppp1r16b	2.2e-09	-1.513	5.38e-05	4.26922	Downregulated	Match
Tulp4	2.33e-09	-0.683694	5.7e-05	4.24413	Downregulated	Match
Nfia	2.48e-09	-0.467127	6.06e-05	4.21753	Downregulated	Match
Ecrg4	2.52e-09	-2.28981	6.17e-05	4.20971	Downregulated	Match
Slc1a4	2.56e-09	-0.964718	6.26e-05	4.20343	Downregulated	Match
Tmem163	2.72e-09	-1.71162	6.65e-05	4.17718	Downregulated	Match
Ccdc152	2.82e-09	-2.37053	6.9e-05	4.16115	Downregulated	Match
Il6st	2.85e-09	-1.37358	6.97e-05	4.15677	Downregulated	Match
Fam122a	2.92e-09	1.66842	7.14e-05	4.1463	Upregulated	Match
Unc5c	2.97e-09	-1.99787	7.27e-05	4.13847	Downregulated	Match
Slc7a10	3.04e-09	-1.27284	7.44e-05	4.12843	Downregulated	Match
Nmbr	3.15e-09	-2.10984	7.7e-05	4.11351	Downregulated	Match
Sesn3	3.21e-09	-1.04684	7.84e-05	4.10568	Downregulated	Match
Dpysl2	3.28e-09	-0.470711	8.03e-05	4.09528	Downregulated	Match
Haus1	3.35e-09	1.02439	8.19e-05	4.08672	Upregulated	Match
Ccdc141	3.6e-09	-1.44182	8.82e-05	4.05453	Downregulated	Match
Psmb6	3.65e-09	0.298868	8.94e-05	4.04866	Upregulated	Match
Calml4	3.95e-09	-3.52077	9.67e-05	4.01457	Downregulated	Match
Arhgap31	4.03e-09	-1.49018	9.86e-05	4.00612	Downregulated	Match
Ndufb5	4.12e-09	0.472453	0.000100893	3.99614	Upregulated	Match
Slc22a17	4.43e-09	-1.02608	0.000108278	3.96546	Downregulated	Match
Macf1	4.82e-09	-0.583938	0.000118026	3.92802	Downregulated	Match
Efcab5	4.84e-09	-1.35185	0.000118341	3.92686	Downregulated	Match
Erbb4	4.92e-09	-0.757042	0.000120332	3.91962	Downregulated	Match
Ptprm	5.05e-09	-1.32017	0.000123643	3.90783	Downregulated	Match
Ost4	5.21e-09	0.515814	0.00012747	3.89459	Upregulated	Match
Bmp6	5.22e-09	-1.86924	0.000127685	3.89386	Downregulated	Match
Cox7a2	6.07e-09	0.213681	0.000148584	3.82803	Upregulated	Match
Anp32b	6.69e-09	0.372317	0.00016363	3.78614	Upregulated	Match
mt-Nd5	6.84e-09	-0.313882	0.000167407	3.77623	Downregulated	Match
Fry	6.88e-09	-0.88716	0.000168309	3.77389	Downregulated	Match
Srcin1	6.94e-09	-1.68282	0.00016993	3.76973	Downregulated	Match
Cenpq	7.11e-09	0.764634	0.000174059	3.7593	Upregulated	Match
Smim20	7.13e-09	0.772247	0.000174468	3.75828	Upregulated	Match
Mrpl20	7.46e-09	0.487024	0.000182628	3.73843	Upregulated	Match
Leng8	7.64e-09	-1.22296	0.0001869	3.72839	Downregulated	Match
Npc1	7.74e-09	-1.3663	0.000189469	3.72246	Downregulated	Match
Mbnl2	7.82e-09	-0.851355	0.000191287	3.71831	Downregulated	Match
Cxcl14	8.23e-09	-1.16894	0.000201481	3.69577	Downregulated	Match
Ppie	8.32e-09	0.750504	0.000203563	3.6913	Upregulated	Match
Cdh11	8.41e-09	-1.59374	0.000205751	3.68666	Downregulated	Match
Eef1e1	8.85e-09	0.597128	0.00021655	3.66444	Upregulated	Match
Ube2l3	9.7e-09	0.403542	0.000237336	3.62464	Upregulated	Match
Rps15	1.01e-08	0.152245	0.000246879	3.60752	Upregulated	Match
Ydjc	1.04e-08	-1.86869	0.000253892	3.59535	Downregulated	Match
Arhgef28	1.05e-08	-1.89668	0.000255727	3.59222	Downregulated	Match
Abca1	1.05e-08	-1.04272	0.000256938	3.59017	Downregulated	Match
Fam221b	1.16e-08	-2.58114	0.000284279	3.54626	Downregulated	Match
Trpm4	1.2e-08	-2.06826	0.000294292	3.53122	Downregulated	Match
Psmb1	1.28e-08	0.263413	0.00031403	3.50303	Upregulated	Match
Timm23	1.3e-08	0.491048	0.000318255	3.49722	Upregulated	Match
Ak9	1.31e-08	-2.4984	0.000320442	3.49425	Downregulated	Match
Sdhd	1.31e-08	0.773247	0.000321622	3.49265	Upregulated	Match
Coq7	1.41e-08	0.542687	0.000346161	3.46072	Upregulated	Match
Rnf7	1.43e-08	0.445436	0.00035072	3.45504	Upregulated	Match
Rsph1	1.51e-08	-1.80522	0.000370474	3.43124	Downregulated	Match
Tmem178b	1.58e-08	-1.09003	0.00038575	3.41369	Downregulated	Match
Ccdc124	1.58e-08	0.467597	0.0003867	3.41263	Upregulated	Match
Olig2	1.59e-08	-0.9849	0.000389529	3.40946	Downregulated	Match
Itgav	1.66e-08	-1.34687	0.000405945	3.39153	Downregulated	Match
Chchd6	1.73e-08	0.794178	0.000423292	3.37336	Upregulated	Match
Agpat3	1.97e-08	-0.969472	0.000480819	3.31802	Downregulated	Match
Mgat5	2.05e-08	-0.843049	0.000500398	3.30068	Downregulated	Match
Sptan1	2.12e-08	-0.904941	0.000519203	3.28466	Downregulated	Match
Neu4	2.17e-08	-2.46942	0.000531518	3.27448	Downregulated	Match
Crym	2.2e-08	-0.842024	0.000539503	3.26801	Downregulated	Match
Lsm4	2.25e-08	0.299359	0.000551426	3.25851	Upregulated	Match
Cenpm	2.28e-08	0.652073	0.000558889	3.25267	Upregulated	Match
Dock4	2.29e-08	-1.05063	0.000560187	3.25167	Downregulated	Match
Hspa2	2.34e-08	-1.63976	0.000571992	3.24261	Downregulated	Match
Ppp2r2b	2.39e-08	-1.25244	0.000585542	3.23244	Downregulated	Match
Spag16	2.41e-08	-1.29163	0.000589083	3.22982	Downregulated	Match
Fam20a	2.47e-08	-2.01534	0.000603797	3.21911	Downregulated	Match
Erh	2.52e-08	0.222437	0.000617266	3.20953	Upregulated	Match
Myo7a	2.67e-08	-2.04272	0.000652559	3.18538	Downregulated	Match
Dlg2	2.68e-08	-1.10478	0.000654838	3.18387	Downregulated	Match
Rbmx2	3.13e-08	0.837883	0.000766371	3.11556	Upregulated	Match
Pygb	3.3e-08	-0.871859	0.000808193	3.09248	Downregulated	Match
Epn2	3.44e-08	-1.35466	0.000841764	3.07481	Downregulated	Match
Gpm6b	3.57e-08	-0.253129	0.000874764	3.05811	Downregulated	Match
Crip2	3.63e-08	0.425669	0.000887141	3.05201	Upregulated	Match
Ndufs3	3.7e-08	0.523626	0.000904192	3.04374	Upregulated	Match
Nhsl1	3.81e-08	-1.45038	0.000932572	3.03032	Downregulated	Match
Inpp5d	3.86e-08	-1.67831	0.000943633	3.0252	Downregulated	Match
Elovl7	3.97e-08	-2.09042	0.000971732	3.01245	Downregulated	Match
Pcp4	3.97e-08	-1.01085	0.000971999	3.01233	Downregulated	Match
Hepacam	4e-08	-0.71879	0.000979083	3.00918	Downregulated	Match
Trim47	4.13e-08	-3.40529	0.00101135	2.9951	Downregulated	Match
Mtdh	4.69e-08	-0.400837	0.00114731	2.94032	Downregulated	Match
Snhg9	4.8e-08	0.525316	0.00117507	2.92994	Upregulated	Match
Timp2	5.08e-08	-1.38164	0.00124299	2.90553	Downregulated	Match
Pdgfrb	5.13e-08	-1.62003	0.00125544	2.9012	Downregulated	Match
Ascc3	5.49e-08	-1.2086	0.001344	2.8716	Downregulated	Match
Cdhr4	5.55e-08	-2.99025	0.00135698	2.86743	Downregulated	Match
Ddr1	5.75e-08	-0.691045	0.00140662	2.85182	Downregulated	Match
Mink1	5.87e-08	-1.55263	0.00143578	2.84291	Downregulated	Match
Ifi27	5.96e-08	1.01285	0.00145884	2.83599	Upregulated	Match
F3	6.04e-08	-1.05165	0.00147843	2.8302	Downregulated	Match
Gxylt2	6.19e-08	-1.74633	0.00151405	2.81986	Downregulated	Match
Tmem106b	6.44e-08	-1.40529	0.00157582	2.80249	Downregulated	Match
Ptprj	6.48e-08	-1.30971	0.00158463	2.80007	Downregulated	Match
Ccdc88a	6.67e-08	-0.56527	0.00163087	2.78758	Downregulated	Match
Gabbr1	6.71e-08	-0.914793	0.00164172	2.7847	Downregulated	Match
Trio	6.87e-08	-0.992968	0.00168146	2.77431	Downregulated	Match
Eml1	7.14e-08	-1.08336	0.00174751	2.75758	Downregulated	Match
Snx22	7.17e-08	-1.78862	0.00175528	2.75565	Downregulated	Match
Cope	7.35e-08	0.416082	0.00179754	2.74532	Upregulated	Match
Ssbp1	7.51e-08	0.4817	0.00183876	2.73547	Upregulated	Match
Psmc2	7.73e-08	0.50673	0.00189252	2.72296	Upregulated	Match
Gkn3	8.18e-08	-4.14226	0.00200269	2.69839	Downregulated	Match
Kcnip1	8.33e-08	-1.30777	0.00203828	2.69074	Downregulated	Match
Rpl37	8.41e-08	0.166754	0.00205778	2.6866	Upregulated	Match
Mfap4	8.59e-08	1.30305	0.00210264	2.67724	Upregulated	Match
Tm9sf3	8.62e-08	-0.842467	0.00210954	2.67581	Downregulated	Match
Nlgn3	8.63e-08	-1.36395	0.00211272	2.67516	Downregulated	Match
Olfr77	8.91e-08	-2.12411	0.00218097	2.66135	Downregulated	Match
Pde4b	9.61e-08	-0.97787	0.0023517	2.62862	Downregulated	Match
Atxn7l3b	9.72e-08	-0.259129	0.00237875	2.62365	Downregulated	Match
Pik3r1	9.75e-08	-0.925863	0.00238495	2.62252	Downregulated	Match
Esd	1.01e-07	0.466747	0.0024684	2.60758	Upregulated	Match
Zfp932	1.05e-07	1.36128	0.00256141	2.59152	Upregulated	Match
Ctsh	1.12e-07	-1.29838	0.00273593	2.56289	Downregulated	Match
Prkg1	1.17e-07	-1.2006	0.00285595	2.54425	Downregulated	Match
Timp4	1.18e-07	-0.998246	0.00287669	2.54111	Downregulated	Match
Paqr7	1.21e-07	-1.52815	0.00294957	2.53024	Downregulated	Match
Lmo2	1.22e-07	-1.7562	0.00298417	2.52518	Downregulated	Match
Capsl	1.24e-07	-2.26779	0.00304311	2.51668	Downregulated	Match
Tpp1	1.25e-07	-1.42699	0.00305185	2.51544	Downregulated	Match
Agrn	1.27e-07	-0.852271	0.00310481	2.50796	Downregulated	Match
Glp2r	1.3e-07	-1.66279	0.00317711	2.49797	Downregulated	Match
Sv2a	1.32e-07	-1.27976	0.00322069	2.49205	Downregulated	Match
Pop4	1.33e-07	0.535661	0.00325148	2.48792	Upregulated	Match
Vit	1.38e-07	-1.91719	0.00337633	2.47155	Downregulated	Match
Arhgap24	1.4e-07	-2.16272	0.00343606	2.46394	Downregulated	Match
Nrbp2	1.42e-07	-1.32668	0.00347466	2.45909	Downregulated	Match
Fam32a	1.48e-07	0.568824	0.00361453	2.44195	Upregulated	Match
Spata6l	1.51e-07	-2.0009	0.00368984	2.43299	Downregulated	Match
Kif6	1.65e-07	-2.55729	0.00402568	2.39516	Downregulated	Match
Abhd2	1.65e-07	-1.09229	0.00404207	2.3934	Downregulated	Match
Prkd1	1.68e-07	-0.922898	0.004112	2.38595	Downregulated	Match
Tspan3	1.77e-07	-0.409983	0.00432173	2.36434	Downregulated	Match
Secisbp2l	1.86e-07	-0.975607	0.00454004	2.34294	Downregulated	Match
Spire1	1.86e-07	-0.928853	0.00454546	2.34242	Downregulated	Match
Atp2a2	1.88e-07	-0.697472	0.00460992	2.33631	Downregulated	Match
Tcf12	1.9e-07	-0.650136	0.00465261	2.3323	Downregulated	Match
Tlcd1	1.92e-07	-1.00045	0.00469978	2.32792	Downregulated	Match
Lage3	1.94e-07	0.494182	0.00474924	2.32338	Upregulated	Match
Nkain2	1.97e-07	-0.894622	0.00482491	2.31651	Downregulated	Match
Eps8	2.03e-07	-1.74994	0.00495502	2.30495	Downregulated	Match
Fads1	2.11e-07	-0.860406	0.00515539	2.28774	Downregulated	Match
Gpam	2.2e-07	-0.898331	0.00537566	2.26957	Downregulated	Match
Anapc15	2.27e-07	0.646637	0.00556567	2.25448	Upregulated	Match
Ccdc80	2.32e-07	-1.64815	0.00568647	2.24516	Downregulated	Match
Ppfibp1	2.33e-07	-1.31293	0.00570742	2.24356	Downregulated	Match
Fuz	2.35e-07	-1.58586	0.00574572	2.24066	Downregulated	Match
Igsf11	2.39e-07	-0.977372	0.00584582	2.23315	Downregulated	Match
Pdlim5	2.44e-07	-1.17397	0.00596175	2.22463	Downregulated	Match
Slc44a5	2.55e-07	-1.0455	0.0062505	2.20409	Downregulated	Match
Elp5	2.67e-07	0.606953	0.00654375	2.18417	Upregulated	Match
Tgfbr2	2.74e-07	-1.56283	0.00671339	2.17306	Downregulated	Match
Zswim6	2.87e-07	-0.72942	0.00702076	2.15362	Downregulated	Match
Tafa5	3.02e-07	-1.11841	0.00738405	2.13171	Downregulated	Match
S1pr5	3.03e-07	-2.16825	0.00740691	2.13036	Downregulated	Match
Dock10	3.03e-07	-1.38376	0.0074151	2.12988	Downregulated	Match
Hspg2	3.32e-07	-1.92995	0.00812956	2.08993	Downregulated	Match
Neo1	3.45e-07	-0.977197	0.00844786	2.07325	Downregulated	Match
Ank	3.47e-07	-1.11657	0.00848536	2.07133	Downregulated	Match
Arhgap5	3.51e-07	-0.846801	0.00859374	2.06582	Downregulated	Match
Uso1	3.62e-07	-0.884459	0.00886422	2.05236	Downregulated	Match
Adgrb3	3.69e-07	-0.804898	0.0090283	2.04439	Downregulated	Match
Zfp366	3.72e-07	-2.46418	0.00910971	2.0405	Downregulated	Match
Nhp2	3.74e-07	0.400514	0.00914104	2.039	Upregulated	Match
Hbegf	3.9e-07	-1.54412	0.00954761	2.02011	Downregulated	Match
Grm5	3.93e-07	-1.56226	0.00962268	2.0167	Downregulated	Match
Arpp19	4.14e-07	0.32333	0.0101392	1.994	Upregulated	Match
Atp8a1	4.27e-07	-1.04029	0.0104393	1.98133	Downregulated	Match
Eny2	4.28e-07	0.314759	0.0104818	1.97957	Upregulated	Match
Scn8a	4.4e-07	-1.09904	0.010777	1.9675	Downregulated	Match
Rpl18	4.42e-07	0.179004	0.0108188	1.96582	Upregulated	Match
Fhl1	4.48e-07	-0.975214	0.0109715	1.95974	Downregulated	Match
C1qtnf5	4.6e-07	-2.29163	0.0112671	1.94819	Downregulated	Match
Ubb	4.84e-07	0.219981	0.0118319	1.92695	Upregulated	Match
Gabbr2	4.93e-07	-1.54731	0.0120625	1.91856	Downregulated	Match
Ccr9	5.01e-07	-2.65683	0.012258	1.91158	Downregulated	Match
Gnaq	5.22e-07	-0.719741	0.0127845	1.89332	Downregulated	Match
Fgfr2	5.23e-07	-0.419249	0.0128081	1.89251	Downregulated	Match
Clstn1	5.79e-07	-0.890037	0.0141593	1.84896	Downregulated	Match
Ptprd	5.82e-07	-0.731447	0.0142457	1.84632	Downregulated	Match
Sik3	5.85e-07	-0.884981	0.0143217	1.844	Downregulated	Match
Extl3	5.93e-07	-1.05622	0.0145132	1.83824	Downregulated	Match
Ermn	6.22e-07	-0.992281	0.0152153	1.81772	Downregulated	Match
Gsn	6.23e-07	-0.983827	0.0152491	1.81676	Downregulated	Match
Creb3l2	6.27e-07	-1.5174	0.0153351	1.81431	Downregulated	Match
Prelp	6.29e-07	-1.80305	0.0153899	1.81276	Downregulated	Match
Serinc5	6.49e-07	-1.34389	0.0158782	1.7992	Downregulated	Match
Tjp1	6.7e-07	-0.721475	0.0163928	1.78535	Downregulated	Match
Acap2	6.79e-07	-1.21792	0.0166191	1.77939	Downregulated	Match
B3gat1	6.95e-07	-1.437	0.0170069	1.76937	Downregulated	Match
Ppp1r14b	6.96e-07	0.353882	0.0170222	1.76898	Upregulated	Match
Farp1	7.01e-07	-0.899763	0.0171531	1.76566	Downregulated	Match
Robo2	7.23e-07	-0.570102	0.0176794	1.75253	Downregulated	Match
Elmod1	7.38e-07	-1.74233	0.0180481	1.74357	Downregulated	Match
Vldlr	7.65e-07	-1.86472	0.0187152	1.72781	Downregulated	Match
Anxa2	7.67e-07	-1.47637	0.0187563	1.72685	Downregulated	Match
Slc27a1	7.68e-07	-1.09717	0.0187956	1.72594	Downregulated	Match
Xylt1	7.75e-07	-1.19044	0.0189563	1.72225	Downregulated	Match
Pdcd4	8.41e-07	-0.710917	0.0205882	1.68638	Downregulated	Match
Baalc	8.57e-07	-1.27405	0.0209707	1.67839	Downregulated	Match
H1f10	9.15e-07	0.657991	0.0223906	1.64993	Upregulated	Match
Grid1	9.36e-07	-1.48871	0.0229139	1.6399	Downregulated	Match
Foxo1	9.54e-07	-1.14714	0.0233403	1.63189	Downregulated	Match
Aff2	9.56e-07	-1.71341	0.0233862	1.63104	Downregulated	Match
Gas5	9.56e-07	0.24243	0.0233916	1.63094	Upregulated	Match
Ptpro	1.03e-06	-1.72722	0.0253035	1.59682	Downregulated	Match
Vtn	1.07e-06	-1.16498	0.0261033	1.5833	Downregulated	Match
Lin28b	1.08e-06	1.67387	0.0265057	1.57666	Upregulated	Match
Camk2d	1.12e-06	-1.03916	0.0272835	1.5641	Downregulated	Match
Slc13a5	1.13e-06	-2.14226	0.0276031	1.55904	Downregulated	Match
Tmem132b	1.16e-06	-1.23537	0.0283503	1.54744	Downregulated	Match
Pcp4l1	1.17e-06	-1.70075	0.0287372	1.54156	Downregulated	Match
Megf10	1.18e-06	-2.02678	0.0288109	1.54044	Downregulated	Match
Agap1	1.19e-06	-1.0009	0.0292125	1.53443	Downregulated	Match
Adgrb1	1.22e-06	-1.15184	0.0297885	1.52595	Downregulated	Match
Tns3	1.22e-06	-0.864336	0.0299193	1.52405	Downregulated	Match
Col1a2	1.23e-06	-1.4542	0.0302113	1.51983	Downregulated	Match
Slc7a11	1.26e-06	-1.25204	0.0308767	1.51037	Downregulated	Match
Septin2.1	1.28e-06	-0.696545	0.0313756	1.50341	Downregulated	Match
Dpp10	1.29e-06	-1.40529	0.0315496	1.50101	Downregulated	Match
Ccdc148	1.3e-06	-1.56355	0.0318693	1.49663	Downregulated	Match
Dnaaf9	1.32e-06	-0.50622	0.0323811	1.48971	Downregulated	Match
Cdk18	1.4e-06	-3.86472	0.0342886	1.46485	Downregulated	Match
Pls3	1.41e-06	-1.3248	0.0345407	1.46167	Downregulated	Match
Hmgcs2	1.46e-06	-1.5917	0.0356469	1.44798	Downregulated	Match
Nceh1	1.49e-06	-2.40529	0.0365028	1.43767	Downregulated	Match
Atp5g3	1.5e-06	0.209363	0.0366618	1.43579	Upregulated	Match
Hmcn1	1.56e-06	-1.4526	0.0381784	1.41818	Downregulated	Match
Itpkb	1.58e-06	-1.65683	0.0387075	1.4122	Downregulated	Match
Slc7a5	1.62e-06	-0.800429	0.0397529	1.40063	Downregulated	Match
Phyhipl	1.62e-06	-0.763054	0.0397567	1.40059	Downregulated	Match
Ccdc146	1.64e-06	-1.94232	0.0402449	1.39529	Downregulated	Match
Uchl3	1.66e-06	0.466324	0.0407157	1.39024	Upregulated	Match
Nim1k	1.73e-06	-0.957832	0.0422323	1.37435	Downregulated	Match
Cdh1	1.74e-06	-1.79895	0.0425259	1.37135	Downregulated	Match
Plcxd3	1.79e-06	-1.47637	0.0438316	1.35821	Downregulated	Match
Ddhd1	1.9e-06	-0.929558	0.0465926	1.33168	Downregulated	Match
Kcnj16	1.93e-06	-1.47241	0.0471462	1.32655	Downregulated	Match
Epb41l3	1.95e-06	-0.997206	0.0477462	1.32106	Downregulated	Match
Vwa1	1.96e-06	-1.29838	0.047913	1.31955	Downregulated	Match
Scg3	1.98e-06	-0.608591	0.048397	1.31518	Downregulated	Match
Nipal4	2.04e-06	-3.44482	0.0499099	1.30181	Downregulated	Match
Gphn	2.06e-06	-0.768798	0.0504397	1.29723	Downregulated	Match
Mif	2.12e-06	0.26577	0.0519939	1.28405	Upregulated	Match
Ets1	2.16e-06	-1.18646	0.052793	1.27742	Downregulated	Match
Efnb3	2.16e-06	-1.128	0.0528089	1.27729	Downregulated	Match
Cfap91	2.17e-06	-2.89072	0.0531299	1.27466	Downregulated	Match
Cd34	2.23e-06	-1.58586	0.0545532	1.26318	Downregulated	Match
Pitpnc1	2.25e-06	-0.712931	0.0550246	1.25944	Downregulated	Match
Cdc42bpb	2.25e-06	-1.07942	0.0550803	1.259	Downregulated	Match
Ust	2.28e-06	-1.40529	0.0556786	1.25431	Downregulated	Match
Cacnb4	2.28e-06	-1.39291	0.0557305	1.25391	Downregulated	Match
Lama2	2.37e-06	-1.34389	0.0579198	1.23717	Downregulated	Match
Ccpg1	2.49e-06	-1.1368	0.060993	1.21472	Downregulated	Match
Ldlrad4	2.49e-06	-1.0695	0.0609995	1.21467	Downregulated	Match
Rapgef5	2.5e-06	-1.14226	0.0611335	1.21372	Downregulated	Match
Lrrn1	2.54e-06	-0.864384	0.0620516	1.20725	Downregulated	Match
Nxph1	2.54e-06	-1.43504	0.0620718	1.20711	Downregulated	Match
Ssh3	2.57e-06	-2.78995	0.0628428	1.20174	Downregulated	Match
Asic2	2.59e-06	-1.1479	0.0633653	1.19815	Downregulated	Match
Dock6	2.66e-06	-1.62768	0.065106	1.18638	Downregulated	Match
Ppp1r11	2.68e-06	0.389046	0.0655772	1.18325	Upregulated	Match
Plxnb1	2.7e-06	-0.780251	0.066024	1.1803	Downregulated	Match
Baiap2	2.71e-06	-1.87095	0.0662614	1.17874	Downregulated	Match
Dnajc19	2.76e-06	0.419176	0.0675602	1.17031	Upregulated	Match
Eif4g3	2.78e-06	-0.56041	0.0681201	1.16672	Downregulated	Match
Sorbs3	2.79e-06	-1.437	0.0681603	1.16647	Downregulated	Match
Daam2	2.8e-06	-1.6463	0.0685632	1.16391	Downregulated	Match
Rims2	2.81e-06	-0.779686	0.0687231	1.1629	Downregulated	Match
Tspan12	2.81e-06	-1.1877	0.0687873	1.16249	Downregulated	Match
Pacs2	2.88e-06	-1.026	0.0704355	1.15221	Downregulated	Match
Etnk1	2.9e-06	-0.910526	0.0708512	1.14965	Downregulated	Match
Emd	2.91e-06	0.340044	0.0712362	1.1473	Upregulated	Match
Chst11	2.98e-06	-1.33278	0.0728111	1.1378	Downregulated	Match
Cript	3.09e-06	0.444814	0.0756164	1.12138	Upregulated	Match
Ctnna3	3.1e-06	-1.17083	0.0759247	1.11962	Downregulated	Match
Slc41a1	3.12e-06	-1.28888	0.076323	1.11734	Downregulated	Match
Carmil1	3.21e-06	-1.17027	0.07848	1.10524	Downregulated	Match
Ap2s1	3.22e-06	0.383575	0.0788905	1.10298	Upregulated	Match
Grik4	3.28e-06	-1.51632	0.0802346	1.09564	Downregulated	Match
Sgcd	3.29e-06	-1.28545	0.0804144	1.09467	Downregulated	Match
Itgb5	3.42e-06	-1.41823	0.0836041	1.07777	Downregulated	Match
Tmem229a	3.43e-06	-1.59292	0.0839483	1.07599	Downregulated	Match
Csdc2	3.45e-06	-1.23126	0.0843092	1.07412	Downregulated	Match
Esam	3.49e-06	-1.13636	0.0853584	1.06875	Downregulated	Match
Adamts20	3.53e-06	-1.67277	0.0863642	1.06367	Downregulated	Match
Marchf8	3.55e-06	-0.970076	0.0868558	1.0612	Downregulated	Match
Has2os	3.58e-06	-1.90779	0.0876874	1.05706	Downregulated	Match
Acsl6	3.75e-06	-0.944317	0.0918623	1.03686	Downregulated	Match
Fcrls	3.79e-06	-1.17647	0.0927127	1.03286	Downregulated	Match
Tmem50b	3.87e-06	-1.12222	0.0946336	1.02395	Downregulated	Match
Reep3	3.9e-06	-0.65739	0.095311	1.02086	Downregulated	Match
Dgat2	3.95e-06	-1.91986	0.0967274	1.01445	Downregulated	Match
Sema3d	3.96e-06	-2.08882	0.0968698	1.01381	Downregulated	Match
Rps15a	3.96e-06	0.143562	0.0969132	1.01362	Upregulated	Match
Ndufs6	3.98e-06	0.298316	0.0974279	1.01132	Upregulated	Match
Wdr49	4.14e-06	-2.55729	0.101294	0.994417	Downregulated	Match
Snrnp27	4.22e-06	0.350908	0.103202	0.986313	Upregulated	Match
Capn5	4.24e-06	-1.82033	0.103672	0.984339	Downregulated	Match
Rap2a	4.3e-06	-0.999034	0.105302	0.977565	Downregulated	Match
Arl6	4.47e-06	0.875891	0.109425	0.960884	Upregulated	Match
Mrps12	4.65e-06	0.475997	0.113898	0.943483	Upregulated	Match
Creg1	4.66e-06	-0.915486	0.113975	0.943191	Downregulated	Match
Cadm4	4.81e-06	-0.701233	0.11781	0.928818	Downregulated	Match
Cdc123	4.9e-06	0.384362	0.119814	0.921493	Upregulated	Match
Aig1	4.9e-06	-1.59562	0.11996	0.920965	Downregulated	Match
Evi5l	4.91e-06	-1.1943	0.120249	0.919919	Downregulated	Match
Mast4	4.94e-06	-0.97127	0.120899	0.917579	Downregulated	Match
Dok6	4.94e-06	-1.60692	0.120925	0.917485	Downregulated	Match
Atp5o	4.97e-06	0.200625	0.121669	0.91482	Upregulated	Match
Adam15	4.98e-06	-1.59794	0.121804	0.914337	Downregulated	Match
Cachd1	5.01e-06	-1.27639	0.122473	0.911959	Downregulated	Match
Dnph1	5.14e-06	0.752459	0.125681	0.900732	Upregulated	Match
Pdgfb	5.21e-06	-1.53654	0.127545	0.894336	Downregulated	Match
Map7d1	5.23e-06	-0.690106	0.127976	0.89287	Downregulated	Match
Sspn	5.39e-06	-1.60882	0.131958	0.879563	Downregulated	Match
Lrrtm2	5.57e-06	-2.23537	0.136372	0.865275	Downregulated	Match
Sdc4	5.6e-06	-1.12372	0.136972	0.863369	Downregulated	Match
Itih5	5.66e-06	-1.4984	0.138551	0.85839	Downregulated	Match
Ghr	5.75e-06	-1.55151	0.140815	0.851353	Downregulated	Match
Shc4	5.81e-06	-2.05063	0.142176	0.847175	Downregulated	Match
Elapor1	5.89e-06	-2.11801	0.144185	0.84108	Downregulated	Match
Apbb2	5.9e-06	-0.956105	0.144284	0.840782	Downregulated	Match
Aplp2	5.94e-06	-0.640779	0.145296	0.837746	Downregulated	Match
Tmem108	5.95e-06	-0.843412	0.145627	0.836758	Downregulated	Match
Smim8	5.96e-06	0.533998	0.145794	0.836261	Upregulated	Match
Dusp7	6.26e-06	-1.84586	0.153147	0.814892	Downregulated	Match
Ptpra	6.27e-06	-0.487284	0.153359	0.81429	Downregulated	Match
Magi2	6.32e-06	-0.637952	0.154583	0.810837	Downregulated	Match
Pdzd8	6.39e-06	-1.23096	0.156251	0.806177	Downregulated	Match
Aifm3	6.43e-06	-1.59085	0.157426	0.802923	Downregulated	Match
Igsf8	6.58e-06	-0.595683	0.160905	0.793429	Downregulated	Match
Ccdc30	6.7e-06	-1.16991	0.163847	0.785563	Downregulated	Match
Midn	6.91e-06	-0.74104	0.16896	0.772215	Downregulated	Match
Hectd1	7.03e-06	-0.722773	0.171967	0.764555	Downregulated	Match
Cdc37l1	7.04e-06	-0.646912	0.172276	0.763776	Downregulated	Match
Ermp1	7.15e-06	-1.34389	0.174992	0.756981	Downregulated	Match
Cfap52	7.26e-06	-2.47241	0.177643	0.750452	Downregulated	Match
Airn	7.29e-06	-1.04272	0.178384	0.748644	Downregulated	Match
Slc37a2	7.56e-06	-1.54117	0.184973	0.732891	Downregulated	Match
Wnk1	7.72e-06	-0.722402	0.188965	0.723619	Downregulated	Match
Sel1l	8.04e-06	-0.713413	0.196634	0.706341	Downregulated	Match
Ptgfrn	8.04e-06	-1.68093	0.196835	0.705899	Downregulated	Match
Pbxip1	8.2e-06	-1.18956	0.200549	0.697779	Downregulated	Match
Rnd2	8.24e-06	-0.94744	0.20164	0.695424	Downregulated	Match
Son	8.25e-06	-0.165803	0.201847	0.694977	Downregulated	Match
Padi2	8.33e-06	-1.89072	0.203805	0.690784	Downregulated	Match
Kndc1	8.33e-06	-1.11101	0.203929	0.690521	Downregulated	Match
Maml2	8.35e-06	-0.795382	0.204421	0.689474	Downregulated	Match
Thra	8.36e-06	-0.659207	0.204475	0.689359	Downregulated	Match
Eif3k	8.83e-06	0.296938	0.216018	0.665511	Upregulated	Match
Cenpw	8.87e-06	0.403241	0.216961	0.663619	Upregulated	Match
Spats2l	8.99e-06	-1.59477	0.21995	0.657676	Downregulated	Match
Camk2n1	9.22e-06	-0.91719	0.225495	0.646863	Downregulated	Match
Nek7	9.27e-06	-0.906485	0.22693	0.644108	Downregulated	Match
Sorbs1	9.52e-06	-0.693796	0.233007	0.632631	Downregulated	Match
Ssr3	9.62e-06	-0.58487	0.235301	0.628375	Downregulated	Match
Tenm4	9.69e-06	-0.890718	0.237028	0.6252	Downregulated	Match
Slc25a18	9.96e-06	-0.997633	0.243784	0.612994	Downregulated	Match
Hdc	1.02e-05	-1.64815	0.249509	0.602913	Downregulated	Match
Plaat3	1.07e-05	-0.925445	0.260702	0.583856	Downregulated	Match
Abca2	1.07e-05	-1.07864	0.260884	0.583553	Downregulated	Match
Pdk2	1.08e-05	-1.18848	0.263901	0.578559	Downregulated	Match
Rras2	1.09e-05	-1.46418	0.26683	0.573766	Downregulated	Match
Dct	1.09e-05	-2.99025	0.267088	0.573346	Downregulated	Match
Dnah9	1.1e-05	-1.36465	0.268995	0.570256	Downregulated	Match
Elmo1	1.12e-05	-0.820328	0.274013	0.562229	Downregulated	Match
Nrcam	1.12e-05	-0.863142	0.274441	0.56155	Downregulated	Match
Astn2	1.14e-05	-0.576224	0.278251	0.555563	Downregulated	Match
Gsto1	1.16e-05	-0.65127	0.282867	0.548417	Downregulated	Match
Mast3	1.17e-05	-1.34187	0.285286	0.544719	Downregulated	Match
Fbxl17	1.18e-05	-0.87318	0.289043	0.539038	Downregulated	Match
Parl	1.25e-05	0.492555	0.305207	0.515405	Upregulated	Match
Col4a2	1.25e-05	-0.813507	0.305465	0.515038	Downregulated	Match
Plpp4	1.25e-05	-1.3663	0.305553	0.514913	Downregulated	Match
Prickle1	1.25e-05	-1.23061	0.306145	0.514072	Downregulated	Match
Syn3	1.26e-05	-1.32283	0.308759	0.510381	Downregulated	Match
Hapln1	1.26e-05	-1.37672	0.309265	0.509669	Downregulated	Match
Arhgef10	1.26e-05	-1.40529	0.309286	0.509639	Downregulated	Match
Adamts4	1.28e-05	-1.25473	0.31362	0.503596	Downregulated	Match
Arxes2	1.3e-05	-1.01763	0.317647	0.498055	Downregulated	Match
Anxa6	1.3e-05	-1.22972	0.317792	0.497856	Downregulated	Match
Car2	1.31e-05	-0.541612	0.320859	0.493686	Downregulated	Match
Nfib	1.32e-05	-0.219862	0.32408	0.489348	Downregulated	Match
Plce1	1.33e-05	-1.3199	0.326308	0.486373	Downregulated	Match
Mcts1	1.35e-05	0.633703	0.329529	0.482107	Upregulated	Match
Arhgap23	1.37e-05	-0.914111	0.335422	0.474409	Downregulated	Match
Cdh19	1.38e-05	-2.02196	0.33745	0.471791	Downregulated	Match
Rbp1	1.38e-05	-0.384916	0.338466	0.470486	Downregulated	Match
Abhd3	1.38e-05	-1.12518	0.338597	0.470317	Downregulated	Match
Mpc1	1.39e-05	0.323761	0.339935	0.468604	Upregulated	Match
Zfp608	1.44e-05	-0.708436	0.351797	0.453708	Downregulated	Match
Hmgn5	1.44e-05	0.484526	0.352773	0.452505	Upregulated	Match
Nmb	1.46e-05	-1.44182	0.356279	0.44821	Downregulated	Match
Atp6v1f	1.47e-05	0.261743	0.358554	0.445445	Upregulated	Match
Sox2ot	1.47e-05	-0.150778	0.359249	0.444604	Downregulated	Match
Agbl5	1.5e-05	-1.59477	0.36612	0.436377	Downregulated	Match
Pdzd2	1.5e-05	-1.36782	0.367437	0.434817	Downregulated	Match
Slc7a1	1.53e-05	-0.731323	0.373286	0.427958	Downregulated	Match
Grik2	1.55e-05	-0.696396	0.379958	0.420264	Downregulated	Match
Il11ra1	1.56e-05	-0.938723	0.382217	0.41769	Downregulated	Match
Tceal8	1.58e-05	0.385902	0.386739	0.412582	Upregulated	Match
Mpzl1	1.61e-05	-0.630851	0.392826	0.4058	Downregulated	Match
Rbms1	1.62e-05	-1.17878	0.396866	0.401357	Downregulated	Match
Lrrc7	1.63e-05	-0.654319	0.397946	0.400176	Downregulated	Match
Acot11	1.64e-05	-1.33223	0.402128	0.395635	Downregulated	Match
Pfdn1	1.67e-05	0.281264	0.408288	0.389033	Upregulated	Match
Nxn	1.69e-05	-0.56423	0.413161	0.383881	Downregulated	Match
Fut8	1.7e-05	-0.839694	0.416078	0.380826	Downregulated	Match
Serinc1	1.73e-05	-0.687284	0.422719	0.373949	Downregulated	Match
Acss2	1.8e-05	-1.0502	0.440042	0.356505	Downregulated	Match
Spag17	1.83e-05	-1.84418	0.448109	0.348616	Downregulated	Match
Pde3b	1.88e-05	-1.01887	0.458903	0.338279	Downregulated	Match
Gabra2	1.94e-05	-1.70297	0.473951	0.324267	Downregulated	Match
Ocln	1.96e-05	-1.67831	0.478535	0.320086	Downregulated	Match
St6galnac3	1.97e-05	-0.900252	0.481205	0.31767	Downregulated	Match
Snhg5	1.97e-05	0.400247	0.481421	0.317475	Upregulated	Match
Adgrf5	1.98e-05	-0.909138	0.485512	0.3138	Downregulated	Match
Ndufs4	8.0692e-14	-0.809927	1.97445e-09	8.70455	Downregulated	Match
Canx	2.02e-05	-0.506889	0.49331	0.30688	Downregulated	Match
Myrf	2.03e-05	-1.37174	0.497308	0.303374	Downregulated	Match
Fhod3	2.04e-05	-1.72079	0.49809	0.302692	Downregulated	Match
Gria3	2.05e-05	-1.24179	0.501528	0.299704	Downregulated	Match
Trim8	2.08e-05	-0.915107	0.508436	0.293764	Downregulated	Match
Cacna1d	2.1e-05	-1.04272	0.512939	0.289935	Downregulated	Match
Sox8	2.1e-05	-0.657478	0.513074	0.28982	Downregulated	Match
Papss2	2.11e-05	-1.89072	0.516797	0.28668	Downregulated	Match
Lynx1	2.14e-05	-2.58586	0.523409	0.281159	Downregulated	Match
Fuca2	2.17e-05	-1.76374	0.531106	0.274818	Downregulated	Match
Lpin1	2.17e-05	-1.12699	0.531765	0.27428	Downregulated	Match
Csgalnact1	2.21e-05	-1.35638	0.540549	0.267165	Downregulated	Match
Tmbim1	2.22e-05	-1.20142	0.542271	0.265784	Downregulated	Match
Dnajb2	2.22e-05	-0.997633	0.543248	0.265002	Downregulated	Match
Ropn1l	2.23e-05	0.492262	0.54578	0.262982	Upregulated	Match
Mir124a-1hg	2.26e-05	-1.34116	0.552984	0.257288	Downregulated	Match
Gaa	2.35e-05	-1.00003	0.575014	0.240321	Downregulated	Match
Rab31	2.38e-05	-0.587548	0.581428	0.235504	Downregulated	Match
Nid1	2.4e-05	-1.4984	0.586518	0.231719	Downregulated	Match
Klf9	2.41e-05	-0.675939	0.589173	0.229757	Downregulated	Match
Atp9a	2.42e-05	-0.900499	0.591866	0.227777	Downregulated	Match
Nisch	2.42e-05	-0.512405	0.59243	0.227363	Downregulated	Match
Chst1	2.43e-05	-1.5266	0.59497	0.225505	Downregulated	Match
Rgs7	2.5e-05	-1.42367	0.611069	0.21391	Downregulated	Match
Chadl	2.68e-05	-1.24775	0.656766	0.182589	Downregulated	Match
Pcdh11x	2.7e-05	-1.1962	0.659516	0.180775	Downregulated	Match
Cacng4	2.75e-05	-0.589284	0.672256	0.172466	Downregulated	Match
U2af1l4	2.77e-05	0.414137	0.677818	0.168887	Upregulated	Match
Clcn3	2.78e-05	-0.642541	0.679716	0.167673	Downregulated	Match
Actr2	2.79e-05	-0.679798	0.683218	0.165441	Downregulated	Match
Haus8	2.87e-05	0.674803	0.703407	0.152793	Upregulated	Match
Nudt4	2.9e-05	-0.529005	0.709889	0.14881	Downregulated	Match
Cd38	2.92e-05	-2.21265	0.715298	0.145513	Downregulated	Match
Ssna1	2.92e-05	0.359399	0.715673	0.145285	Upregulated	Match
Zdhhc7	2.93e-05	-1.79608	0.717602	0.144117	Downregulated	Match
Cers2	2.95e-05	-0.695633	0.720793	0.14219	Downregulated	Match
Dnah7b	2.96e-05	-1.52559	0.723153	0.14077	Downregulated	Match
Fmnl2	2.96e-05	-0.656353	0.725497	0.139364	Downregulated	Match
Celf2	2.97e-05	-0.272841	0.727174	0.138361	Downregulated	Match
Lhfp	3.01e-05	-0.692949	0.73636	0.13291	Downregulated	Match
Pfdn6	3.02e-05	0.236255	0.738314	0.131759	Upregulated	Match
Mgat4c	3.05e-05	-1.14226	0.746105	0.1272	Downregulated	Match
Fto	3.09e-05	-0.649755	0.75613	0.121404	Downregulated	Match
Mypn	3.11e-05	-2.05299	0.761087	0.118566	Downregulated	Match
Pde4dip	3.13e-05	-0.616533	0.765439	0.116089	Downregulated	Match
Pf4	3.15e-05	-1.94586	0.770297	0.113342	Downregulated	Match
Pdss2	3.16e-05	-0.87537	0.773064	0.111785	Downregulated	Match
Cavin2	3.17e-05	-1.91549	0.77606	0.110105	Downregulated	Match
Stag2	3.2e-05	-0.749674	0.783452	0.105988	Downregulated	Match
Rgma	3.28e-05	-0.756198	0.803425	0.0950548	Downregulated	Match
Slco2b1	3.3e-05	-1.12966	0.806755	0.0932583	Downregulated	Match
Cldn14	3.31e-05	-1.55729	0.810933	0.091015	Downregulated	Match
Elovl6	3.32e-05	-0.624408	0.812736	0.0900507	Downregulated	Match
Elovl5	3.38e-05	-0.772234	0.828009	0.0819652	Downregulated	Match
Ikbip	3.39e-05	-1.29838	0.830369	0.0807288	Downregulated	Match
Dctn3	3.4e-05	0.303262	0.832321	0.0797091	Upregulated	Match
Caskin1	3.4e-05	-1.20499	0.832663	0.0795307	Downregulated	Match
Snhg14	3.42e-05	-0.804898	0.836434	0.0775683	Downregulated	Match
Gnai2	3.45e-05	-0.225054	0.843995	0.07366	Downregulated	Match
Bcar1	3.46e-05	-0.901629	0.846039	0.0726095	Downregulated	Match
Rdm1	3.5e-05	0.455115	0.855606	0.0677263	Upregulated	Match
Cdh10	3.54e-05	-0.993393	0.866103	0.0624302	Downregulated	Match
Rnf220	3.56e-05	0.429545	0.871507	0.059729	Upregulated	Match
Hipk1	3.56e-05	-0.965526	0.871738	0.0596142	Downregulated	Match
Dpy19l4	3.6e-05	-1.05819	0.880286	0.0553761	Downregulated	Match
Mrpl46	3.62e-05	0.496529	0.886348	0.0523957	Upregulated	Match
Prdx3	3.65e-05	0.780316	0.891979	0.0496453	Upregulated	Match
B3galt2	3.69e-05	-1.5266	0.903417	0.0441116	Downregulated	Match
Adcyap1r1	3.7e-05	-0.706509	0.904188	0.0437413	Downregulated	Match
Cbx6	3.72e-05	-0.614468	0.909979	0.0409689	Downregulated	Match
Tmem44	3.76e-05	-1.05479	0.920988	0.0357462	Downregulated	Match
Gpc3	3.79e-05	-1.75107	0.927094	0.0328762	Downregulated	Match
Septin8	3.82e-05	-0.725588	0.933968	0.0296678	Downregulated	Match
Cdc20b	3.84e-05	-3.46418	0.939321	0.0271859	Downregulated	Match
Rnf13	3.87e-05	-0.795237	0.947809	0.0232791	Downregulated	Match
Dennd1a	3.89e-05	-0.609761	0.9515	0.0215911	Downregulated	Match
Arhgef4	3.96e-05	-1.11209	0.969649	0.0133854	Downregulated	Match
Mrpl54	3.96e-05	0.462797	0.969995	0.0132305	Upregulated	Match
Trpc4	3.98e-05	-1.62768	0.974136	0.0113805	Downregulated	Match
Mob1a	3.99e-05	-0.974657	0.975119	0.0109425	Downregulated	Match
Tspan9	4.01e-05	-1.19314	0.981041	0.0083127	Downregulated	Match
Pitpna	4.02e-05	-0.664337	0.982439	0.00769429	Downregulated	Match
Mmp15	4.03e-05	-1.07309	0.985948	0.00614585	Downregulated	Match
Afap1l2	4.03e-05	-1.40529	0.985972	0.00613521	Downregulated	Match
Ptprk	4.07e-05	-1.15003	0.995108	0.00212993	Downregulated	Match
Tmx3	4.21e-05	-0.83663	1	0	Downregulated	Match
Ccdc113	4.22e-05	-2.2609	1	0	Downregulated	Match
Lrrc61	4.43e-05	-1.42605	1	0	Downregulated	Match
Dab2	4.48e-05	-1.13292	1	0	Downregulated	Match
Med12l	4.53e-05	-0.977054	1	0	Downregulated	Match
Lypd1	4.63e-05	-1.71341	1	0	Downregulated	Match
Npepps	4.69e-05	-0.441817	1	0	Downregulated	Match
Prima1	4.72e-05	-1.85986	1	0	Downregulated	Match
Pld4	4.74e-05	-1.37174	1	0	Downregulated	Match
Nav3	4.74e-05	-0.667317	1	0	Downregulated	Match
Dusp11	4.75e-05	-0.722353	1	0	Downregulated	Match
Rcor1	4.77e-05	-1.03036	1	0	Downregulated	Match
Plxna1	4.8e-05	-1.92467	1	0	Downregulated	Match
Tug1	4.85e-05	-0.82879	1	0	Downregulated	Match
Bag6	4.85e-05	-0.488009	1	0	Downregulated	Match
Sorcs2	4.96e-05	-1.3199	1	0	Downregulated	Match
Pbx3	5.03e-05	-0.416562	1	0	Downregulated	Match
Pnpla3	5.08e-05	-1.64345	1	0	Downregulated	Match
Snx24	5.12e-05	-1.08336	1	0	Downregulated	Match
Wasf1	5.24e-05	-0.942319	1	0	Downregulated	Match
Fgfr1	5.3e-05	-0.914656	1	0	Downregulated	Match
Robo1	5.33e-05	-0.992968	1	0	Downregulated	Match
Lsm8	5.36e-05	0.267561	1	0	Upregulated	Match
Map7	5.43e-05	-1.1849	1	0	Downregulated	Match
Sh3bp5	5.47e-05	-1.03851	1	0	Downregulated	Match
Uqcrb	5.5e-05	0.21115	1	0	Upregulated	Match
Tmem125	5.54e-05	-1.70297	1	0	Downregulated	Match
Snhg6	5.55e-05	0.345021	1	0	Upregulated	Match
Mrps33	5.6e-05	0.223756	1	0	Upregulated	Match
Asah1	5.64e-05	-1.08056	1	0	Downregulated	Match
Ttyh2	5.67e-05	-1.27601	1	0	Downregulated	Match
Surf4	5.83e-05	-0.723304	1	0	Downregulated	Match
Insr	5.83e-05	-0.918509	1	0	Downregulated	Match
Phlda1	5.84e-05	-0.968082	1	0	Downregulated	Match
Hmgn2-ps	5.86e-05	-0.152686	1	0	Downregulated	Match
Nfat5	5.9e-05	-0.820328	1	0	Downregulated	Match
Rapgef1	6.01e-05	-0.629066	1	0	Downregulated	Match
Endod1	6.02e-05	-1.28981	1	0	Downregulated	Match
Rsrp1	6.1e-05	-0.334629	1	0	Downregulated	Match
Slc15a4	6.13e-05	-1.04272	1	0	Downregulated	Match
Zdhhc14	6.16e-05	-0.864723	1	0	Downregulated	Match
Gprc5b	6.18e-05	-0.702759	1	0	Downregulated	Match
Igfbp4	6.26e-05	-1.1582	1	0	Downregulated	Match
Arap2	6.35e-05	-1.00936	1	0	Downregulated	Match
Car3	6.42e-05	1.76463	1	0	Upregulated	Match
Tcp11l2	6.42e-05	-1.58586	1	0	Downregulated	Match
Ell2	6.44e-05	-2.29838	1	0	Downregulated	Match
Fgf1	6.45e-05	-1.49275	1	0	Downregulated	Match
Cyp7b1	6.46e-05	-1.6854	1	0	Downregulated	Match
Ptch1	6.49e-05	-0.719045	1	0	Downregulated	Match
Mcam	6.57e-05	-1.53654	1	0	Downregulated	Match
Cacna1c	6.58e-05	-0.820328	1	0	Downregulated	Match
Pard3b	6.59e-05	-0.804561	1	0	Downregulated	Match
Tmem119	6.68e-05	-0.8994	1	0	Downregulated	Match
Mtr	6.72e-05	-1.51064	1	0	Downregulated	Match
Lrrc51	6.81e-05	-0.952779	1	0	Downregulated	Match
Tmem63a	6.87e-05	-1.67448	1	0	Downregulated	Match
Iscu	7e-05	0.512994	1	0	Upregulated	Match
Dnal1	7.04e-05	-1.21027	1	0	Downregulated	Match
Lrrc23	7.16e-05	-1.97233	1	0	Downregulated	Match
Zfp804b	7.2e-05	-1.32283	1	0	Downregulated	Match
Syngap1	7.21e-05	-1.50838	1	0	Downregulated	Match
Prodh	7.27e-05	-1.04272	1	0	Downregulated	Match
Ift27	7.27e-05	0.356125	1	0	Upregulated	Match
Scamp5	7.35e-05	-0.829099	1	0	Downregulated	Match
Septin7	7.37e-05	-0.286772	1	0	Downregulated	Match
Chpt1	7.38e-05	-0.907791	1	0	Downregulated	Match
Etl4	7.39e-05	-0.80122	1	0	Downregulated	Match
Itga6	7.44e-05	-1.06994	1	0	Downregulated	Match
Abtb2	7.48e-05	-1.16948	1	0	Downregulated	Match
Klhl5	7.59e-05	-0.728135	1	0	Downregulated	Match
Med8	7.71e-05	0.480538	1	0	Upregulated	Match
Pop7	7.73e-05	0.654043	1	0	Upregulated	Match
Rnaset2a	7.75e-05	-0.573817	1	0	Downregulated	Match
Aunip	7.76e-05	0.726415	1	0	Upregulated	Match
Cd59a	7.8e-05	-1.54022	1	0	Downregulated	Match
Lsr	7.8e-05	-1.42801	1	0	Downregulated	Match
Plec	7.85e-05	-1.07559	1	0	Downregulated	Match
Gabarapl2	8.07e-05	0.26586	1	0	Upregulated	Match
Mtx2	8.19e-05	0.518088	1	0	Upregulated	Match
