# Supplementary material for: Impaired Complex I dysregulates neural/glial precursors and corpus callosum development revealing postnatal defects in Leigh syndrome mice
Source: EMBO Mol Med. 2025 Dec 22;18(2):677–701. doi: 10.1038/s44321-025-00367-4 (PMC12905379; doi:10.1038/s44321-025-00367-4)
Supplement: Supplementary file 10 — Source data Fig. 5 [file 44321_2025_367_MOESM10_ESM.zip › Figure 5/Figure 5D/TAP_go list for circ.xlsx]

## Sheet: Sheet1
Category	ID	Term	Genes	adj_pval
BP	GO:0002181	cytoplasmic translation	ENSMUSG00000049517,ENSMUSG00000048758,ENSMUSG00000041453,ENSMUSG00000044533,ENSMUSG00000067274,ENSMUSG00000074129,ENSMUSG00000008668,ENSMUSG00000057863,ENSMUSG00000003429,ENSMUSG00000040952,ENSMUSG00000047215,ENSMUSG00000025508,ENSMUSG00000061787,ENSMUSG00000061477,ENSMUSG00000012848,ENSMUSG00000029614,ENSMUSG00000060636,ENSMUSG00000090862,ENSMUSG00000058546,ENSMUSG00000067288,ENSMUSG00000093674,…	1.8769e-24
BP	GO:0140241	translation at synapse	ENSMUSG00000048758,ENSMUSG00000074129,ENSMUSG00000057863,ENSMUSG00000003429,ENSMUSG00000047215,ENSMUSG00000025508,ENSMUSG00000012848,ENSMUSG00000029614,ENSMUSG00000060636,ENSMUSG00000058546,ENSMUSG00000067288,ENSMUSG00000062997,ENSMUSG00000090733,ENSMUSG00000025290,ENSMUSG00000024608,ENSMUSG00000020460,ENSMUSG00000008682,ENSMUSG00000071415,ENSMUSG00000025794,ENSMUSG00000079435,ENSMUSG00000003970,…	1.42412e-22
BP	GO:0042063	gliogenesis	ENSMUSG00000031425,ENSMUSG00000022037,ENSMUSG00000006782,ENSMUSG00000004892,ENSMUSG00000028517,ENSMUSG00000055254,ENSMUSG00000015149,ENSMUSG00000032482,ENSMUSG00000068748,ENSMUSG00000027858,ENSMUSG00000022425,ENSMUSG00000055022,ENSMUSG00000046160,ENSMUSG00000021108,ENSMUSG00000044708,ENSMUSG00000024985,ENSMUSG00000026424,ENSMUSG00000002341,ENSMUSG00000022892,ENSMUSG00000041329,ENSMUSG00000033006,…	3.86043e-13
BP	GO:0048709	oligodendrocyte differentiation	ENSMUSG00000031425,ENSMUSG00000022037,ENSMUSG00000006782,ENSMUSG00000055254,ENSMUSG00000015149,ENSMUSG00000068748,ENSMUSG00000027858,ENSMUSG00000022425,ENSMUSG00000055022,ENSMUSG00000046160,ENSMUSG00000044708,ENSMUSG00000024985,ENSMUSG00000033006,ENSMUSG00000027375,ENSMUSG00000021573,ENSMUSG00000048001,ENSMUSG00000039952,ENSMUSG00000054252,ENSMUSG00000021835,ENSMUSG00000033579,ENSMUSG00000039830,…	7.63338e-13
BP	GO:0050807	regulation of synapse organization	ENSMUSG00000002985,ENSMUSG00000029309,ENSMUSG00000024109,ENSMUSG00000055254,ENSMUSG00000092341,ENSMUSG00000079037,ENSMUSG00000021451,ENSMUSG00000002341,ENSMUSG00000069662,ENSMUSG00000053141,ENSMUSG00000022892,ENSMUSG00000019843,ENSMUSG00000063887,ENSMUSG00000031517,ENSMUSG00000037605,ENSMUSG00000034912,ENSMUSG00000040265,ENSMUSG00000039952,ENSMUSG00000052372,ENSMUSG00000050965,ENSMUSG00000036095,…	1.09776e-12
BP	GO:0007272	ensheathment of neurons	ENSMUSG00000031425,ENSMUSG00000041607,ENSMUSG00000026442,ENSMUSG00000022037,ENSMUSG00000037625,ENSMUSG00000013523,ENSMUSG00000055254,ENSMUSG00000015149,ENSMUSG00000068748,ENSMUSG00000027858,ENSMUSG00000004207,ENSMUSG00000055022,ENSMUSG00000044708,ENSMUSG00000024985,ENSMUSG00000019843,ENSMUSG00000056966,ENSMUSG00000033006,ENSMUSG00000027375,ENSMUSG00000021573,ENSMUSG00000048001,ENSMUSG00000039952,…	1.24754e-11
BP	GO:0010001	glial cell differentiation	ENSMUSG00000031425,ENSMUSG00000022037,ENSMUSG00000006782,ENSMUSG00000004892,ENSMUSG00000028517,ENSMUSG00000055254,ENSMUSG00000015149,ENSMUSG00000032482,ENSMUSG00000068748,ENSMUSG00000027858,ENSMUSG00000022425,ENSMUSG00000055022,ENSMUSG00000046160,ENSMUSG00000044708,ENSMUSG00000024985,ENSMUSG00000026424,ENSMUSG00000002341,ENSMUSG00000022892,ENSMUSG00000033006,ENSMUSG00000027375,ENSMUSG00000021573,…	1.71678e-11
BP	GO:0051962	positive regulation of nervous system development	ENSMUSG00000002985,ENSMUSG00000004892,ENSMUSG00000024109,ENSMUSG00000055254,ENSMUSG00000068748,ENSMUSG00000021451,ENSMUSG00000022425,ENSMUSG00000021108,ENSMUSG00000027692,ENSMUSG00000002341,ENSMUSG00000069662,ENSMUSG00000033006,ENSMUSG00000029648,ENSMUSG00000063887,ENSMUSG00000037605,ENSMUSG00000039952,ENSMUSG00000050272,ENSMUSG00000032554,ENSMUSG00000052372,ENSMUSG00000050965,ENSMUSG00000022514,…	4.59469e-11
BP	GO:0042552	myelination	ENSMUSG00000031425,ENSMUSG00000041607,ENSMUSG00000026442,ENSMUSG00000022037,ENSMUSG00000013523,ENSMUSG00000055254,ENSMUSG00000015149,ENSMUSG00000068748,ENSMUSG00000027858,ENSMUSG00000004207,ENSMUSG00000055022,ENSMUSG00000044708,ENSMUSG00000024985,ENSMUSG00000019843,ENSMUSG00000056966,ENSMUSG00000033006,ENSMUSG00000027375,ENSMUSG00000021573,ENSMUSG00000048001,ENSMUSG00000039952,ENSMUSG00000054252,…	4.59469e-11
BP	GO:0050767	regulation of neurogenesis	ENSMUSG00000041607,ENSMUSG00000002985,ENSMUSG00000004892,ENSMUSG00000055254,ENSMUSG00000015149,ENSMUSG00000068748,ENSMUSG00000015829,ENSMUSG00000021451,ENSMUSG00000019647,ENSMUSG00000022425,ENSMUSG00000021108,ENSMUSG00000027692,ENSMUSG00000026424,ENSMUSG00000002341,ENSMUSG00000069662,ENSMUSG00000033006,ENSMUSG00000029648,ENSMUSG00000048001,ENSMUSG00000027200,ENSMUSG00000039952,ENSMUSG00000054252,…	1.10274e-10
BP	GO:0007416	synapse assembly	ENSMUSG00000024109,ENSMUSG00000055254,ENSMUSG00000035566,ENSMUSG00000021451,ENSMUSG00000022892,ENSMUSG00000063887,ENSMUSG00000031517,ENSMUSG00000037605,ENSMUSG00000034912,ENSMUSG00000040265,ENSMUSG00000032036,ENSMUSG00000052372,ENSMUSG00000050965,ENSMUSG00000022514,ENSMUSG00000022607,ENSMUSG00000032537,ENSMUSG00000062209,ENSMUSG00000038453,ENSMUSG00000031302,ENSMUSG00000041417,ENSMUSG00000041936,…	3.33758e-09
BP	GO:0042254	ribosome biogenesis	ENSMUSG00000049517,ENSMUSG00000067274,ENSMUSG00000003429,ENSMUSG00000040952,ENSMUSG00000061787,ENSMUSG00000061477,ENSMUSG00000012848,ENSMUSG00000029614,ENSMUSG00000060636,ENSMUSG00000090862,ENSMUSG00000058546,ENSMUSG00000067288,ENSMUSG00000026473,ENSMUSG00000047675,ENSMUSG00000062997,ENSMUSG00000090733,ENSMUSG00000079480,ENSMUSG00000025290,ENSMUSG00000024608,ENSMUSG00000008682,ENSMUSG00000006333,…	3.45266e-09
BP	GO:0051963	regulation of synapse assembly	ENSMUSG00000024109,ENSMUSG00000055254,ENSMUSG00000021451,ENSMUSG00000022892,ENSMUSG00000063887,ENSMUSG00000037605,ENSMUSG00000034912,ENSMUSG00000052372,ENSMUSG00000050965,ENSMUSG00000022514,ENSMUSG00000022607,ENSMUSG00000032537,ENSMUSG00000038453,ENSMUSG00000031302,ENSMUSG00000041417,ENSMUSG00000041936,ENSMUSG00000028273,ENSMUSG00000033569,ENSMUSG00000039953,ENSMUSG00000028399,ENSMUSG00000025555,…	5.0171e-09
BP	GO:0031345	negative regulation of cell projection organization	ENSMUSG00000041607,ENSMUSG00000002985,ENSMUSG00000024109,ENSMUSG00000059974,ENSMUSG00000068748,ENSMUSG00000015829,ENSMUSG00000079037,ENSMUSG00000021451,ENSMUSG00000019647,ENSMUSG00000032702,ENSMUSG00000019843,ENSMUSG00000063887,ENSMUSG00000032911,ENSMUSG00000027200,ENSMUSG00000040265,ENSMUSG00000031385,ENSMUSG00000040249,ENSMUSG00000028161,ENSMUSG00000022607,ENSMUSG00000022231,ENSMUSG00000028519,…	8.41881e-09
BP	GO:0006935	chemotaxis	ENSMUSG00000071866,ENSMUSG00000074129,ENSMUSG00000040952,ENSMUSG00000023175,ENSMUSG00000022122,ENSMUSG00000021451,ENSMUSG00000019647,ENSMUSG00000022425,ENSMUSG00000022892,ENSMUSG00000030228,ENSMUSG00000029648,ENSMUSG00000021190,ENSMUSG00000027200,ENSMUSG00000050272,ENSMUSG00000045092,ENSMUSG00000031451,ENSMUSG00000050965,ENSMUSG00000031385,ENSMUSG00000040249,ENSMUSG00000022607,ENSMUSG00000021699,…	1.79546e-08
BP	GO:0042330	taxis	ENSMUSG00000071866,ENSMUSG00000074129,ENSMUSG00000040952,ENSMUSG00000023175,ENSMUSG00000022122,ENSMUSG00000021451,ENSMUSG00000019647,ENSMUSG00000022425,ENSMUSG00000022892,ENSMUSG00000030228,ENSMUSG00000029648,ENSMUSG00000021190,ENSMUSG00000027200,ENSMUSG00000050272,ENSMUSG00000045092,ENSMUSG00000031451,ENSMUSG00000050965,ENSMUSG00000031385,ENSMUSG00000040249,ENSMUSG00000022607,ENSMUSG00000021699,…	1.95415e-08
BP	GO:0042274	ribosomal small subunit biogenesis	ENSMUSG00000049517,ENSMUSG00000003429,ENSMUSG00000040952,ENSMUSG00000061787,ENSMUSG00000061477,ENSMUSG00000012848,ENSMUSG00000090862,ENSMUSG00000067288,ENSMUSG00000047675,ENSMUSG00000090733,ENSMUSG00000025290,ENSMUSG00000024608,ENSMUSG00000006333,ENSMUSG00000028495,ENSMUSG00000063480,ENSMUSG00000046865,ENSMUSG00000031683,ENSMUSG00000063200	2.42738e-08
BP	GO:0048660	regulation of smooth muscle cell proliferation	ENSMUSG00000002985,ENSMUSG00000026678,ENSMUSG00000024985,ENSMUSG00000029648,ENSMUSG00000048001,ENSMUSG00000004558,ENSMUSG00000028964,ENSMUSG00000020044,ENSMUSG00000026185,ENSMUSG00000021835,ENSMUSG00000045092,ENSMUSG00000050965,ENSMUSG00000022607,ENSMUSG00000021699,ENSMUSG00000024620,ENSMUSG00000041417,ENSMUSG00000052920,ENSMUSG00000032440,ENSMUSG00000054863,ENSMUSG00000024486,ENSMUSG00000024639,…	4.0667e-08
BP	GO:0014003	oligodendrocyte development	ENSMUSG00000031425,ENSMUSG00000022037,ENSMUSG00000055022,ENSMUSG00000046160,ENSMUSG00000044708,ENSMUSG00000024985,ENSMUSG00000033006,ENSMUSG00000027375,ENSMUSG00000021573,ENSMUSG00000048001,ENSMUSG00000054252,ENSMUSG00000033579,ENSMUSG00000031342	4.0667e-08
BP	GO:0033002	muscle cell proliferation	ENSMUSG00000002985,ENSMUSG00000050953,ENSMUSG00000026678,ENSMUSG00000024985,ENSMUSG00000029648,ENSMUSG00000048001,ENSMUSG00000004558,ENSMUSG00000028964,ENSMUSG00000020044,ENSMUSG00000026185,ENSMUSG00000039542,ENSMUSG00000021835,ENSMUSG00000045092,ENSMUSG00000050965,ENSMUSG00000022607,ENSMUSG00000021699,ENSMUSG00000032537,ENSMUSG00000062209,ENSMUSG00000024620,ENSMUSG00000041417,ENSMUSG00000052920,…	4.45924e-08
BP	GO:0051965	positive regulation of synapse assembly	ENSMUSG00000024109,ENSMUSG00000055254,ENSMUSG00000021451,ENSMUSG00000063887,ENSMUSG00000037605,ENSMUSG00000052372,ENSMUSG00000050965,ENSMUSG00000022514,ENSMUSG00000032537,ENSMUSG00000031302,ENSMUSG00000041417,ENSMUSG00000041936,ENSMUSG00000033569,ENSMUSG00000039953,ENSMUSG00000028399,ENSMUSG00000034730	4.6893e-08
BP	GO:0022613	ribonucleoprotein complex biogenesis	ENSMUSG00000049517,ENSMUSG00000067274,ENSMUSG00000074129,ENSMUSG00000003429,ENSMUSG00000040952,ENSMUSG00000061787,ENSMUSG00000061477,ENSMUSG00000012848,ENSMUSG00000029614,ENSMUSG00000060636,ENSMUSG00000090862,ENSMUSG00000058546,ENSMUSG00000067288,ENSMUSG00000090553,ENSMUSG00000026473,ENSMUSG00000047675,ENSMUSG00000062997,ENSMUSG00000090733,ENSMUSG00000079480,ENSMUSG00000025290,ENSMUSG00000024608,…	4.92666e-08
BP	GO:0021782	glial cell development	ENSMUSG00000031425,ENSMUSG00000022037,ENSMUSG00000055254,ENSMUSG00000015149,ENSMUSG00000032482,ENSMUSG00000027858,ENSMUSG00000055022,ENSMUSG00000046160,ENSMUSG00000044708,ENSMUSG00000024985,ENSMUSG00000022892,ENSMUSG00000033006,ENSMUSG00000027375,ENSMUSG00000021573,ENSMUSG00000048001,ENSMUSG00000039952,ENSMUSG00000054252,ENSMUSG00000033579,ENSMUSG00000040249,ENSMUSG00000031342	8.19392e-08
BP	GO:0016358	dendrite development	ENSMUSG00000002985,ENSMUSG00000055254,ENSMUSG00000095677,ENSMUSG00000068748,ENSMUSG00000021451,ENSMUSG00000027692,ENSMUSG00000069662,ENSMUSG00000022892,ENSMUSG00000019843,ENSMUSG00000063887,ENSMUSG00000022311,ENSMUSG00000040265,ENSMUSG00000050272,ENSMUSG00000052372,ENSMUSG00000048960,ENSMUSG00000022240,ENSMUSG00000028161,ENSMUSG00000032537,ENSMUSG00000028519,ENSMUSG00000038453,ENSMUSG00000020827,…	8.3232e-08
BP	GO:0048659	smooth muscle cell proliferation	ENSMUSG00000002985,ENSMUSG00000026678,ENSMUSG00000024985,ENSMUSG00000029648,ENSMUSG00000048001,ENSMUSG00000004558,ENSMUSG00000028964,ENSMUSG00000020044,ENSMUSG00000026185,ENSMUSG00000021835,ENSMUSG00000045092,ENSMUSG00000050965,ENSMUSG00000022607,ENSMUSG00000021699,ENSMUSG00000024620,ENSMUSG00000041417,ENSMUSG00000052920,ENSMUSG00000032440,ENSMUSG00000054863,ENSMUSG00000024486,ENSMUSG00000024639,…	8.3232e-08
BP	GO:0099173	postsynapse organization	ENSMUSG00000002985,ENSMUSG00000024109,ENSMUSG00000079037,ENSMUSG00000002341,ENSMUSG00000069662,ENSMUSG00000022892,ENSMUSG00000019843,ENSMUSG00000063887,ENSMUSG00000021190,ENSMUSG00000037605,ENSMUSG00000040265,ENSMUSG00000052372,ENSMUSG00000036095,ENSMUSG00000022240,ENSMUSG00000022514,ENSMUSG00000032537,ENSMUSG00000038453,ENSMUSG00000052572,ENSMUSG00000031302,ENSMUSG00000041936,ENSMUSG00000028273,…	9.29142e-08
BP	GO:0031589	cell-substrate adhesion	ENSMUSG00000048758,ENSMUSG00000024395,ENSMUSG00000004892,ENSMUSG00000030428,ENSMUSG00000032482,ENSMUSG00000068748,ENSMUSG00000022425,ENSMUSG00000032702,ENSMUSG00000069662,ENSMUSG00000041329,ENSMUSG00000022438,ENSMUSG00000039952,ENSMUSG00000031451,ENSMUSG00000037736,ENSMUSG00000021750,ENSMUSG00000040249,ENSMUSG00000022607,ENSMUSG00000089661,ENSMUSG00000027962,ENSMUSG00000032537,ENSMUSG00000028649,…	9.74336e-08
BP	GO:0048813	dendrite morphogenesis	ENSMUSG00000068748,ENSMUSG00000021451,ENSMUSG00000027692,ENSMUSG00000069662,ENSMUSG00000019843,ENSMUSG00000063887,ENSMUSG00000040265,ENSMUSG00000050272,ENSMUSG00000052372,ENSMUSG00000048960,ENSMUSG00000022240,ENSMUSG00000028161,ENSMUSG00000032537,ENSMUSG00000038453,ENSMUSG00000020827,ENSMUSG00000029571,ENSMUSG00000031302,ENSMUSG00000028273,ENSMUSG00000038608,ENSMUSG00000033569,ENSMUSG00000028399,…	1.47824e-07
BP	GO:0014812	muscle cell migration	ENSMUSG00000061315,ENSMUSG00000028964,ENSMUSG00000027200,ENSMUSG00000026185,ENSMUSG00000040249,ENSMUSG00000022607,ENSMUSG00000021699,ENSMUSG00000049313,ENSMUSG00000021756,ENSMUSG00000035954,ENSMUSG00000024620,ENSMUSG00000003534,ENSMUSG00000028128,ENSMUSG00000052920,ENSMUSG00000039202,ENSMUSG00000054863,ENSMUSG00000017344,ENSMUSG00000053819,ENSMUSG00000024593	2.08991e-07
BP	GO:0031346	positive regulation of cell projection organization	ENSMUSG00000002985,ENSMUSG00000024109,ENSMUSG00000055254,ENSMUSG00000095677,ENSMUSG00000068748,ENSMUSG00000021451,ENSMUSG00000022425,ENSMUSG00000055022,ENSMUSG00000037601,ENSMUSG00000020857,ENSMUSG00000027692,ENSMUSG00000069662,ENSMUSG00000019843,ENSMUSG00000041329,ENSMUSG00000063887,ENSMUSG00000031517,ENSMUSG00000040265,ENSMUSG00000021835,ENSMUSG00000050272,ENSMUSG00000052372,ENSMUSG00000031385,…	2.28396e-07
BP	GO:0022010	central nervous system myelination	ENSMUSG00000031425,ENSMUSG00000022037,ENSMUSG00000055022,ENSMUSG00000044708,ENSMUSG00000033006,ENSMUSG00000027375,ENSMUSG00000048001,ENSMUSG00000054252,ENSMUSG00000033579,ENSMUSG00000031342	2.78873e-07
BP	GO:0032291	axon ensheathment in central nervous system	ENSMUSG00000031425,ENSMUSG00000022037,ENSMUSG00000055022,ENSMUSG00000044708,ENSMUSG00000033006,ENSMUSG00000027375,ENSMUSG00000048001,ENSMUSG00000054252,ENSMUSG00000033579,ENSMUSG00000031342	2.78873e-07
BP	GO:0010977	negative regulation of neuron projection development	ENSMUSG00000041607,ENSMUSG00000002985,ENSMUSG00000059974,ENSMUSG00000068748,ENSMUSG00000015829,ENSMUSG00000021451,ENSMUSG00000019647,ENSMUSG00000032702,ENSMUSG00000063887,ENSMUSG00000032911,ENSMUSG00000027200,ENSMUSG00000040265,ENSMUSG00000040249,ENSMUSG00000022607,ENSMUSG00000022231,ENSMUSG00000028519,ENSMUSG00000034000,ENSMUSG00000031302,ENSMUSG00000032340,ENSMUSG00000030657,ENSMUSG00000000303	3.15529e-07
BP	GO:0050890	cognition	ENSMUSG00000002985,ENSMUSG00000007097,ENSMUSG00000024109,ENSMUSG00000055254,ENSMUSG00000068748,ENSMUSG00000015829,ENSMUSG00000079037,ENSMUSG00000060924,ENSMUSG00000027199,ENSMUSG00000022892,ENSMUSG00000068923,ENSMUSG00000021190,ENSMUSG00000030310,ENSMUSG00000024935,ENSMUSG00000027523,ENSMUSG00000039542,ENSMUSG00000050965,ENSMUSG00000056755,ENSMUSG00000032086,ENSMUSG00000028351,ENSMUSG00000022240,…	4.3592e-07
BP	GO:1901890	positive regulation of cell junction assembly	ENSMUSG00000024109,ENSMUSG00000055254,ENSMUSG00000021451,ENSMUSG00000022425,ENSMUSG00000063887,ENSMUSG00000037605,ENSMUSG00000052372,ENSMUSG00000050965,ENSMUSG00000022514,ENSMUSG00000032537,ENSMUSG00000025314,ENSMUSG00000031302,ENSMUSG00000041417,ENSMUSG00000041936,ENSMUSG00000033569,ENSMUSG00000039953,ENSMUSG00000028399,ENSMUSG00000034730	9.05447e-07
BP	GO:0006865	amino acid transport	ENSMUSG00000005089,ENSMUSG00000050953,ENSMUSG00000055254,ENSMUSG00000005360,ENSMUSG00000030307,ENSMUSG00000044708,ENSMUSG00000033965,ENSMUSG00000030310,ENSMUSG00000024935,ENSMUSG00000028542,ENSMUSG00000018459,ENSMUSG00000033720,ENSMUSG00000056755,ENSMUSG00000057880,ENSMUSG00000020142,ENSMUSG00000030495,ENSMUSG00000022048,ENSMUSG00000024462,ENSMUSG00000038486,ENSMUSG00000027737,ENSMUSG00000040010	1.02509e-06
BP	GO:0014909	smooth muscle cell migration	ENSMUSG00000028964,ENSMUSG00000027200,ENSMUSG00000026185,ENSMUSG00000040249,ENSMUSG00000022607,ENSMUSG00000021699,ENSMUSG00000049313,ENSMUSG00000021756,ENSMUSG00000035954,ENSMUSG00000024620,ENSMUSG00000003534,ENSMUSG00000028128,ENSMUSG00000052920,ENSMUSG00000039202,ENSMUSG00000054863,ENSMUSG00000017344,ENSMUSG00000053819	1.08458e-06
BP	GO:0060326	cell chemotaxis	ENSMUSG00000071866,ENSMUSG00000074129,ENSMUSG00000040952,ENSMUSG00000023175,ENSMUSG00000022122,ENSMUSG00000022425,ENSMUSG00000022892,ENSMUSG00000029648,ENSMUSG00000021190,ENSMUSG00000045092,ENSMUSG00000031451,ENSMUSG00000050965,ENSMUSG00000031385,ENSMUSG00000022607,ENSMUSG00000021699,ENSMUSG00000022231,ENSMUSG00000027962,ENSMUSG00000032537,ENSMUSG00000016024,ENSMUSG00000021508,ENSMUSG00000038260,…	1.10809e-06
BP	GO:0014910	regulation of smooth muscle cell migration	ENSMUSG00000028964,ENSMUSG00000027200,ENSMUSG00000026185,ENSMUSG00000040249,ENSMUSG00000022607,ENSMUSG00000021699,ENSMUSG00000049313,ENSMUSG00000021756,ENSMUSG00000035954,ENSMUSG00000024620,ENSMUSG00000028128,ENSMUSG00000052920,ENSMUSG00000039202,ENSMUSG00000054863,ENSMUSG00000017344,ENSMUSG00000053819	1.42116e-06
BP	GO:0007611	learning or memory	ENSMUSG00000002985,ENSMUSG00000007097,ENSMUSG00000024109,ENSMUSG00000055254,ENSMUSG00000068748,ENSMUSG00000015829,ENSMUSG00000079037,ENSMUSG00000060924,ENSMUSG00000027199,ENSMUSG00000022892,ENSMUSG00000068923,ENSMUSG00000021190,ENSMUSG00000030310,ENSMUSG00000024935,ENSMUSG00000039542,ENSMUSG00000050965,ENSMUSG00000056755,ENSMUSG00000032086,ENSMUSG00000028351,ENSMUSG00000022240,ENSMUSG00000021699,…	1.48497e-06
BP	GO:0030534	adult behavior	ENSMUSG00000007097,ENSMUSG00000005089,ENSMUSG00000006782,ENSMUSG00000024109,ENSMUSG00000035566,ENSMUSG00000044708,ENSMUSG00000022892,ENSMUSG00000028964,ENSMUSG00000024935,ENSMUSG00000048960,ENSMUSG00000056755,ENSMUSG00000063142,ENSMUSG00000058153,ENSMUSG00000057880,ENSMUSG00000028519,ENSMUSG00000024413,ENSMUSG00000031302,ENSMUSG00000015766,ENSMUSG00000023033,ENSMUSG00000027737,ENSMUSG00000022111	2.63377e-06
BP	GO:0034765	regulation of monoatomic ion transmembrane transport	ENSMUSG00000031425,ENSMUSG00000007097,ENSMUSG00000079037,ENSMUSG00000044708,ENSMUSG00000036570,ENSMUSG00000022892,ENSMUSG00000019843,ENSMUSG00000041329,ENSMUSG00000036438,ENSMUSG00000028964,ENSMUSG00000057914,ENSMUSG00000028542,ENSMUSG00000021835,ENSMUSG00000015202,ENSMUSG00000050965,ENSMUSG00000043448,ENSMUSG00000069601,ENSMUSG00000028161,ENSMUSG00000021699,ENSMUSG00000059970,ENSMUSG00000053519,…	2.78374e-06
BP	GO:0007215	glutamate receptor signaling pathway	ENSMUSG00000031425,ENSMUSG00000024211,ENSMUSG00000033981,ENSMUSG00000079037,ENSMUSG00000022892,ENSMUSG00000019843,ENSMUSG00000024935,ENSMUSG00000056755,ENSMUSG00000003974,ENSMUSG00000049583,ENSMUSG00000024639	2.78374e-06
BP	GO:0014013	regulation of gliogenesis	ENSMUSG00000015149,ENSMUSG00000068748,ENSMUSG00000022425,ENSMUSG00000021108,ENSMUSG00000026424,ENSMUSG00000033006,ENSMUSG00000029648,ENSMUSG00000048001,ENSMUSG00000039952,ENSMUSG00000054252,ENSMUSG00000021835,ENSMUSG00000032554,ENSMUSG00000043448,ENSMUSG00000022607,ENSMUSG00000028519,ENSMUSG00000021756,ENSMUSG00000039830,ENSMUSG00000040010	3.01577e-06
BP	GO:0018108	peptidyl-tyrosine phosphorylation	ENSMUSG00000028517,ENSMUSG00000068748,ENSMUSG00000079037,ENSMUSG00000021451,ENSMUSG00000022425,ENSMUSG00000055022,ENSMUSG00000022892,ENSMUSG00000019843,ENSMUSG00000029648,ENSMUSG00000048001,ENSMUSG00000032911,ENSMUSG00000025375,ENSMUSG00000054252,ENSMUSG00000050965,ENSMUSG00000022607,ENSMUSG00000021756,ENSMUSG00000062209,ENSMUSG00000039004,ENSMUSG00000038453,ENSMUSG00000024620,ENSMUSG00000003534,…	3.23325e-06
BP	GO:1905475	regulation of protein localization to membrane	ENSMUSG00000024109,ENSMUSG00000030417,ENSMUSG00000079037,ENSMUSG00000022112,ENSMUSG00000037706,ENSMUSG00000027692,ENSMUSG00000019843,ENSMUSG00000020315,ENSMUSG00000024935,ENSMUSG00000039952,ENSMUSG00000040249,ENSMUSG00000047126,ENSMUSG00000069601,ENSMUSG00000032883,ENSMUSG00000041417,ENSMUSG00000041936,ENSMUSG00000026879,ENSMUSG00000025555,ENSMUSG00000053819,ENSMUSG00000027737,ENSMUSG00000036815,…	3.48474e-06
BP	GO:0050769	positive regulation of neurogenesis	ENSMUSG00000002985,ENSMUSG00000004892,ENSMUSG00000055254,ENSMUSG00000068748,ENSMUSG00000021451,ENSMUSG00000022425,ENSMUSG00000021108,ENSMUSG00000027692,ENSMUSG00000002341,ENSMUSG00000069662,ENSMUSG00000033006,ENSMUSG00000029648,ENSMUSG00000039952,ENSMUSG00000050272,ENSMUSG00000032554,ENSMUSG00000052372,ENSMUSG00000031385,ENSMUSG00000043448,ENSMUSG00000040249,ENSMUSG00000022607,ENSMUSG00000022231,…	3.49838e-06
BP	GO:0018212	peptidyl-tyrosine modification	ENSMUSG00000028517,ENSMUSG00000068748,ENSMUSG00000079037,ENSMUSG00000021451,ENSMUSG00000022425,ENSMUSG00000055022,ENSMUSG00000022892,ENSMUSG00000019843,ENSMUSG00000029648,ENSMUSG00000048001,ENSMUSG00000032911,ENSMUSG00000025375,ENSMUSG00000054252,ENSMUSG00000050965,ENSMUSG00000022607,ENSMUSG00000021756,ENSMUSG00000062209,ENSMUSG00000039004,ENSMUSG00000038453,ENSMUSG00000024620,ENSMUSG00000003534,…	3.49838e-06
BP	GO:0007626	locomotory behavior	ENSMUSG00000002985,ENSMUSG00000007097,ENSMUSG00000006782,ENSMUSG00000015829,ENSMUSG00000004207,ENSMUSG00000055022,ENSMUSG00000060882,ENSMUSG00000044708,ENSMUSG00000022892,ENSMUSG00000037605,ENSMUSG00000028964,ENSMUSG00000024935,ENSMUSG00000021010,ENSMUSG00000050272,ENSMUSG00000048960,ENSMUSG00000031748,ENSMUSG00000063142,ENSMUSG00000058153,ENSMUSG00000057880,ENSMUSG00000028519,ENSMUSG00000024413,…	3.79643e-06
BP	GO:0050731	positive regulation of peptidyl-tyrosine phosphorylation	ENSMUSG00000028517,ENSMUSG00000068748,ENSMUSG00000079037,ENSMUSG00000021451,ENSMUSG00000022425,ENSMUSG00000055022,ENSMUSG00000022892,ENSMUSG00000019843,ENSMUSG00000048001,ENSMUSG00000032911,ENSMUSG00000054252,ENSMUSG00000021756,ENSMUSG00000062209,ENSMUSG00000039004,ENSMUSG00000038453,ENSMUSG00000025314,ENSMUSG00000041936,ENSMUSG00000024486,ENSMUSG00000049583,ENSMUSG00000017344	3.97616e-06
BP	GO:0015849	organic acid transport	ENSMUSG00000002985,ENSMUSG00000005089,ENSMUSG00000050953,ENSMUSG00000055254,ENSMUSG00000005360,ENSMUSG00000030307,ENSMUSG00000004207,ENSMUSG00000044708,ENSMUSG00000030235,ENSMUSG00000036570,ENSMUSG00000027533,ENSMUSG00000033965,ENSMUSG00000030310,ENSMUSG00000024935,ENSMUSG00000028542,ENSMUSG00000018459,ENSMUSG00000033720,ENSMUSG00000056755,ENSMUSG00000028645,ENSMUSG00000032883,ENSMUSG00000057880,…	4.57152e-06
BP	GO:0007411	axon guidance	ENSMUSG00000026442,ENSMUSG00000023175,ENSMUSG00000021451,ENSMUSG00000019647,ENSMUSG00000055022,ENSMUSG00000022892,ENSMUSG00000025085,ENSMUSG00000027200,ENSMUSG00000039952,ENSMUSG00000039542,ENSMUSG00000050272,ENSMUSG00000040249,ENSMUSG00000069601,ENSMUSG00000022231,ENSMUSG00000022636,ENSMUSG00000032537,ENSMUSG00000059921,ENSMUSG00000033278,ENSMUSG00000022263,ENSMUSG00000041936,ENSMUSG00000028763,…	4.57825e-06
BP	GO:0097485	neuron projection guidance	ENSMUSG00000026442,ENSMUSG00000023175,ENSMUSG00000021451,ENSMUSG00000019647,ENSMUSG00000055022,ENSMUSG00000022892,ENSMUSG00000025085,ENSMUSG00000027200,ENSMUSG00000039952,ENSMUSG00000039542,ENSMUSG00000050272,ENSMUSG00000040249,ENSMUSG00000069601,ENSMUSG00000022231,ENSMUSG00000022636,ENSMUSG00000032537,ENSMUSG00000059921,ENSMUSG00000033278,ENSMUSG00000022263,ENSMUSG00000041936,ENSMUSG00000028763,…	4.84937e-06
BP	GO:0015800	acidic amino acid transport	ENSMUSG00000005089,ENSMUSG00000050953,ENSMUSG00000055254,ENSMUSG00000005360,ENSMUSG00000044708,ENSMUSG00000030310,ENSMUSG00000024935,ENSMUSG00000056755,ENSMUSG00000057880,ENSMUSG00000020142,ENSMUSG00000022048,ENSMUSG00000024462,ENSMUSG00000027737	5.26049e-06
BP	GO:1990778	protein localization to cell periphery	ENSMUSG00000026442,ENSMUSG00000023175,ENSMUSG00000024109,ENSMUSG00000079037,ENSMUSG00000037706,ENSMUSG00000019978,ENSMUSG00000027692,ENSMUSG00000020315,ENSMUSG00000027375,ENSMUSG00000024935,ENSMUSG00000057914,ENSMUSG00000039952,ENSMUSG00000063077,ENSMUSG00000031451,ENSMUSG00000040249,ENSMUSG00000047126,ENSMUSG00000069601,ENSMUSG00000049313,ENSMUSG00000037031,ENSMUSG00000032883,ENSMUSG00000028649,…	5.26049e-06
BP	GO:0099545	trans-synaptic signaling by trans-synaptic complex	ENSMUSG00000063887,ENSMUSG00000039952,ENSMUSG00000052372,ENSMUSG00000022514,ENSMUSG00000028399,ENSMUSG00000025555	8.84162e-06
BP	GO:0099175	regulation of postsynapse organization	ENSMUSG00000002985,ENSMUSG00000024109,ENSMUSG00000079037,ENSMUSG00000002341,ENSMUSG00000069662,ENSMUSG00000022892,ENSMUSG00000019843,ENSMUSG00000063887,ENSMUSG00000040265,ENSMUSG00000052372,ENSMUSG00000036095,ENSMUSG00000022514,ENSMUSG00000038453,ENSMUSG00000031302,ENSMUSG00000028273,ENSMUSG00000028399,ENSMUSG00000041078	8.84162e-06
BP	GO:0098739	import across plasma membrane	ENSMUSG00000007097,ENSMUSG00000005089,ENSMUSG00000005360,ENSMUSG00000079037,ENSMUSG00000044708,ENSMUSG00000019843,ENSMUSG00000041329,ENSMUSG00000036949,ENSMUSG00000033965,ENSMUSG00000030310,ENSMUSG00000024935,ENSMUSG00000028542,ENSMUSG00000033161,ENSMUSG00000028645,ENSMUSG00000028161,ENSMUSG00000020142,ENSMUSG00000038260,ENSMUSG00000031808,ENSMUSG00000027737,ENSMUSG00000040010,ENSMUSG00000051497	1.08869e-05
BP	GO:0046942	carboxylic acid transport	ENSMUSG00000002985,ENSMUSG00000005089,ENSMUSG00000050953,ENSMUSG00000055254,ENSMUSG00000005360,ENSMUSG00000030307,ENSMUSG00000004207,ENSMUSG00000044708,ENSMUSG00000030235,ENSMUSG00000027533,ENSMUSG00000033965,ENSMUSG00000030310,ENSMUSG00000024935,ENSMUSG00000028542,ENSMUSG00000018459,ENSMUSG00000033720,ENSMUSG00000056755,ENSMUSG00000028645,ENSMUSG00000032883,ENSMUSG00000057880,ENSMUSG00000020142,…	1.22755e-05
BP	GO:1901652	response to peptide	ENSMUSG00000050953,ENSMUSG00000079037,ENSMUSG00000022122,ENSMUSG00000071415,ENSMUSG00000028495,ENSMUSG00000027199,ENSMUSG00000032702,ENSMUSG00000069662,ENSMUSG00000022892,ENSMUSG00000019843,ENSMUSG00000021190,ENSMUSG00000004698,ENSMUSG00000027523,ENSMUSG00000050965,ENSMUSG00000040249,ENSMUSG00000028645,ENSMUSG00000028161,ENSMUSG00000022607,ENSMUSG00000049313,ENSMUSG00000027962,ENSMUSG00000021127,…	1.51012e-05
BP	GO:0006364	rRNA processing	ENSMUSG00000040952,ENSMUSG00000061787,ENSMUSG00000061477,ENSMUSG00000060636,ENSMUSG00000067288,ENSMUSG00000047675,ENSMUSG00000062997,ENSMUSG00000090733,ENSMUSG00000079480,ENSMUSG00000025290,ENSMUSG00000025794,ENSMUSG00000028495,ENSMUSG00000037805,ENSMUSG00000063480,ENSMUSG00000046865,ENSMUSG00000027752,ENSMUSG00000038812,ENSMUSG00000031683,ENSMUSG00000063200,ENSMUSG00000030423,ENSMUSG00000001056	1.54674e-05
BP	GO:0097090	presynaptic membrane organization	ENSMUSG00000002985,ENSMUSG00000024109,ENSMUSG00000063887,ENSMUSG00000052372,ENSMUSG00000031302,ENSMUSG00000028399	1.58885e-05
BP	GO:0099560	synaptic membrane adhesion	ENSMUSG00000029309,ENSMUSG00000024109,ENSMUSG00000035566,ENSMUSG00000050587,ENSMUSG00000063887,ENSMUSG00000034912,ENSMUSG00000034275,ENSMUSG00000022514,ENSMUSG00000028399	1.63175e-05
BP	GO:0010038	response to metal ion	ENSMUSG00000007097,ENSMUSG00000024109,ENSMUSG00000079037,ENSMUSG00000044708,ENSMUSG00000027199,ENSMUSG00000022892,ENSMUSG00000068923,ENSMUSG00000063887,ENSMUSG00000021190,ENSMUSG00000036438,ENSMUSG00000028964,ENSMUSG00000021794,ENSMUSG00000024935,ENSMUSG00000039542,ENSMUSG00000032554,ENSMUSG00000069601,ENSMUSG00000028161,ENSMUSG00000063142,ENSMUSG00000057880,ENSMUSG00000039004,ENSMUSG00000024413,…	1.68074e-05
BP	GO:0042391	regulation of membrane potential	ENSMUSG00000007097,ENSMUSG00000050953,ENSMUSG00000024109,ENSMUSG00000055254,ENSMUSG00000060961,ENSMUSG00000049422,ENSMUSG00000060882,ENSMUSG00000044708,ENSMUSG00000036570,ENSMUSG00000022892,ENSMUSG00000041329,ENSMUSG00000063887,ENSMUSG00000029212,ENSMUSG00000028964,ENSMUSG00000028124,ENSMUSG00000057914,ENSMUSG00000034275,ENSMUSG00000033161,ENSMUSG00000020591,ENSMUSG00000069601,ENSMUSG00000028161,…	1.78676e-05
BP	GO:0015711	organic anion transport	ENSMUSG00000002985,ENSMUSG00000005089,ENSMUSG00000050953,ENSMUSG00000055254,ENSMUSG00000005360,ENSMUSG00000067656,ENSMUSG00000060961,ENSMUSG00000030307,ENSMUSG00000004207,ENSMUSG00000044708,ENSMUSG00000030235,ENSMUSG00000027533,ENSMUSG00000033965,ENSMUSG00000030310,ENSMUSG00000024935,ENSMUSG00000028542,ENSMUSG00000018459,ENSMUSG00000033720,ENSMUSG00000056755,ENSMUSG00000028645,ENSMUSG00000032883,…	1.93335e-05
BP	GO:0040013	negative regulation of locomotion	ENSMUSG00000002985,ENSMUSG00000021451,ENSMUSG00000019647,ENSMUSG00000032702,ENSMUSG00000053141,ENSMUSG00000041329,ENSMUSG00000026109,ENSMUSG00000017631,ENSMUSG00000028964,ENSMUSG00000027200,ENSMUSG00000039952,ENSMUSG00000026185,ENSMUSG00000037736,ENSMUSG00000031385,ENSMUSG00000040249,ENSMUSG00000054364,ENSMUSG00000022607,ENSMUSG00000022231,ENSMUSG00000033278,ENSMUSG00000031673,ENSMUSG00000025314,…	1.98529e-05
BP	GO:0010959	regulation of metal ion transport	ENSMUSG00000031425,ENSMUSG00000007097,ENSMUSG00000050953,ENSMUSG00000079037,ENSMUSG00000055022,ENSMUSG00000036570,ENSMUSG00000019843,ENSMUSG00000041329,ENSMUSG00000036438,ENSMUSG00000027523,ENSMUSG00000057914,ENSMUSG00000021835,ENSMUSG00000032554,ENSMUSG00000015202,ENSMUSG00000031748,ENSMUSG00000043448,ENSMUSG00000033161,ENSMUSG00000069601,ENSMUSG00000028161,ENSMUSG00000021699,ENSMUSG00000059970,…	2.04107e-05
BP	GO:0048661	positive regulation of smooth muscle cell proliferation	ENSMUSG00000029648,ENSMUSG00000048001,ENSMUSG00000026185,ENSMUSG00000021835,ENSMUSG00000045092,ENSMUSG00000050965,ENSMUSG00000022607,ENSMUSG00000021699,ENSMUSG00000024620,ENSMUSG00000041417,ENSMUSG00000032440,ENSMUSG00000024486,ENSMUSG00000024639,ENSMUSG00000030849,ENSMUSG00000053819	2.20753e-05
BP	GO:0006835	dicarboxylic acid transport	ENSMUSG00000005089,ENSMUSG00000050953,ENSMUSG00000055254,ENSMUSG00000005360,ENSMUSG00000044708,ENSMUSG00000024935,ENSMUSG00000018459,ENSMUSG00000056755,ENSMUSG00000057880,ENSMUSG00000020142,ENSMUSG00000022048,ENSMUSG00000024462,ENSMUSG00000020805,ENSMUSG00000027737	2.28111e-05
BP	GO:1901653	cellular response to peptide	ENSMUSG00000050953,ENSMUSG00000079037,ENSMUSG00000071415,ENSMUSG00000032702,ENSMUSG00000069662,ENSMUSG00000022892,ENSMUSG00000019843,ENSMUSG00000021190,ENSMUSG00000004698,ENSMUSG00000027523,ENSMUSG00000050965,ENSMUSG00000040249,ENSMUSG00000028161,ENSMUSG00000022607,ENSMUSG00000049313,ENSMUSG00000027962,ENSMUSG00000021127,ENSMUSG00000032009,ENSMUSG00000025314,ENSMUSG00000041417,ENSMUSG00000002688,…	2.43395e-05
BP	GO:0021700	developmental maturation	ENSMUSG00000026442,ENSMUSG00000004892,ENSMUSG00000050953,ENSMUSG00000024109,ENSMUSG00000015149,ENSMUSG00000022122,ENSMUSG00000021451,ENSMUSG00000039105,ENSMUSG00000034227,ENSMUSG00000022892,ENSMUSG00000033006,ENSMUSG00000063887,ENSMUSG00000024140,ENSMUSG00000048001,ENSMUSG00000032911,ENSMUSG00000039952,ENSMUSG00000054252,ENSMUSG00000045092,ENSMUSG00000069601,ENSMUSG00000063142,ENSMUSG00000058153,…	3.73708e-05
BP	GO:0051897	positive regulation of phosphatidylinositol 3-kinase/protein kinase B signal transduction	ENSMUSG00000024109,ENSMUSG00000055254,ENSMUSG00000021451,ENSMUSG00000024985,ENSMUSG00000019843,ENSMUSG00000029648,ENSMUSG00000026185,ENSMUSG00000054252,ENSMUSG00000031451,ENSMUSG00000022607,ENSMUSG00000022231,ENSMUSG00000062209,ENSMUSG00000022255,ENSMUSG00000024620,ENSMUSG00000025314,ENSMUSG00000032740,ENSMUSG00000002688,ENSMUSG00000024486,ENSMUSG00000021978	3.75481e-05
BP	GO:0042255	ribosome assembly	ENSMUSG00000067274,ENSMUSG00000040952,ENSMUSG00000012848,ENSMUSG00000029614,ENSMUSG00000058546,ENSMUSG00000067288,ENSMUSG00000090733,ENSMUSG00000024608,ENSMUSG00000008682,ENSMUSG00000028495,ENSMUSG00000029066	3.88815e-05
BP	GO:0050768	negative regulation of neurogenesis	ENSMUSG00000041607,ENSMUSG00000015149,ENSMUSG00000015829,ENSMUSG00000021451,ENSMUSG00000019647,ENSMUSG00000026424,ENSMUSG00000033006,ENSMUSG00000048001,ENSMUSG00000027200,ENSMUSG00000054252,ENSMUSG00000021835,ENSMUSG00000028351,ENSMUSG00000028161,ENSMUSG00000022607,ENSMUSG00000022231,ENSMUSG00000049313,ENSMUSG00000028519,ENSMUSG00000000303	4.08295e-05
BP	GO:0003015	heart process	ENSMUSG00000007097,ENSMUSG00000050953,ENSMUSG00000022122,ENSMUSG00000060882,ENSMUSG00000036570,ENSMUSG00000019843,ENSMUSG00000024140,ENSMUSG00000036438,ENSMUSG00000024935,ENSMUSG00000057914,ENSMUSG00000050965,ENSMUSG00000031748,ENSMUSG00000033161,ENSMUSG00000021699,ENSMUSG00000038260,ENSMUSG00000028525,ENSMUSG00000041417,ENSMUSG00000041936,ENSMUSG00000029467,ENSMUSG00000024486,ENSMUSG00000026879,…	4.20872e-05
BP	GO:0097061	dendritic spine organization	ENSMUSG00000002985,ENSMUSG00000079037,ENSMUSG00000069662,ENSMUSG00000022892,ENSMUSG00000019843,ENSMUSG00000063887,ENSMUSG00000021190,ENSMUSG00000040265,ENSMUSG00000022240,ENSMUSG00000032537,ENSMUSG00000038453,ENSMUSG00000031302,ENSMUSG00000028273,ENSMUSG00000038608	4.26304e-05
BP	GO:0050730	regulation of peptidyl-tyrosine phosphorylation	ENSMUSG00000028517,ENSMUSG00000068748,ENSMUSG00000079037,ENSMUSG00000021451,ENSMUSG00000022425,ENSMUSG00000055022,ENSMUSG00000022892,ENSMUSG00000019843,ENSMUSG00000048001,ENSMUSG00000032911,ENSMUSG00000054252,ENSMUSG00000050965,ENSMUSG00000021756,ENSMUSG00000062209,ENSMUSG00000039004,ENSMUSG00000038453,ENSMUSG00000024620,ENSMUSG00000025314,ENSMUSG00000041936,ENSMUSG00000024486,ENSMUSG00000049583,…	4.6966e-05
BP	GO:0016072	rRNA metabolic process	ENSMUSG00000040952,ENSMUSG00000061787,ENSMUSG00000061477,ENSMUSG00000060636,ENSMUSG00000067288,ENSMUSG00000047675,ENSMUSG00000062997,ENSMUSG00000090733,ENSMUSG00000079480,ENSMUSG00000025290,ENSMUSG00000025794,ENSMUSG00000028495,ENSMUSG00000037805,ENSMUSG00000063480,ENSMUSG00000046865,ENSMUSG00000004667,ENSMUSG00000027752,ENSMUSG00000038812,ENSMUSG00000031683,ENSMUSG00000063200,ENSMUSG00000030423,…	4.95962e-05
BP	GO:0043491	phosphatidylinositol 3-kinase/protein kinase B signal transduction	ENSMUSG00000024109,ENSMUSG00000055254,ENSMUSG00000021451,ENSMUSG00000024985,ENSMUSG00000019843,ENSMUSG00000029648,ENSMUSG00000039952,ENSMUSG00000026185,ENSMUSG00000054252,ENSMUSG00000048960,ENSMUSG00000031451,ENSMUSG00000022607,ENSMUSG00000022231,ENSMUSG00000021127,ENSMUSG00000037754,ENSMUSG00000032009,ENSMUSG00000062209,ENSMUSG00000022255,ENSMUSG00000024620,ENSMUSG00000025314,ENSMUSG00000032740,…	5.40382e-05
BP	GO:0008016	regulation of heart contraction	ENSMUSG00000007097,ENSMUSG00000050953,ENSMUSG00000022122,ENSMUSG00000060882,ENSMUSG00000036570,ENSMUSG00000024140,ENSMUSG00000036438,ENSMUSG00000024935,ENSMUSG00000057914,ENSMUSG00000050965,ENSMUSG00000031748,ENSMUSG00000033161,ENSMUSG00000021699,ENSMUSG00000038260,ENSMUSG00000028525,ENSMUSG00000041417,ENSMUSG00000041936,ENSMUSG00000029467,ENSMUSG00000024486	5.89385e-05
BP	GO:0036376	sodium ion export across plasma membrane	ENSMUSG00000007097,ENSMUSG00000060961,ENSMUSG00000036570,ENSMUSG00000041329,ENSMUSG00000033161,ENSMUSG00000041936	6.22082e-05
BP	GO:0010976	positive regulation of neuron projection development	ENSMUSG00000002985,ENSMUSG00000024109,ENSMUSG00000055254,ENSMUSG00000095677,ENSMUSG00000068748,ENSMUSG00000055022,ENSMUSG00000037601,ENSMUSG00000020857,ENSMUSG00000069662,ENSMUSG00000019843,ENSMUSG00000041329,ENSMUSG00000063887,ENSMUSG00000021835,ENSMUSG00000031385,ENSMUSG00000040249,ENSMUSG00000090223,ENSMUSG00000003534,ENSMUSG00000029571,ENSMUSG00000002688,ENSMUSG00000038648,ENSMUSG00000024924	6.22082e-05
BP	GO:0099054	presynapse assembly	ENSMUSG00000024109,ENSMUSG00000035566,ENSMUSG00000022892,ENSMUSG00000063887,ENSMUSG00000034912,ENSMUSG00000052372,ENSMUSG00000022514,ENSMUSG00000031302,ENSMUSG00000028399,ENSMUSG00000025555	6.50211e-05
BP	GO:0060047	heart contraction	ENSMUSG00000007097,ENSMUSG00000050953,ENSMUSG00000022122,ENSMUSG00000060882,ENSMUSG00000036570,ENSMUSG00000024140,ENSMUSG00000036438,ENSMUSG00000024935,ENSMUSG00000057914,ENSMUSG00000050965,ENSMUSG00000031748,ENSMUSG00000033161,ENSMUSG00000021699,ENSMUSG00000038260,ENSMUSG00000028525,ENSMUSG00000041417,ENSMUSG00000041936,ENSMUSG00000029467,ENSMUSG00000024486,ENSMUSG00000026879,ENSMUSG00000053819	6.51093e-05
BP	GO:0010721	negative regulation of cell development	ENSMUSG00000041607,ENSMUSG00000015149,ENSMUSG00000015829,ENSMUSG00000022122,ENSMUSG00000005161,ENSMUSG00000021451,ENSMUSG00000019647,ENSMUSG00000037601,ENSMUSG00000020857,ENSMUSG00000026424,ENSMUSG00000034227,ENSMUSG00000033006,ENSMUSG00000048001,ENSMUSG00000027200,ENSMUSG00000054252,ENSMUSG00000021835,ENSMUSG00000028351,ENSMUSG00000028161,ENSMUSG00000022607,ENSMUSG00000022231,ENSMUSG00000049313,…	6.71309e-05
BP	GO:0051961	negative regulation of nervous system development	ENSMUSG00000041607,ENSMUSG00000015149,ENSMUSG00000015829,ENSMUSG00000021451,ENSMUSG00000019647,ENSMUSG00000026424,ENSMUSG00000033006,ENSMUSG00000048001,ENSMUSG00000027200,ENSMUSG00000054252,ENSMUSG00000021835,ENSMUSG00000028351,ENSMUSG00000028161,ENSMUSG00000022607,ENSMUSG00000022231,ENSMUSG00000049313,ENSMUSG00000028519,ENSMUSG00000000303	6.85161e-05
BP	GO:0014911	positive regulation of smooth muscle cell migration	ENSMUSG00000027200,ENSMUSG00000026185,ENSMUSG00000040249,ENSMUSG00000022607,ENSMUSG00000021699,ENSMUSG00000021756,ENSMUSG00000035954,ENSMUSG00000024620,ENSMUSG00000028128,ENSMUSG00000017344,ENSMUSG00000053819	8.38476e-05
BP	GO:0090257	regulation of muscle system process	ENSMUSG00000007097,ENSMUSG00000036570,ENSMUSG00000029648,ENSMUSG00000036438,ENSMUSG00000026185,ENSMUSG00000050965,ENSMUSG00000033161,ENSMUSG00000028161,ENSMUSG00000022607,ENSMUSG00000021699,ENSMUSG00000063142,ENSMUSG00000057880,ENSMUSG00000038260,ENSMUSG00000035954,ENSMUSG00000028525,ENSMUSG00000052920,ENSMUSG00000041936,ENSMUSG00000002688,ENSMUSG00000029467,ENSMUSG00000026879,ENSMUSG00000044167,…	8.98677e-05
BP	GO:0140115	export across plasma membrane	ENSMUSG00000007097,ENSMUSG00000050953,ENSMUSG00000060961,ENSMUSG00000036570,ENSMUSG00000041329,ENSMUSG00000036438,ENSMUSG00000033161,ENSMUSG00000026347,ENSMUSG00000015243,ENSMUSG00000041936,ENSMUSG00000031808	9.49303e-05
BP	GO:0006814	sodium ion transport	ENSMUSG00000007097,ENSMUSG00000060961,ENSMUSG00000022122,ENSMUSG00000030307,ENSMUSG00000055022,ENSMUSG00000036570,ENSMUSG00000041329,ENSMUSG00000030310,ENSMUSG00000027523,ENSMUSG00000028542,ENSMUSG00000018459,ENSMUSG00000015202,ENSMUSG00000033161,ENSMUSG00000069601,ENSMUSG00000051154,ENSMUSG00000038260,ENSMUSG00000041936,ENSMUSG00000069670,ENSMUSG00000023033,ENSMUSG00000053819,ENSMUSG00000020805	9.70171e-05
BP	GO:0003012	muscle system process	ENSMUSG00000007097,ENSMUSG00000022122,ENSMUSG00000060882,ENSMUSG00000027199,ENSMUSG00000036570,ENSMUSG00000029648,ENSMUSG00000036438,ENSMUSG00000057378,ENSMUSG00000057914,ENSMUSG00000026185,ENSMUSG00000021835,ENSMUSG00000035783,ENSMUSG00000050965,ENSMUSG00000033161,ENSMUSG00000028161,ENSMUSG00000022607,ENSMUSG00000021699,ENSMUSG00000063142,ENSMUSG00000057880,ENSMUSG00000038260,ENSMUSG00000035954,…	0.000114759
BP	GO:0007612	learning	ENSMUSG00000007097,ENSMUSG00000024109,ENSMUSG00000055254,ENSMUSG00000015829,ENSMUSG00000060924,ENSMUSG00000022892,ENSMUSG00000068923,ENSMUSG00000021190,ENSMUSG00000030310,ENSMUSG00000024935,ENSMUSG00000056755,ENSMUSG00000022240,ENSMUSG00000031302,ENSMUSG00000033569,ENSMUSG00000049583,ENSMUSG00000037685,ENSMUSG00000045994,ENSMUSG00000027737	0.000127849
BP	GO:0106027	neuron projection organization	ENSMUSG00000002985,ENSMUSG00000079037,ENSMUSG00000069662,ENSMUSG00000022892,ENSMUSG00000019843,ENSMUSG00000063887,ENSMUSG00000021190,ENSMUSG00000040265,ENSMUSG00000022240,ENSMUSG00000032537,ENSMUSG00000038453,ENSMUSG00000031302,ENSMUSG00000028273,ENSMUSG00000038608	0.000127849
BP	GO:1903522	regulation of blood circulation	ENSMUSG00000007097,ENSMUSG00000050953,ENSMUSG00000022122,ENSMUSG00000033174,ENSMUSG00000060882,ENSMUSG00000036570,ENSMUSG00000022892,ENSMUSG00000024140,ENSMUSG00000036438,ENSMUSG00000024935,ENSMUSG00000057914,ENSMUSG00000050965,ENSMUSG00000031748,ENSMUSG00000033161,ENSMUSG00000021699,ENSMUSG00000038260,ENSMUSG00000035954,ENSMUSG00000028525,ENSMUSG00000041417,ENSMUSG00000041936,ENSMUSG00000029467,…	0.000129611
BP	GO:0042273	ribosomal large subunit biogenesis	ENSMUSG00000067274,ENSMUSG00000029614,ENSMUSG00000060636,ENSMUSG00000058546,ENSMUSG00000062997,ENSMUSG00000008682,ENSMUSG00000025794,ENSMUSG00000037805,ENSMUSG00000063480,ENSMUSG00000029066,ENSMUSG00000001056	0.000136063
BP	GO:0043954	cellular component maintenance	ENSMUSG00000002985,ENSMUSG00000024109,ENSMUSG00000079037,ENSMUSG00000049422,ENSMUSG00000022892,ENSMUSG00000019843,ENSMUSG00000063887,ENSMUSG00000037605,ENSMUSG00000052572,ENSMUSG00000033569,ENSMUSG00000030516,ENSMUSG00000024044	0.000138643
BP	GO:0003018	vascular process in circulatory system	ENSMUSG00000002985,ENSMUSG00000007097,ENSMUSG00000050953,ENSMUSG00000022122,ENSMUSG00000033174,ENSMUSG00000033965,ENSMUSG00000017631,ENSMUSG00000028124,ENSMUSG00000035783,ENSMUSG00000040249,ENSMUSG00000028645,ENSMUSG00000022607,ENSMUSG00000063142,ENSMUSG00000033278,ENSMUSG00000039004,ENSMUSG00000038260,ENSMUSG00000035954,ENSMUSG00000025314,ENSMUSG00000052920,ENSMUSG00000030516,ENSMUSG00000031808	0.000139173
BP	GO:0030336	negative regulation of cell migration	ENSMUSG00000002985,ENSMUSG00000032702,ENSMUSG00000053141,ENSMUSG00000041329,ENSMUSG00000026109,ENSMUSG00000017631,ENSMUSG00000028964,ENSMUSG00000027200,ENSMUSG00000039952,ENSMUSG00000026185,ENSMUSG00000037736,ENSMUSG00000031385,ENSMUSG00000040249,ENSMUSG00000054364,ENSMUSG00000022607,ENSMUSG00000033278,ENSMUSG00000031673,ENSMUSG00000025314,ENSMUSG00000052920,ENSMUSG00000039202,ENSMUSG00000011658,…	0.000139173
BP	GO:0051896	regulation of phosphatidylinositol 3-kinase/protein kinase B signal transduction	ENSMUSG00000024109,ENSMUSG00000055254,ENSMUSG00000021451,ENSMUSG00000024985,ENSMUSG00000019843,ENSMUSG00000029648,ENSMUSG00000039952,ENSMUSG00000026185,ENSMUSG00000054252,ENSMUSG00000031451,ENSMUSG00000022607,ENSMUSG00000022231,ENSMUSG00000037754,ENSMUSG00000032009,ENSMUSG00000062209,ENSMUSG00000022255,ENSMUSG00000024620,ENSMUSG00000025314,ENSMUSG00000032740,ENSMUSG00000002688,ENSMUSG00000024486,…	0.000139173
BP	GO:0032970	regulation of actin filament-based process	ENSMUSG00000007097,ENSMUSG00000028832,ENSMUSG00000050953,ENSMUSG00000032702,ENSMUSG00000036570,ENSMUSG00000037926,ENSMUSG00000026109,ENSMUSG00000020315,ENSMUSG00000045092,ENSMUSG00000035783,ENSMUSG00000037736,ENSMUSG00000021750,ENSMUSG00000033161,ENSMUSG00000040249,ENSMUSG00000021699,ENSMUSG00000022231,ENSMUSG00000038260,ENSMUSG00000057738,ENSMUSG00000031342,ENSMUSG00000024620,ENSMUSG00000032740,…	0.000149187
BP	GO:0006979	response to oxidative stress	ENSMUSG00000071866,ENSMUSG00000002985,ENSMUSG00000064351,ENSMUSG00000015149,ENSMUSG00000079037,ENSMUSG00000005161,ENSMUSG00000030744,ENSMUSG00000004207,ENSMUSG00000026424,ENSMUSG00000022892,ENSMUSG00000019843,ENSMUSG00000024140,ENSMUSG00000025289,ENSMUSG00000028964,ENSMUSG00000024935,ENSMUSG00000028124,ENSMUSG00000021835,ENSMUSG00000028691,ENSMUSG00000050965,ENSMUSG00000054364,ENSMUSG00000032009,…	0.000149187
BP	GO:0099612	protein localization to axon	ENSMUSG00000026442,ENSMUSG00000027375,ENSMUSG00000069601,ENSMUSG00000055681,ENSMUSG00000024044	0.000193465
BP	GO:0099172	presynapse organization	ENSMUSG00000024109,ENSMUSG00000035566,ENSMUSG00000022892,ENSMUSG00000063887,ENSMUSG00000034912,ENSMUSG00000052372,ENSMUSG00000022514,ENSMUSG00000031302,ENSMUSG00000028399,ENSMUSG00000025555	0.000193465
BP	GO:1904646	cellular response to amyloid-beta	ENSMUSG00000050953,ENSMUSG00000079037,ENSMUSG00000022892,ENSMUSG00000019843,ENSMUSG00000021190,ENSMUSG00000040249,ENSMUSG00000027962,ENSMUSG00000049583	0.000195206
BP	GO:0014015	positive regulation of gliogenesis	ENSMUSG00000068748,ENSMUSG00000022425,ENSMUSG00000021108,ENSMUSG00000033006,ENSMUSG00000029648,ENSMUSG00000039952,ENSMUSG00000032554,ENSMUSG00000043448,ENSMUSG00000022607,ENSMUSG00000021756,ENSMUSG00000039830,ENSMUSG00000040010	0.000203872
BP	GO:1904062	regulation of monoatomic cation transmembrane transport	ENSMUSG00000031425,ENSMUSG00000007097,ENSMUSG00000079037,ENSMUSG00000036570,ENSMUSG00000022892,ENSMUSG00000019843,ENSMUSG00000041329,ENSMUSG00000036438,ENSMUSG00000028964,ENSMUSG00000057914,ENSMUSG00000021835,ENSMUSG00000015202,ENSMUSG00000043448,ENSMUSG00000069601,ENSMUSG00000028161,ENSMUSG00000021699,ENSMUSG00000059970,ENSMUSG00000053519,ENSMUSG00000028525,ENSMUSG00000041936,ENSMUSG00000002688,…	0.000210561
BP	GO:0042060	wound healing	ENSMUSG00000071866,ENSMUSG00000002985,ENSMUSG00000028517,ENSMUSG00000061315,ENSMUSG00000005161,ENSMUSG00000032702,ENSMUSG00000068923,ENSMUSG00000026109,ENSMUSG00000033373,ENSMUSG00000027523,ENSMUSG00000026131,ENSMUSG00000031451,ENSMUSG00000050965,ENSMUSG00000022607,ENSMUSG00000028649,ENSMUSG00000003534,ENSMUSG00000028128,ENSMUSG00000025314,ENSMUSG00000052920,ENSMUSG00000057315,ENSMUSG00000054863,…	0.0002173
BP	GO:0007156	homophilic cell adhesion via plasma membrane adhesion molecules	ENSMUSG00000064115,ENSMUSG00000053141,ENSMUSG00000032036,ENSMUSG00000034275,ENSMUSG00000050272,ENSMUSG00000031385,ENSMUSG00000033278,ENSMUSG00000031673,ENSMUSG00000022790,ENSMUSG00000039953,ENSMUSG00000052516,ENSMUSG00000066842,ENSMUSG00000000303	0.000217667
BP	GO:0001667	ameboidal-type cell migration	ENSMUSG00000002985,ENSMUSG00000028517,ENSMUSG00000023175,ENSMUSG00000026473,ENSMUSG00000022122,ENSMUSG00000021451,ENSMUSG00000019647,ENSMUSG00000022425,ENSMUSG00000032702,ENSMUSG00000033006,ENSMUSG00000021190,ENSMUSG00000004698,ENSMUSG00000027200,ENSMUSG00000021835,ENSMUSG00000035783,ENSMUSG00000050965,ENSMUSG00000054364,ENSMUSG00000022607,ENSMUSG00000022231,ENSMUSG00000028649,ENSMUSG00000062209,…	0.00022176
BP	GO:0060074	synapse maturation	ENSMUSG00000004892,ENSMUSG00000024109,ENSMUSG00000063887,ENSMUSG00000058153,ENSMUSG00000028565,ENSMUSG00000062209,ENSMUSG00000033569,ENSMUSG00000039953	0.000227551
BP	GO:0007188	adenylate cyclase-modulating G protein-coupled receptor signaling pathway	ENSMUSG00000024211,ENSMUSG00000004207,ENSMUSG00000020857,ENSMUSG00000026424,ENSMUSG00000006651,ENSMUSG00000022892,ENSMUSG00000037605,ENSMUSG00000027523,ENSMUSG00000045092,ENSMUSG00000056755,ENSMUSG00000031748,ENSMUSG00000015243,ENSMUSG00000024462,ENSMUSG00000028525,ENSMUSG00000049928,ENSMUSG00000045087,ENSMUSG00000033569,ENSMUSG00000039809,ENSMUSG00000024639,ENSMUSG00000034730	0.000227551
BP	GO:0000028	ribosomal small subunit assembly	ENSMUSG00000040952,ENSMUSG00000012848,ENSMUSG00000067288,ENSMUSG00000090733,ENSMUSG00000024608,ENSMUSG00000028495	0.000229796
BP	GO:2000146	negative regulation of cell motility	ENSMUSG00000002985,ENSMUSG00000032702,ENSMUSG00000053141,ENSMUSG00000041329,ENSMUSG00000026109,ENSMUSG00000017631,ENSMUSG00000028964,ENSMUSG00000027200,ENSMUSG00000039952,ENSMUSG00000026185,ENSMUSG00000037736,ENSMUSG00000031385,ENSMUSG00000040249,ENSMUSG00000054364,ENSMUSG00000022607,ENSMUSG00000033278,ENSMUSG00000031673,ENSMUSG00000025314,ENSMUSG00000052920,ENSMUSG00000039202,ENSMUSG00000011658,…	0.000243831
BP	GO:0022898	regulation of transmembrane transporter activity	ENSMUSG00000024109,ENSMUSG00000079037,ENSMUSG00000036570,ENSMUSG00000022892,ENSMUSG00000041329,ENSMUSG00000063887,ENSMUSG00000036438,ENSMUSG00000028964,ENSMUSG00000057914,ENSMUSG00000028542,ENSMUSG00000015202,ENSMUSG00000050965,ENSMUSG00000069601,ENSMUSG00000059970,ENSMUSG00000031302,ENSMUSG00000041936,ENSMUSG00000049583,ENSMUSG00000023092,ENSMUSG00000053819	0.000245176
BP	GO:0008344	adult locomotory behavior	ENSMUSG00000007097,ENSMUSG00000006782,ENSMUSG00000044708,ENSMUSG00000022892,ENSMUSG00000028964,ENSMUSG00000048960,ENSMUSG00000063142,ENSMUSG00000058153,ENSMUSG00000028519,ENSMUSG00000024413,ENSMUSG00000015766,ENSMUSG00000023033,ENSMUSG00000022111	0.000250941
BP	GO:0015740	C4-dicarboxylate transport	ENSMUSG00000005089,ENSMUSG00000005360,ENSMUSG00000024935,ENSMUSG00000018459,ENSMUSG00000057880,ENSMUSG00000020142,ENSMUSG00000020805	0.000266074
BP	GO:0050770	regulation of axonogenesis	ENSMUSG00000041607,ENSMUSG00000002985,ENSMUSG00000055254,ENSMUSG00000015829,ENSMUSG00000021451,ENSMUSG00000019647,ENSMUSG00000050587,ENSMUSG00000027200,ENSMUSG00000050272,ENSMUSG00000031385,ENSMUSG00000040249,ENSMUSG00000022607,ENSMUSG00000022231,ENSMUSG00000028519,ENSMUSG00000028649,ENSMUSG00000052516,ENSMUSG00000000303	0.000272053
BP	GO:0006937	regulation of muscle contraction	ENSMUSG00000007097,ENSMUSG00000036570,ENSMUSG00000029648,ENSMUSG00000036438,ENSMUSG00000050965,ENSMUSG00000033161,ENSMUSG00000021699,ENSMUSG00000063142,ENSMUSG00000057880,ENSMUSG00000038260,ENSMUSG00000035954,ENSMUSG00000028525,ENSMUSG00000052920,ENSMUSG00000041936,ENSMUSG00000002688,ENSMUSG00000029467	0.000274032
BP	GO:0010632	regulation of epithelial cell migration	ENSMUSG00000002985,ENSMUSG00000028517,ENSMUSG00000023175,ENSMUSG00000026473,ENSMUSG00000022425,ENSMUSG00000021190,ENSMUSG00000004698,ENSMUSG00000021835,ENSMUSG00000050965,ENSMUSG00000054364,ENSMUSG00000022607,ENSMUSG00000022231,ENSMUSG00000028649,ENSMUSG00000033278,ENSMUSG00000032359,ENSMUSG00000002688,ENSMUSG00000032440,ENSMUSG00000035133,ENSMUSG00000024486,ENSMUSG00000034730	0.000306852
BP	GO:0045685	regulation of glial cell differentiation	ENSMUSG00000015149,ENSMUSG00000068748,ENSMUSG00000022425,ENSMUSG00000024985,ENSMUSG00000026424,ENSMUSG00000048001,ENSMUSG00000039952,ENSMUSG00000054252,ENSMUSG00000021835,ENSMUSG00000028519,ENSMUSG00000021756,ENSMUSG00000039830	0.000312141
BP	GO:1904951	positive regulation of establishment of protein localization	ENSMUSG00000071866,ENSMUSG00000050953,ENSMUSG00000023175,ENSMUSG00000030417,ENSMUSG00000026473,ENSMUSG00000079037,ENSMUSG00000037706,ENSMUSG00000026657,ENSMUSG00000024985,ENSMUSG00000022892,ENSMUSG00000019843,ENSMUSG00000021794,ENSMUSG00000027523,ENSMUSG00000031451,ENSMUSG00000040249,ENSMUSG00000069601,ENSMUSG00000049313,ENSMUSG00000032883,ENSMUSG00000057880,ENSMUSG00000028333,ENSMUSG00000038260,…	0.00032753
BP	GO:0072659	protein localization to plasma membrane	ENSMUSG00000026442,ENSMUSG00000023175,ENSMUSG00000024109,ENSMUSG00000079037,ENSMUSG00000037706,ENSMUSG00000027692,ENSMUSG00000020315,ENSMUSG00000057914,ENSMUSG00000031451,ENSMUSG00000040249,ENSMUSG00000047126,ENSMUSG00000069601,ENSMUSG00000049313,ENSMUSG00000037031,ENSMUSG00000032883,ENSMUSG00000028649,ENSMUSG00000032740,ENSMUSG00000041417,ENSMUSG00000032231,ENSMUSG00000053819,ENSMUSG00000036815,…	0.000331264
BP	GO:0042551	neuron maturation	ENSMUSG00000026442,ENSMUSG00000024109,ENSMUSG00000022122,ENSMUSG00000022892,ENSMUSG00000032911,ENSMUSG00000069601,ENSMUSG00000063142,ENSMUSG00000052572,ENSMUSG00000033569,ENSMUSG00000024639	0.000331308
BP	GO:0010810	regulation of cell-substrate adhesion	ENSMUSG00000024395,ENSMUSG00000032482,ENSMUSG00000068748,ENSMUSG00000022425,ENSMUSG00000032702,ENSMUSG00000039952,ENSMUSG00000037736,ENSMUSG00000021750,ENSMUSG00000040249,ENSMUSG00000022607,ENSMUSG00000028649,ENSMUSG00000031342,ENSMUSG00000003534,ENSMUSG00000020827,ENSMUSG00000025314,ENSMUSG00000041417,ENSMUSG00000024076,ENSMUSG00000022665,ENSMUSG00000017344	0.000331308
BP	GO:0007162	negative regulation of cell adhesion	ENSMUSG00000041607,ENSMUSG00000068748,ENSMUSG00000015829,ENSMUSG00000079037,ENSMUSG00000005161,ENSMUSG00000021451,ENSMUSG00000019647,ENSMUSG00000022425,ENSMUSG00000032702,ENSMUSG00000034227,ENSMUSG00000021835,ENSMUSG00000050272,ENSMUSG00000031385,ENSMUSG00000021750,ENSMUSG00000040249,ENSMUSG00000022607,ENSMUSG00000022231,ENSMUSG00000028519,ENSMUSG00000039004,ENSMUSG00000038453,ENSMUSG00000041417,…	0.000365559
BP	GO:0048762	mesenchymal cell differentiation	ENSMUSG00000061477,ENSMUSG00000050953,ENSMUSG00000022122,ENSMUSG00000021451,ENSMUSG00000019647,ENSMUSG00000024985,ENSMUSG00000033006,ENSMUSG00000020044,ENSMUSG00000027200,ENSMUSG00000039952,ENSMUSG00000039542,ENSMUSG00000048537,ENSMUSG00000021835,ENSMUSG00000022607,ENSMUSG00000022231,ENSMUSG00000062209,ENSMUSG00000011658,ENSMUSG00000032440,ENSMUSG00000030849,ENSMUSG00000024975	0.000368122
BP	GO:0071709	membrane assembly	ENSMUSG00000024109,ENSMUSG00000004207,ENSMUSG00000063887,ENSMUSG00000020315,ENSMUSG00000052372,ENSMUSG00000069601,ENSMUSG00000031302,ENSMUSG00000019437,ENSMUSG00000028399	0.000368965
BP	GO:0007264	small GTPase-mediated signal transduction	ENSMUSG00000002985,ENSMUSG00000052229,ENSMUSG00000028832,ENSMUSG00000095677,ENSMUSG00000021451,ENSMUSG00000032702,ENSMUSG00000034926,ENSMUSG00000054364,ENSMUSG00000028519,ENSMUSG00000022799,ENSMUSG00000021662,ENSMUSG00000015243,ENSMUSG00000027087,ENSMUSG00000035954,ENSMUSG00000017466,ENSMUSG00000024620,ENSMUSG00000032740,ENSMUSG00000041936,ENSMUSG00000057315,ENSMUSG00000015766,ENSMUSG00000038608,…	0.000410057
BP	GO:0099174	regulation of presynapse organization	ENSMUSG00000024109,ENSMUSG00000022892,ENSMUSG00000063887,ENSMUSG00000034912,ENSMUSG00000052372,ENSMUSG00000022514,ENSMUSG00000031302,ENSMUSG00000025555	0.000420415
BP	GO:0022618	protein-RNA complex assembly	ENSMUSG00000067274,ENSMUSG00000074129,ENSMUSG00000040952,ENSMUSG00000012848,ENSMUSG00000029614,ENSMUSG00000058546,ENSMUSG00000067288,ENSMUSG00000090553,ENSMUSG00000090733,ENSMUSG00000024608,ENSMUSG00000008682,ENSMUSG00000057278,ENSMUSG00000028495,ENSMUSG00000063480,ENSMUSG00000029066,ENSMUSG00000031848	0.000420415
BP	GO:0032412	regulation of monoatomic ion transmembrane transporter activity	ENSMUSG00000024109,ENSMUSG00000079037,ENSMUSG00000036570,ENSMUSG00000022892,ENSMUSG00000041329,ENSMUSG00000063887,ENSMUSG00000036438,ENSMUSG00000057914,ENSMUSG00000028542,ENSMUSG00000015202,ENSMUSG00000050965,ENSMUSG00000069601,ENSMUSG00000059970,ENSMUSG00000031302,ENSMUSG00000041936,ENSMUSG00000049583,ENSMUSG00000023092,ENSMUSG00000053819	0.000420415
BP	GO:0070252	actin-mediated cell contraction	ENSMUSG00000007097,ENSMUSG00000036570,ENSMUSG00000057914,ENSMUSG00000035783,ENSMUSG00000037736,ENSMUSG00000033161,ENSMUSG00000021699,ENSMUSG00000038260,ENSMUSG00000028525,ENSMUSG00000029467,ENSMUSG00000026879,ENSMUSG00000053819	0.000432172
BP	GO:0032409	regulation of transporter activity	ENSMUSG00000024109,ENSMUSG00000079037,ENSMUSG00000036570,ENSMUSG00000022892,ENSMUSG00000041329,ENSMUSG00000063887,ENSMUSG00000036438,ENSMUSG00000028964,ENSMUSG00000057914,ENSMUSG00000028542,ENSMUSG00000015202,ENSMUSG00000050965,ENSMUSG00000069601,ENSMUSG00000059970,ENSMUSG00000031302,ENSMUSG00000041936,ENSMUSG00000049583,ENSMUSG00000023092,ENSMUSG00000053819	0.000447181
BP	GO:0006936	muscle contraction	ENSMUSG00000007097,ENSMUSG00000022122,ENSMUSG00000060882,ENSMUSG00000036570,ENSMUSG00000029648,ENSMUSG00000036438,ENSMUSG00000057378,ENSMUSG00000057914,ENSMUSG00000035783,ENSMUSG00000050965,ENSMUSG00000033161,ENSMUSG00000021699,ENSMUSG00000063142,ENSMUSG00000057880,ENSMUSG00000038260,ENSMUSG00000035954,ENSMUSG00000028525,ENSMUSG00000052920,ENSMUSG00000041936,ENSMUSG00000002688,ENSMUSG00000029467,…	0.000454062
BP	GO:0030595	leukocyte chemotaxis	ENSMUSG00000071866,ENSMUSG00000074129,ENSMUSG00000040952,ENSMUSG00000023175,ENSMUSG00000022122,ENSMUSG00000022892,ENSMUSG00000029648,ENSMUSG00000021190,ENSMUSG00000045092,ENSMUSG00000031451,ENSMUSG00000050965,ENSMUSG00000022607,ENSMUSG00000021699,ENSMUSG00000016024,ENSMUSG00000021508,ENSMUSG00000038260,ENSMUSG00000025314,ENSMUSG00000028525,ENSMUSG00000030223	0.000467445
BP	GO:0042743	hydrogen peroxide metabolic process	ENSMUSG00000052305,ENSMUSG00000069919,ENSMUSG00000073940,ENSMUSG00000005161,ENSMUSG00000019843,ENSMUSG00000063694,ENSMUSG00000025289,ENSMUSG00000028964,ENSMUSG00000028691	0.000467445
BP	GO:0001504	neurotransmitter uptake	ENSMUSG00000007097,ENSMUSG00000005089,ENSMUSG00000030307,ENSMUSG00000044708,ENSMUSG00000030310,ENSMUSG00000028964,ENSMUSG00000028542,ENSMUSG00000031342	0.000473455
BP	GO:1904645	response to amyloid-beta	ENSMUSG00000050953,ENSMUSG00000079037,ENSMUSG00000022892,ENSMUSG00000019843,ENSMUSG00000021190,ENSMUSG00000040249,ENSMUSG00000027962,ENSMUSG00000049583	0.000473455
BP	GO:0010232	vascular transport	ENSMUSG00000002985,ENSMUSG00000050953,ENSMUSG00000033965,ENSMUSG00000040249,ENSMUSG00000028645,ENSMUSG00000031808	0.000479858
BP	GO:0007160	cell-matrix adhesion	ENSMUSG00000004892,ENSMUSG00000022425,ENSMUSG00000039952,ENSMUSG00000037736,ENSMUSG00000021750,ENSMUSG00000040249,ENSMUSG00000022607,ENSMUSG00000089661,ENSMUSG00000027962,ENSMUSG00000028649,ENSMUSG00000031673,ENSMUSG00000027087,ENSMUSG00000031342,ENSMUSG00000003534,ENSMUSG00000020827,ENSMUSG00000025314,ENSMUSG00000041417,ENSMUSG00000032231,ENSMUSG00000017344	0.000479858
BP	GO:0050900	leukocyte migration	ENSMUSG00000071866,ENSMUSG00000074129,ENSMUSG00000040952,ENSMUSG00000023175,ENSMUSG00000022122,ENSMUSG00000037706,ENSMUSG00000034227,ENSMUSG00000022892,ENSMUSG00000029648,ENSMUSG00000021190,ENSMUSG00000017631,ENSMUSG00000045092,ENSMUSG00000031451,ENSMUSG00000050965,ENSMUSG00000033350,ENSMUSG00000022607,ENSMUSG00000021699,ENSMUSG00000027962,ENSMUSG00000016024,ENSMUSG00000021508,ENSMUSG00000038260,…	0.000481574
BP	GO:0086003	cardiac muscle cell contraction	ENSMUSG00000007097,ENSMUSG00000036570,ENSMUSG00000057914,ENSMUSG00000033161,ENSMUSG00000021699,ENSMUSG00000038260,ENSMUSG00000028525,ENSMUSG00000029467,ENSMUSG00000026879,ENSMUSG00000053819	0.000487624
BP	GO:0030198	extracellular matrix organization	ENSMUSG00000015829,ENSMUSG00000006651,ENSMUSG00000022892,ENSMUSG00000025289,ENSMUSG00000016995,ENSMUSG00000039952,ENSMUSG00000031502,ENSMUSG00000048537,ENSMUSG00000070436,ENSMUSG00000022607,ENSMUSG00000089661,ENSMUSG00000022231,ENSMUSG00000031342,ENSMUSG00000003534,ENSMUSG00000042436,ENSMUSG00000024076,ENSMUSG00000022665,ENSMUSG00000028763,ENSMUSG00000032231,ENSMUSG00000017344,ENSMUSG00000029661,…	0.000494838
BP	GO:0051966	regulation of synaptic transmission, glutamatergic	ENSMUSG00000024211,ENSMUSG00000024109,ENSMUSG00000055254,ENSMUSG00000026473,ENSMUSG00000015829,ENSMUSG00000033981,ENSMUSG00000063887,ENSMUSG00000056755,ENSMUSG00000003974,ENSMUSG00000031302,ENSMUSG00000049583	0.000502875
BP	GO:0072593	reactive oxygen species metabolic process	ENSMUSG00000052305,ENSMUSG00000069919,ENSMUSG00000073940,ENSMUSG00000030921,ENSMUSG00000015149,ENSMUSG00000005161,ENSMUSG00000022892,ENSMUSG00000019843,ENSMUSG00000063694,ENSMUSG00000025289,ENSMUSG00000028964,ENSMUSG00000024935,ENSMUSG00000036199,ENSMUSG00000028691,ENSMUSG00000030652,ENSMUSG00000005510,ENSMUSG00000024620,ENSMUSG00000032440,ENSMUSG00000044167,ENSMUSG00000034730	0.000502875
BP	GO:0089718	amino acid import across plasma membrane	ENSMUSG00000005089,ENSMUSG00000005360,ENSMUSG00000044708,ENSMUSG00000033965,ENSMUSG00000024935,ENSMUSG00000028542,ENSMUSG00000020142,ENSMUSG00000027737,ENSMUSG00000040010	0.000502875
BP	GO:0010631	epithelial cell migration	ENSMUSG00000002985,ENSMUSG00000028517,ENSMUSG00000023175,ENSMUSG00000026473,ENSMUSG00000022425,ENSMUSG00000032702,ENSMUSG00000021190,ENSMUSG00000004698,ENSMUSG00000021835,ENSMUSG00000050965,ENSMUSG00000054364,ENSMUSG00000022607,ENSMUSG00000022231,ENSMUSG00000028649,ENSMUSG00000033278,ENSMUSG00000027087,ENSMUSG00000032359,ENSMUSG00000002688,ENSMUSG00000032440,ENSMUSG00000035133,ENSMUSG00000024486,…	0.000502875
BP	GO:0045229	external encapsulating structure organization	ENSMUSG00000015829,ENSMUSG00000006651,ENSMUSG00000022892,ENSMUSG00000025289,ENSMUSG00000016995,ENSMUSG00000039952,ENSMUSG00000031502,ENSMUSG00000048537,ENSMUSG00000070436,ENSMUSG00000022607,ENSMUSG00000089661,ENSMUSG00000022231,ENSMUSG00000031342,ENSMUSG00000003534,ENSMUSG00000042436,ENSMUSG00000024076,ENSMUSG00000022665,ENSMUSG00000028763,ENSMUSG00000032231,ENSMUSG00000017344,ENSMUSG00000029661,…	0.000502875
BP	GO:0051222	positive regulation of protein transport	ENSMUSG00000071866,ENSMUSG00000050953,ENSMUSG00000023175,ENSMUSG00000030417,ENSMUSG00000026473,ENSMUSG00000037706,ENSMUSG00000026657,ENSMUSG00000024985,ENSMUSG00000022892,ENSMUSG00000021794,ENSMUSG00000027523,ENSMUSG00000031451,ENSMUSG00000040249,ENSMUSG00000049313,ENSMUSG00000032883,ENSMUSG00000057880,ENSMUSG00000028333,ENSMUSG00000038260,ENSMUSG00000041417,ENSMUSG00000002688,ENSMUSG00000024639,…	0.00051409
BP	GO:0150115	cell-substrate junction organization	ENSMUSG00000022425,ENSMUSG00000026131,ENSMUSG00000037736,ENSMUSG00000021750,ENSMUSG00000040249,ENSMUSG00000022607,ENSMUSG00000028649,ENSMUSG00000031673,ENSMUSG00000027087,ENSMUSG00000031342,ENSMUSG00000025314,ENSMUSG00000041417	0.00051409
BP	GO:0050678	regulation of epithelial cell proliferation	ENSMUSG00000002985,ENSMUSG00000024395,ENSMUSG00000050953,ENSMUSG00000026473,ENSMUSG00000022122,ENSMUSG00000037601,ENSMUSG00000024985,ENSMUSG00000006205,ENSMUSG00000029648,ENSMUSG00000048001,ENSMUSG00000054252,ENSMUSG00000021835,ENSMUSG00000050965,ENSMUSG00000033579,ENSMUSG00000031385,ENSMUSG00000022231,ENSMUSG00000021127,ENSMUSG00000037754,ENSMUSG00000062209,ENSMUSG00000033278,ENSMUSG00000039004,…	0.00051409
BP	GO:0043062	extracellular structure organization	ENSMUSG00000015829,ENSMUSG00000006651,ENSMUSG00000022892,ENSMUSG00000025289,ENSMUSG00000016995,ENSMUSG00000039952,ENSMUSG00000031502,ENSMUSG00000048537,ENSMUSG00000070436,ENSMUSG00000022607,ENSMUSG00000089661,ENSMUSG00000022231,ENSMUSG00000031342,ENSMUSG00000003534,ENSMUSG00000042436,ENSMUSG00000024076,ENSMUSG00000022665,ENSMUSG00000028763,ENSMUSG00000032231,ENSMUSG00000017344,ENSMUSG00000029661,…	0.00051438
BP	GO:0048662	negative regulation of smooth muscle cell proliferation	ENSMUSG00000002985,ENSMUSG00000026678,ENSMUSG00000004558,ENSMUSG00000028964,ENSMUSG00000020044,ENSMUSG00000026185,ENSMUSG00000041417,ENSMUSG00000052920,ENSMUSG00000054863,ENSMUSG00000024975	0.00051438
BP	GO:0090132	epithelium migration	ENSMUSG00000002985,ENSMUSG00000028517,ENSMUSG00000023175,ENSMUSG00000026473,ENSMUSG00000022425,ENSMUSG00000032702,ENSMUSG00000021190,ENSMUSG00000004698,ENSMUSG00000021835,ENSMUSG00000050965,ENSMUSG00000054364,ENSMUSG00000022607,ENSMUSG00000022231,ENSMUSG00000028649,ENSMUSG00000033278,ENSMUSG00000027087,ENSMUSG00000032359,ENSMUSG00000002688,ENSMUSG00000032440,ENSMUSG00000035133,ENSMUSG00000024486,…	0.000533413
BP	GO:0090130	tissue migration	ENSMUSG00000002985,ENSMUSG00000028517,ENSMUSG00000023175,ENSMUSG00000026473,ENSMUSG00000022425,ENSMUSG00000032702,ENSMUSG00000021190,ENSMUSG00000004698,ENSMUSG00000021835,ENSMUSG00000050965,ENSMUSG00000054364,ENSMUSG00000022607,ENSMUSG00000022231,ENSMUSG00000028649,ENSMUSG00000033278,ENSMUSG00000027087,ENSMUSG00000032359,ENSMUSG00000002688,ENSMUSG00000032440,ENSMUSG00000035133,ENSMUSG00000024486,…	0.000583436
BP	GO:1904706	negative regulation of vascular associated smooth muscle cell proliferation	ENSMUSG00000026678,ENSMUSG00000004558,ENSMUSG00000028964,ENSMUSG00000020044,ENSMUSG00000052920,ENSMUSG00000054863,ENSMUSG00000024975	0.00061981
BP	GO:0010634	positive regulation of epithelial cell migration	ENSMUSG00000028517,ENSMUSG00000023175,ENSMUSG00000022425,ENSMUSG00000021190,ENSMUSG00000004698,ENSMUSG00000021835,ENSMUSG00000050965,ENSMUSG00000054364,ENSMUSG00000022607,ENSMUSG00000022231,ENSMUSG00000032359,ENSMUSG00000002688,ENSMUSG00000032440,ENSMUSG00000035133,ENSMUSG00000024486	0.000648432
BP	GO:0060485	mesenchyme development	ENSMUSG00000061477,ENSMUSG00000050953,ENSMUSG00000022122,ENSMUSG00000021451,ENSMUSG00000019647,ENSMUSG00000024985,ENSMUSG00000033006,ENSMUSG00000020044,ENSMUSG00000027200,ENSMUSG00000039952,ENSMUSG00000039542,ENSMUSG00000048537,ENSMUSG00000021835,ENSMUSG00000022607,ENSMUSG00000022231,ENSMUSG00000021127,ENSMUSG00000062209,ENSMUSG00000011658,ENSMUSG00000032440,ENSMUSG00000030849,ENSMUSG00000052516,…	0.000688671
BP	GO:0031644	regulation of nervous system process	ENSMUSG00000024109,ENSMUSG00000015829,ENSMUSG00000033174,ENSMUSG00000027533,ENSMUSG00000022892,ENSMUSG00000033006,ENSMUSG00000063887,ENSMUSG00000021573,ENSMUSG00000039952,ENSMUSG00000034275,ENSMUSG00000032554,ENSMUSG00000003974,ENSMUSG00000057880,ENSMUSG00000031302,ENSMUSG00000022790	0.000688671
BP	GO:0071826	protein-RNA complex organization	ENSMUSG00000067274,ENSMUSG00000074129,ENSMUSG00000040952,ENSMUSG00000012848,ENSMUSG00000029614,ENSMUSG00000058546,ENSMUSG00000067288,ENSMUSG00000090553,ENSMUSG00000090733,ENSMUSG00000024608,ENSMUSG00000008682,ENSMUSG00000057278,ENSMUSG00000028495,ENSMUSG00000063480,ENSMUSG00000029066,ENSMUSG00000031848	0.000694726
BP	GO:0030007	intracellular potassium ion homeostasis	ENSMUSG00000007097,ENSMUSG00000041329,ENSMUSG00000033161,ENSMUSG00000063142,ENSMUSG00000053819	0.000756671
BP	GO:0030048	actin filament-based movement	ENSMUSG00000007097,ENSMUSG00000036570,ENSMUSG00000057914,ENSMUSG00000035783,ENSMUSG00000037736,ENSMUSG00000033161,ENSMUSG00000021699,ENSMUSG00000038260,ENSMUSG00000030761,ENSMUSG00000028525,ENSMUSG00000029467,ENSMUSG00000026879,ENSMUSG00000053819	0.000771982
BP	GO:0048640	negative regulation of developmental growth	ENSMUSG00000050953,ENSMUSG00000015829,ENSMUSG00000021451,ENSMUSG00000019647,ENSMUSG00000024985,ENSMUSG00000021190,ENSMUSG00000027200,ENSMUSG00000027523,ENSMUSG00000054252,ENSMUSG00000022607,ENSMUSG00000022231,ENSMUSG00000032440,ENSMUSG00000000303	0.000771982
BP	GO:1904705	regulation of vascular associated smooth muscle cell proliferation	ENSMUSG00000026678,ENSMUSG00000004558,ENSMUSG00000028964,ENSMUSG00000020044,ENSMUSG00000026185,ENSMUSG00000052920,ENSMUSG00000054863,ENSMUSG00000030849,ENSMUSG00000024975,ENSMUSG00000053819	0.000774738
BP	GO:0006509	membrane protein ectodomain proteolysis	ENSMUSG00000002985,ENSMUSG00000022892,ENSMUSG00000020044,ENSMUSG00000039952,ENSMUSG00000032086,ENSMUSG00000037031,ENSMUSG00000017466,ENSMUSG00000030317	0.000774738
BP	GO:0033619	membrane protein proteolysis	ENSMUSG00000002985,ENSMUSG00000022892,ENSMUSG00000020044,ENSMUSG00000039952,ENSMUSG00000032086,ENSMUSG00000037031,ENSMUSG00000017466,ENSMUSG00000032359,ENSMUSG00000030317	0.000774738
BP	GO:0034470	ncRNA processing	ENSMUSG00000040952,ENSMUSG00000061787,ENSMUSG00000061477,ENSMUSG00000060636,ENSMUSG00000067288,ENSMUSG00000047675,ENSMUSG00000062997,ENSMUSG00000090733,ENSMUSG00000079480,ENSMUSG00000025290,ENSMUSG00000025794,ENSMUSG00000028495,ENSMUSG00000031167,ENSMUSG00000037805,ENSMUSG00000063480,ENSMUSG00000046865,ENSMUSG00000027752,ENSMUSG00000038812,ENSMUSG00000021835,ENSMUSG00000031683,ENSMUSG00000063200,…	0.000774738
BP	GO:0042886	amide transport	ENSMUSG00000050953,ENSMUSG00000026473,ENSMUSG00000004207,ENSMUSG00000024985,ENSMUSG00000011884,ENSMUSG00000033965,ENSMUSG00000028964,ENSMUSG00000021794,ENSMUSG00000027523,ENSMUSG00000018459,ENSMUSG00000031748,ENSMUSG00000034908,ENSMUSG00000040249,ENSMUSG00000028161,ENSMUSG00000057880,ENSMUSG00000026051,ENSMUSG00000015243,ENSMUSG00000038260,ENSMUSG00000024462,ENSMUSG00000002688,ENSMUSG00000022338,…	0.000774738
BP	GO:0001764	neuron migration	ENSMUSG00000050953,ENSMUSG00000055254,ENSMUSG00000068748,ENSMUSG00000019647,ENSMUSG00000019843,ENSMUSG00000031517,ENSMUSG00000037605,ENSMUSG00000034912,ENSMUSG00000032036,ENSMUSG00000031451,ENSMUSG00000022607,ENSMUSG00000028519,ENSMUSG00000059921,ENSMUSG00000052920,ENSMUSG00000032846,ENSMUSG00000032340,ENSMUSG00000000303	0.000823017
BP	GO:0006119	oxidative phosphorylation	ENSMUSG00000064351,ENSMUSG00000064363,ENSMUSG00000009863,ENSMUSG00000049422,ENSMUSG00000063694,ENSMUSG00000035885,ENSMUSG00000030869,ENSMUSG00000028964,ENSMUSG00000036199,ENSMUSG00000027673,ENSMUSG00000064367,ENSMUSG00000000171,ENSMUSG00000030652,ENSMUSG00000005510	0.000823017
BP	GO:0035592	establishment of protein localization to extracellular region	ENSMUSG00000071866,ENSMUSG00000002985,ENSMUSG00000050953,ENSMUSG00000023175,ENSMUSG00000026473,ENSMUSG00000022122,ENSMUSG00000026657,ENSMUSG00000004207,ENSMUSG00000029369,ENSMUSG00000024985,ENSMUSG00000028964,ENSMUSG00000021794,ENSMUSG00000027523,ENSMUSG00000031748,ENSMUSG00000034908,ENSMUSG00000040249,ENSMUSG00000028161,ENSMUSG00000036372,ENSMUSG00000057880,ENSMUSG00000038453,ENSMUSG00000015243,…	0.000837872
BP	GO:0090075	relaxation of muscle	ENSMUSG00000021699,ENSMUSG00000063142,ENSMUSG00000028525,ENSMUSG00000052920,ENSMUSG00000029467,ENSMUSG00000026879,ENSMUSG00000053819	0.000837872
BP	GO:0031333	negative regulation of protein-containing complex assembly	ENSMUSG00000074129,ENSMUSG00000022037,ENSMUSG00000030921,ENSMUSG00000028832,ENSMUSG00000062591,ENSMUSG00000015149,ENSMUSG00000032702,ENSMUSG00000037926,ENSMUSG00000068923,ENSMUSG00000020315,ENSMUSG00000021071,ENSMUSG00000049313,ENSMUSG00000057738,ENSMUSG00000015766,ENSMUSG00000026879	0.000843218
BP	GO:0006836	neurotransmitter transport	ENSMUSG00000007097,ENSMUSG00000005089,ENSMUSG00000024211,ENSMUSG00000024109,ENSMUSG00000055254,ENSMUSG00000032482,ENSMUSG00000030307,ENSMUSG00000044708,ENSMUSG00000068923,ENSMUSG00000063887,ENSMUSG00000030310,ENSMUSG00000028964,ENSMUSG00000028542,ENSMUSG00000050965,ENSMUSG00000021071,ENSMUSG00000031342,ENSMUSG00000038486,ENSMUSG00000029467	0.000843218
BP	GO:0044091	membrane biogenesis	ENSMUSG00000024109,ENSMUSG00000004207,ENSMUSG00000063887,ENSMUSG00000020315,ENSMUSG00000052372,ENSMUSG00000069601,ENSMUSG00000031302,ENSMUSG00000019437,ENSMUSG00000028399	0.000843218
BP	GO:0006898	receptor-mediated endocytosis	ENSMUSG00000002985,ENSMUSG00000022037,ENSMUSG00000015149,ENSMUSG00000033981,ENSMUSG00000037706,ENSMUSG00000022892,ENSMUSG00000068923,ENSMUSG00000040265,ENSMUSG00000032554,ENSMUSG00000050965,ENSMUSG00000040249,ENSMUSG00000047126,ENSMUSG00000049313,ENSMUSG00000027087,ENSMUSG00000031302,ENSMUSG00000032440,ENSMUSG00000028763,ENSMUSG00000024924,ENSMUSG00000032231,ENSMUSG00000017344	0.000848692
BP	GO:1903115	regulation of actin filament-based movement	ENSMUSG00000007097,ENSMUSG00000036570,ENSMUSG00000035783,ENSMUSG00000033161,ENSMUSG00000021699,ENSMUSG00000038260,ENSMUSG00000028525,ENSMUSG00000029467	0.000848692
BP	GO:0043523	regulation of neuron apoptotic process	ENSMUSG00000002985,ENSMUSG00000022037,ENSMUSG00000055254,ENSMUSG00000068748,ENSMUSG00000079037,ENSMUSG00000005161,ENSMUSG00000022892,ENSMUSG00000019843,ENSMUSG00000021190,ENSMUSG00000028964,ENSMUSG00000024935,ENSMUSG00000028124,ENSMUSG00000054252,ENSMUSG00000056755,ENSMUSG00000032086,ENSMUSG00000040249,ENSMUSG00000063142,ENSMUSG00000021756,ENSMUSG00000024500,ENSMUSG00000090223,ENSMUSG00000041936,…	0.000863751
BP	GO:0042775	mitochondrial ATP synthesis coupled electron transport	ENSMUSG00000064351,ENSMUSG00000064363,ENSMUSG00000009863,ENSMUSG00000063694,ENSMUSG00000035885,ENSMUSG00000028964,ENSMUSG00000064367,ENSMUSG00000000171,ENSMUSG00000030652,ENSMUSG00000005510	0.000893855
BP	GO:0019646	aerobic electron transport chain	ENSMUSG00000064351,ENSMUSG00000064363,ENSMUSG00000009863,ENSMUSG00000063694,ENSMUSG00000035885,ENSMUSG00000028964,ENSMUSG00000064367,ENSMUSG00000000171,ENSMUSG00000005510	0.000933458
BP	GO:0014912	negative regulation of smooth muscle cell migration	ENSMUSG00000028964,ENSMUSG00000027200,ENSMUSG00000026185,ENSMUSG00000040249,ENSMUSG00000052920,ENSMUSG00000039202,ENSMUSG00000054863	0.00095816
BP	GO:0055119	relaxation of cardiac muscle	ENSMUSG00000021699,ENSMUSG00000028525,ENSMUSG00000029467,ENSMUSG00000026879,ENSMUSG00000053819	0.00095816
BP	GO:0071692	protein localization to extracellular region	ENSMUSG00000071866,ENSMUSG00000002985,ENSMUSG00000050953,ENSMUSG00000023175,ENSMUSG00000026473,ENSMUSG00000022122,ENSMUSG00000026657,ENSMUSG00000004207,ENSMUSG00000029369,ENSMUSG00000024985,ENSMUSG00000028964,ENSMUSG00000021794,ENSMUSG00000027523,ENSMUSG00000031748,ENSMUSG00000034908,ENSMUSG00000040249,ENSMUSG00000028161,ENSMUSG00000036372,ENSMUSG00000057880,ENSMUSG00000038453,ENSMUSG00000015243,…	0.000994713
BP	GO:0001936	regulation of endothelial cell proliferation	ENSMUSG00000002985,ENSMUSG00000050953,ENSMUSG00000029648,ENSMUSG00000054252,ENSMUSG00000021835,ENSMUSG00000050965,ENSMUSG00000031385,ENSMUSG00000022231,ENSMUSG00000037754,ENSMUSG00000033278,ENSMUSG00000039004,ENSMUSG00000028128,ENSMUSG00000002688,ENSMUSG00000028763	0.00102613
BP	GO:0051043	regulation of membrane protein ectodomain proteolysis	ENSMUSG00000002985,ENSMUSG00000022892,ENSMUSG00000020044,ENSMUSG00000037031,ENSMUSG00000017466,ENSMUSG00000030317	0.00103907
BP	GO:0071695	anatomical structure maturation	ENSMUSG00000026442,ENSMUSG00000050953,ENSMUSG00000024109,ENSMUSG00000015149,ENSMUSG00000022122,ENSMUSG00000021451,ENSMUSG00000034227,ENSMUSG00000022892,ENSMUSG00000033006,ENSMUSG00000024140,ENSMUSG00000048001,ENSMUSG00000032911,ENSMUSG00000039952,ENSMUSG00000054252,ENSMUSG00000045092,ENSMUSG00000069601,ENSMUSG00000063142,ENSMUSG00000052572,ENSMUSG00000039202,ENSMUSG00000033569,ENSMUSG00000024639,…	0.0010453
BP	GO:0042773	ATP synthesis coupled electron transport	ENSMUSG00000064351,ENSMUSG00000064363,ENSMUSG00000009863,ENSMUSG00000063694,ENSMUSG00000035885,ENSMUSG00000028964,ENSMUSG00000064367,ENSMUSG00000000171,ENSMUSG00000030652,ENSMUSG00000005510	0.00106715
BP	GO:0007044	cell-substrate junction assembly	ENSMUSG00000022425,ENSMUSG00000026131,ENSMUSG00000037736,ENSMUSG00000021750,ENSMUSG00000040249,ENSMUSG00000022607,ENSMUSG00000028649,ENSMUSG00000031673,ENSMUSG00000027087,ENSMUSG00000031342,ENSMUSG00000025314	0.00109582
BP	GO:0034599	cellular response to oxidative stress	ENSMUSG00000071866,ENSMUSG00000015149,ENSMUSG00000005161,ENSMUSG00000030744,ENSMUSG00000004207,ENSMUSG00000026424,ENSMUSG00000019843,ENSMUSG00000028964,ENSMUSG00000024935,ENSMUSG00000021835,ENSMUSG00000028691,ENSMUSG00000054364,ENSMUSG00000030652,ENSMUSG00000024620,ENSMUSG00000002688,ENSMUSG00000029467,ENSMUSG00000044167,ENSMUSG00000027737	0.00115871
BP	GO:1990874	vascular associated smooth muscle cell proliferation	ENSMUSG00000026678,ENSMUSG00000004558,ENSMUSG00000028964,ENSMUSG00000020044,ENSMUSG00000026185,ENSMUSG00000052920,ENSMUSG00000054863,ENSMUSG00000030849,ENSMUSG00000024975,ENSMUSG00000053819	0.00116963
BP	GO:1905477	positive regulation of protein localization to membrane	ENSMUSG00000024109,ENSMUSG00000030417,ENSMUSG00000079037,ENSMUSG00000037706,ENSMUSG00000019843,ENSMUSG00000020315,ENSMUSG00000040249,ENSMUSG00000069601,ENSMUSG00000032883,ENSMUSG00000041936,ENSMUSG00000025555,ENSMUSG00000036815	0.00121436
BP	GO:0030900	forebrain development	ENSMUSG00000007097,ENSMUSG00000005089,ENSMUSG00000004892,ENSMUSG00000055254,ENSMUSG00000015829,ENSMUSG00000024985,ENSMUSG00000006651,ENSMUSG00000022892,ENSMUSG00000019843,ENSMUSG00000041329,ENSMUSG00000048001,ENSMUSG00000032036,ENSMUSG00000039542,ENSMUSG00000054252,ENSMUSG00000021835,ENSMUSG00000022231,ENSMUSG00000028519,ENSMUSG00000044033,ENSMUSG00000062209,ENSMUSG00000039830,ENSMUSG00000052920,…	0.00123613
BP	GO:1905606	regulation of presynapse assembly	ENSMUSG00000024109,ENSMUSG00000022892,ENSMUSG00000063887,ENSMUSG00000034912,ENSMUSG00000052372,ENSMUSG00000022514,ENSMUSG00000025555	0.0012927
BP	GO:0048638	regulation of developmental growth	ENSMUSG00000002985,ENSMUSG00000050953,ENSMUSG00000061315,ENSMUSG00000015829,ENSMUSG00000033174,ENSMUSG00000021451,ENSMUSG00000019647,ENSMUSG00000024985,ENSMUSG00000022892,ENSMUSG00000021190,ENSMUSG00000027200,ENSMUSG00000027523,ENSMUSG00000039542,ENSMUSG00000054252,ENSMUSG00000050272,ENSMUSG00000040249,ENSMUSG00000022607,ENSMUSG00000022231,ENSMUSG00000028649,ENSMUSG00000062209,ENSMUSG00000041936,…	0.00130641
BP	GO:0051402	neuron apoptotic process	ENSMUSG00000057666,ENSMUSG00000002985,ENSMUSG00000022037,ENSMUSG00000055254,ENSMUSG00000068748,ENSMUSG00000079037,ENSMUSG00000005161,ENSMUSG00000022892,ENSMUSG00000019843,ENSMUSG00000021190,ENSMUSG00000028964,ENSMUSG00000024935,ENSMUSG00000028124,ENSMUSG00000025375,ENSMUSG00000054252,ENSMUSG00000056755,ENSMUSG00000032086,ENSMUSG00000040249,ENSMUSG00000063142,ENSMUSG00000021756,ENSMUSG00000024500,…	0.00137656
BP	GO:0031646	positive regulation of nervous system process	ENSMUSG00000015829,ENSMUSG00000033006,ENSMUSG00000021573,ENSMUSG00000039952,ENSMUSG00000034275,ENSMUSG00000032554,ENSMUSG00000057880,ENSMUSG00000031302	0.00138142
BP	GO:0042398	cellular modified amino acid biosynthetic process	ENSMUSG00000005089,ENSMUSG00000027199,ENSMUSG00000028964,ENSMUSG00000024935,ENSMUSG00000028124,ENSMUSG00000031808,ENSMUSG00000027737	0.00149505
BP	GO:0086004	regulation of cardiac muscle cell contraction	ENSMUSG00000007097,ENSMUSG00000036570,ENSMUSG00000033161,ENSMUSG00000021699,ENSMUSG00000038260,ENSMUSG00000028525,ENSMUSG00000029467	0.00149505
BP	GO:0003333	amino acid transmembrane transport	ENSMUSG00000005089,ENSMUSG00000005360,ENSMUSG00000044708,ENSMUSG00000033965,ENSMUSG00000024935,ENSMUSG00000028542,ENSMUSG00000018459,ENSMUSG00000020142,ENSMUSG00000030495,ENSMUSG00000027737,ENSMUSG00000040010	0.00149541
BP	GO:0002262	myeloid cell homeostasis	ENSMUSG00000052305,ENSMUSG00000069919,ENSMUSG00000040952,ENSMUSG00000061787,ENSMUSG00000025290,ENSMUSG00000024608,ENSMUSG00000028495,ENSMUSG00000024140,ENSMUSG00000021835,ENSMUSG00000028691,ENSMUSG00000021127,ENSMUSG00000005686,ENSMUSG00000026288,ENSMUSG00000028525,ENSMUSG00000032698,ENSMUSG00000027737,ENSMUSG00000038855	0.00149541
BP	GO:0070841	inclusion body assembly	ENSMUSG00000002985,ENSMUSG00000022037,ENSMUSG00000004207,ENSMUSG00000020708,ENSMUSG00000049313,ENSMUSG00000059970	0.00149541
BP	GO:1903523	negative regulation of blood circulation	ENSMUSG00000007097,ENSMUSG00000022892,ENSMUSG00000033161,ENSMUSG00000021699,ENSMUSG00000041417,ENSMUSG00000029467	0.00149541
BP	GO:0050920	regulation of chemotaxis	ENSMUSG00000021451,ENSMUSG00000019647,ENSMUSG00000022892,ENSMUSG00000021190,ENSMUSG00000027200,ENSMUSG00000050272,ENSMUSG00000045092,ENSMUSG00000031451,ENSMUSG00000050965,ENSMUSG00000022607,ENSMUSG00000022231,ENSMUSG00000016024,ENSMUSG00000021508,ENSMUSG00000024620,ENSMUSG00000025314,ENSMUSG00000041936,ENSMUSG00000002688,ENSMUSG00000052516	0.0014957
BP	GO:1902904	negative regulation of supramolecular fiber organization	ENSMUSG00000002985,ENSMUSG00000022037,ENSMUSG00000028832,ENSMUSG00000062591,ENSMUSG00000032702,ENSMUSG00000037926,ENSMUSG00000026109,ENSMUSG00000020315,ENSMUSG00000045092,ENSMUSG00000057738,ENSMUSG00000041417,ENSMUSG00000015766,ENSMUSG00000028763,ENSMUSG00000026879,ENSMUSG00000030516	0.00149694
BP	GO:0150116	regulation of cell-substrate junction organization	ENSMUSG00000022425,ENSMUSG00000037736,ENSMUSG00000021750,ENSMUSG00000040249,ENSMUSG00000022607,ENSMUSG00000028649,ENSMUSG00000031342,ENSMUSG00000025314,ENSMUSG00000041417	0.00151192
BP	GO:0061351	neural precursor cell proliferation	ENSMUSG00000024395,ENSMUSG00000004892,ENSMUSG00000015149,ENSMUSG00000068748,ENSMUSG00000026424,ENSMUSG00000002341,ENSMUSG00000033006,ENSMUSG00000033965,ENSMUSG00000032238,ENSMUSG00000054252,ENSMUSG00000032554,ENSMUSG00000043448,ENSMUSG00000032537,ENSMUSG00000028565,ENSMUSG00000058070,ENSMUSG00000030849,ENSMUSG00000044167	0.00154894
BP	GO:0051345	positive regulation of hydrolase activity	ENSMUSG00000041607,ENSMUSG00000030417,ENSMUSG00000030744,ENSMUSG00000021451,ENSMUSG00000004207,ENSMUSG00000034227,ENSMUSG00000022892,ENSMUSG00000063694,ENSMUSG00000029648,ENSMUSG00000021190,ENSMUSG00000036438,ENSMUSG00000004633,ENSMUSG00000017631,ENSMUSG00000024935,ENSMUSG00000027523,ENSMUSG00000036199,ENSMUSG00000054252,ENSMUSG00000048960,ENSMUSG00000028333,ENSMUSG00000024620,ENSMUSG00000028128,…	0.00157593
BP	GO:0022904	respiratory electron transport chain	ENSMUSG00000064351,ENSMUSG00000064363,ENSMUSG00000005360,ENSMUSG00000009863,ENSMUSG00000063694,ENSMUSG00000035885,ENSMUSG00000028964,ENSMUSG00000064367,ENSMUSG00000000171,ENSMUSG00000030652,ENSMUSG00000005510	0.00157593
BP	GO:0060560	developmental growth involved in morphogenesis	ENSMUSG00000002985,ENSMUSG00000004892,ENSMUSG00000015829,ENSMUSG00000033174,ENSMUSG00000021451,ENSMUSG00000019647,ENSMUSG00000022892,ENSMUSG00000027200,ENSMUSG00000021835,ENSMUSG00000050272,ENSMUSG00000045092,ENSMUSG00000040249,ENSMUSG00000022231,ENSMUSG00000028649,ENSMUSG00000003534,ENSMUSG00000031302,ENSMUSG00000052920,ENSMUSG00000032440,ENSMUSG00000030849,ENSMUSG00000000303	0.00159112
BP	GO:0034103	regulation of tissue remodeling	ENSMUSG00000050953,ENSMUSG00000017631,ENSMUSG00000054252,ENSMUSG00000045092,ENSMUSG00000032554,ENSMUSG00000050965,ENSMUSG00000040249,ENSMUSG00000028161,ENSMUSG00000027087,ENSMUSG00000026288	0.00160326
BP	GO:0009306	protein secretion	ENSMUSG00000071866,ENSMUSG00000002985,ENSMUSG00000050953,ENSMUSG00000023175,ENSMUSG00000026473,ENSMUSG00000022122,ENSMUSG00000026657,ENSMUSG00000004207,ENSMUSG00000024985,ENSMUSG00000028964,ENSMUSG00000021794,ENSMUSG00000027523,ENSMUSG00000031748,ENSMUSG00000034908,ENSMUSG00000040249,ENSMUSG00000028161,ENSMUSG00000036372,ENSMUSG00000057880,ENSMUSG00000038453,ENSMUSG00000015243,ENSMUSG00000038260,…	0.00171522
BP	GO:0007158	neuron cell-cell adhesion	ENSMUSG00000024109,ENSMUSG00000015829,ENSMUSG00000063887,ENSMUSG00000031302	0.00172482
BP	GO:0070327	thyroid hormone transport	ENSMUSG00000030235,ENSMUSG00000033965,ENSMUSG00000030905,ENSMUSG00000040010	0.00172482
BP	GO:0048041	focal adhesion assembly	ENSMUSG00000022425,ENSMUSG00000037736,ENSMUSG00000021750,ENSMUSG00000040249,ENSMUSG00000022607,ENSMUSG00000028649,ENSMUSG00000031673,ENSMUSG00000027087,ENSMUSG00000031342,ENSMUSG00000025314	0.001737
BP	GO:0042744	hydrogen peroxide catabolic process	ENSMUSG00000052305,ENSMUSG00000069919,ENSMUSG00000073940,ENSMUSG00000005161,ENSMUSG00000025289,ENSMUSG00000028691	0.001737
BP	GO:0050771	negative regulation of axonogenesis	ENSMUSG00000041607,ENSMUSG00000015829,ENSMUSG00000021451,ENSMUSG00000019647,ENSMUSG00000027200,ENSMUSG00000022607,ENSMUSG00000022231,ENSMUSG00000028519,ENSMUSG00000000303	0.00180475
BP	GO:0034331	cell junction maintenance	ENSMUSG00000024109,ENSMUSG00000049422,ENSMUSG00000063887,ENSMUSG00000037605,ENSMUSG00000052572,ENSMUSG00000033569,ENSMUSG00000030516,ENSMUSG00000024044	0.00187543
BP	GO:0097529	myeloid leukocyte migration	ENSMUSG00000071866,ENSMUSG00000074129,ENSMUSG00000040952,ENSMUSG00000023175,ENSMUSG00000022122,ENSMUSG00000037706,ENSMUSG00000022892,ENSMUSG00000029648,ENSMUSG00000021190,ENSMUSG00000017631,ENSMUSG00000050965,ENSMUSG00000022607,ENSMUSG00000021699,ENSMUSG00000016024,ENSMUSG00000025314,ENSMUSG00000028525,ENSMUSG00000041417,ENSMUSG00000030223	0.00190813
BP	GO:0050885	neuromuscular process controlling balance	ENSMUSG00000024109,ENSMUSG00000005360,ENSMUSG00000015829,ENSMUSG00000004207,ENSMUSG00000022892,ENSMUSG00000017631,ENSMUSG00000063142,ENSMUSG00000030761,ENSMUSG00000030894	0.00195873
BP	GO:0055117	regulation of cardiac muscle contraction	ENSMUSG00000007097,ENSMUSG00000036570,ENSMUSG00000036438,ENSMUSG00000033161,ENSMUSG00000021699,ENSMUSG00000038260,ENSMUSG00000028525,ENSMUSG00000041936,ENSMUSG00000029467	0.00195873
BP	GO:0010644	cell communication by electrical coupling	ENSMUSG00000050953,ENSMUSG00000043448,ENSMUSG00000069601,ENSMUSG00000021699,ENSMUSG00000053819	0.00195873
BP	GO:0090660	cerebrospinal fluid circulation	ENSMUSG00000024411,ENSMUSG00000072663,ENSMUSG00000035394,ENSMUSG00000044948,ENSMUSG00000053153	0.00195873
BP	GO:0098712	L-glutamate import across plasma membrane	ENSMUSG00000005089,ENSMUSG00000005360,ENSMUSG00000044708,ENSMUSG00000024935,ENSMUSG00000027737	0.00195873
BP	GO:1902430	negative regulation of amyloid-beta formation	ENSMUSG00000002985,ENSMUSG00000022037,ENSMUSG00000055254,ENSMUSG00000079037,ENSMUSG00000049313	0.00195873
BP	GO:0071248	cellular response to metal ion	ENSMUSG00000024109,ENSMUSG00000079037,ENSMUSG00000044708,ENSMUSG00000068923,ENSMUSG00000063887,ENSMUSG00000021190,ENSMUSG00000024935,ENSMUSG00000032554,ENSMUSG00000069601,ENSMUSG00000039004,ENSMUSG00000052572,ENSMUSG00000026879,ENSMUSG00000020805,ENSMUSG00000038855,ENSMUSG00000000303	0.00197767
BP	GO:0015813	L-glutamate transmembrane transport	ENSMUSG00000005089,ENSMUSG00000005360,ENSMUSG00000044708,ENSMUSG00000024935,ENSMUSG00000020142,ENSMUSG00000027737	0.00202423
BP	GO:1901861	regulation of muscle tissue development	ENSMUSG00000050953,ENSMUSG00000015149,ENSMUSG00000061315,ENSMUSG00000024985,ENSMUSG00000004698,ENSMUSG00000026185,ENSMUSG00000021835,ENSMUSG00000024593	0.00204202
BP	GO:0006942	regulation of striated muscle contraction	ENSMUSG00000007097,ENSMUSG00000036570,ENSMUSG00000036438,ENSMUSG00000033161,ENSMUSG00000021699,ENSMUSG00000038260,ENSMUSG00000028525,ENSMUSG00000041936,ENSMUSG00000002688,ENSMUSG00000029467	0.00218183
BP	GO:1903531	negative regulation of secretion by cell	ENSMUSG00000002985,ENSMUSG00000026657,ENSMUSG00000068923,ENSMUSG00000017631,ENSMUSG00000052372,ENSMUSG00000056755,ENSMUSG00000031748,ENSMUSG00000021071,ENSMUSG00000028161,ENSMUSG00000057880,ENSMUSG00000038453,ENSMUSG00000024462,ENSMUSG00000032340,ENSMUSG00000022338,ENSMUSG00000044167	0.00219325
BP	GO:0030111	regulation of Wnt signaling pathway	ENSMUSG00000002985,ENSMUSG00000028517,ENSMUSG00000022112,ENSMUSG00000024985,ENSMUSG00000032702,ENSMUSG00000022892,ENSMUSG00000033006,ENSMUSG00000054252,ENSMUSG00000073680,ENSMUSG00000022240,ENSMUSG00000040249,ENSMUSG00000071847,ENSMUSG00000022231,ENSMUSG00000028649,ENSMUSG00000038260,ENSMUSG00000011658,ENSMUSG00000024639,ENSMUSG00000030849,ENSMUSG00000044167,ENSMUSG00000030223,ENSMUSG00000000303	0.00232505
BP	GO:1905039	carboxylic acid transmembrane transport	ENSMUSG00000005089,ENSMUSG00000005360,ENSMUSG00000044708,ENSMUSG00000033965,ENSMUSG00000024935,ENSMUSG00000028542,ENSMUSG00000018459,ENSMUSG00000028645,ENSMUSG00000020142,ENSMUSG00000030495,ENSMUSG00000031808,ENSMUSG00000027737,ENSMUSG00000040010	0.00232505
BP	GO:0002028	regulation of sodium ion transport	ENSMUSG00000055022,ENSMUSG00000036570,ENSMUSG00000041329,ENSMUSG00000027523,ENSMUSG00000015202,ENSMUSG00000033161,ENSMUSG00000069601,ENSMUSG00000041936,ENSMUSG00000069670,ENSMUSG00000053819	0.00235542
BP	GO:0099558	maintenance of synapse structure	ENSMUSG00000024109,ENSMUSG00000049422,ENSMUSG00000063887,ENSMUSG00000037605,ENSMUSG00000052572,ENSMUSG00000033569	0.00238421
BP	GO:1903670	regulation of sprouting angiogenesis	ENSMUSG00000026473,ENSMUSG00000019647,ENSMUSG00000029648,ENSMUSG00000036949,ENSMUSG00000037754,ENSMUSG00000001036,ENSMUSG00000030516	0.00239211
BP	GO:0043434	response to peptide hormone	ENSMUSG00000022122,ENSMUSG00000028495,ENSMUSG00000027199,ENSMUSG00000032702,ENSMUSG00000069662,ENSMUSG00000004698,ENSMUSG00000027523,ENSMUSG00000050965,ENSMUSG00000028645,ENSMUSG00000028161,ENSMUSG00000022607,ENSMUSG00000049313,ENSMUSG00000021127,ENSMUSG00000032009,ENSMUSG00000025314,ENSMUSG00000041417,ENSMUSG00000002688,ENSMUSG00000029467,ENSMUSG00000032228,ENSMUSG00000024978,ENSMUSG00000029407,…	0.00242895
BP	GO:0090083	regulation of inclusion body assembly	ENSMUSG00000002985,ENSMUSG00000022037,ENSMUSG00000020708,ENSMUSG00000049313,ENSMUSG00000059970	0.00242895
BP	GO:1903825	organic acid transmembrane transport	ENSMUSG00000005089,ENSMUSG00000005360,ENSMUSG00000044708,ENSMUSG00000033965,ENSMUSG00000024935,ENSMUSG00000028542,ENSMUSG00000018459,ENSMUSG00000028645,ENSMUSG00000020142,ENSMUSG00000030495,ENSMUSG00000031808,ENSMUSG00000027737,ENSMUSG00000040010	0.00242895
BP	GO:0048713	regulation of oligodendrocyte differentiation	ENSMUSG00000015149,ENSMUSG00000068748,ENSMUSG00000022425,ENSMUSG00000024985,ENSMUSG00000048001,ENSMUSG00000039952,ENSMUSG00000021835,ENSMUSG00000039830	0.00250193
BP	GO:0035023	regulation of Rho protein signal transduction	ENSMUSG00000002985,ENSMUSG00000052229,ENSMUSG00000028832,ENSMUSG00000021451,ENSMUSG00000032702,ENSMUSG00000021662,ENSMUSG00000015243,ENSMUSG00000024620,ENSMUSG00000015766,ENSMUSG00000020422	0.00250928
BP	GO:0050878	regulation of body fluid levels	ENSMUSG00000071866,ENSMUSG00000002985,ENSMUSG00000050953,ENSMUSG00000024411,ENSMUSG00000022122,ENSMUSG00000005161,ENSMUSG00000037601,ENSMUSG00000027523,ENSMUSG00000031451,ENSMUSG00000050965,ENSMUSG00000028161,ENSMUSG00000063142,ENSMUSG00000062209,ENSMUSG00000003534,ENSMUSG00000028128,ENSMUSG00000025314,ENSMUSG00000052920,ENSMUSG00000024639,ENSMUSG00000032231,ENSMUSG00000030223,ENSMUSG00000017344,…	0.00251993
BP	GO:0031400	negative regulation of protein modification process	ENSMUSG00000071866,ENSMUSG00000002985,ENSMUSG00000061477,ENSMUSG00000028517,ENSMUSG00000015149,ENSMUSG00000079037,ENSMUSG00000071415,ENSMUSG00000030744,ENSMUSG00000021451,ENSMUSG00000021108,ENSMUSG00000053141,ENSMUSG00000019843,ENSMUSG00000021573,ENSMUSG00000028964,ENSMUSG00000015202,ENSMUSG00000050965,ENSMUSG00000021699,ENSMUSG00000037754,ENSMUSG00000056602,ENSMUSG00000038453,ENSMUSG00000036155,…	0.00259546
BP	GO:0015833	peptide transport	ENSMUSG00000050953,ENSMUSG00000026473,ENSMUSG00000024985,ENSMUSG00000033965,ENSMUSG00000028964,ENSMUSG00000021794,ENSMUSG00000027523,ENSMUSG00000018459,ENSMUSG00000031748,ENSMUSG00000034908,ENSMUSG00000040249,ENSMUSG00000028161,ENSMUSG00000057880,ENSMUSG00000026051,ENSMUSG00000015243,ENSMUSG00000038260,ENSMUSG00000024462,ENSMUSG00000002688,ENSMUSG00000022338,ENSMUSG00000024639,ENSMUSG00000044167,…	0.00260337
BP	GO:0001952	regulation of cell-matrix adhesion	ENSMUSG00000022425,ENSMUSG00000039952,ENSMUSG00000037736,ENSMUSG00000021750,ENSMUSG00000040249,ENSMUSG00000022607,ENSMUSG00000028649,ENSMUSG00000031342,ENSMUSG00000003534,ENSMUSG00000020827,ENSMUSG00000025314,ENSMUSG00000041417	0.0026623
BP	GO:0035249	synaptic transmission, glutamatergic	ENSMUSG00000024211,ENSMUSG00000024109,ENSMUSG00000055254,ENSMUSG00000026473,ENSMUSG00000015829,ENSMUSG00000033981,ENSMUSG00000063887,ENSMUSG00000056755,ENSMUSG00000003974,ENSMUSG00000031302,ENSMUSG00000049583,ENSMUSG00000041078	0.0026623
BP	GO:0060997	dendritic spine morphogenesis	ENSMUSG00000069662,ENSMUSG00000063887,ENSMUSG00000040265,ENSMUSG00000022240,ENSMUSG00000032537,ENSMUSG00000038453,ENSMUSG00000031302,ENSMUSG00000028273,ENSMUSG00000038608	0.00272651
BP	GO:0042987	amyloid precursor protein catabolic process	ENSMUSG00000002985,ENSMUSG00000022037,ENSMUSG00000055254,ENSMUSG00000079037,ENSMUSG00000022892,ENSMUSG00000034926,ENSMUSG00000032086,ENSMUSG00000049313	0.00273338
BP	GO:0048708	astrocyte differentiation	ENSMUSG00000031425,ENSMUSG00000028517,ENSMUSG00000027858,ENSMUSG00000026424,ENSMUSG00000022892,ENSMUSG00000048001,ENSMUSG00000054252,ENSMUSG00000040249,ENSMUSG00000028519,ENSMUSG00000021756	0.0029104
BP	GO:0015810	aspartate transmembrane transport	ENSMUSG00000005089,ENSMUSG00000005360,ENSMUSG00000024935,ENSMUSG00000018459,ENSMUSG00000020142	0.00296457
BP	GO:0150104	transport across blood-brain barrier	ENSMUSG00000002985,ENSMUSG00000033965,ENSMUSG00000040249,ENSMUSG00000028645,ENSMUSG00000031808	0.00296457
BP	GO:0052548	regulation of endopeptidase activity	ENSMUSG00000041607,ENSMUSG00000057666,ENSMUSG00000030417,ENSMUSG00000060073,ENSMUSG00000030744,ENSMUSG00000022892,ENSMUSG00000063694,ENSMUSG00000021190,ENSMUSG00000028964,ENSMUSG00000024935,ENSMUSG00000020044,ENSMUSG00000036199,ENSMUSG00000031451,ENSMUSG00000070436,ENSMUSG00000028333,ENSMUSG00000017466,ENSMUSG00000028128,ENSMUSG00000030317,ENSMUSG00000026879,ENSMUSG00000017344,ENSMUSG00000000303	0.00299314
BP	GO:0035725	sodium ion transmembrane transport	ENSMUSG00000007097,ENSMUSG00000060961,ENSMUSG00000030307,ENSMUSG00000036570,ENSMUSG00000041329,ENSMUSG00000030310,ENSMUSG00000028542,ENSMUSG00000015202,ENSMUSG00000033161,ENSMUSG00000038260,ENSMUSG00000041936,ENSMUSG00000023033,ENSMUSG00000053819	0.00299314
BP	GO:0045926	negative regulation of growth	ENSMUSG00000050953,ENSMUSG00000015829,ENSMUSG00000021451,ENSMUSG00000019647,ENSMUSG00000024985,ENSMUSG00000021190,ENSMUSG00000027200,ENSMUSG00000027523,ENSMUSG00000026185,ENSMUSG00000036199,ENSMUSG00000054252,ENSMUSG00000022607,ENSMUSG00000022231,ENSMUSG00000005510,ENSMUSG00000025314,ENSMUSG00000032440,ENSMUSG00000023092,ENSMUSG00000000303	0.00299314
BP	GO:0001755	neural crest cell migration	ENSMUSG00000022122,ENSMUSG00000021451,ENSMUSG00000019647,ENSMUSG00000033006,ENSMUSG00000027200,ENSMUSG00000021835,ENSMUSG00000022231,ENSMUSG00000062209	0.00299314
BP	GO:0030516	regulation of axon extension	ENSMUSG00000002985,ENSMUSG00000015829,ENSMUSG00000033174,ENSMUSG00000021451,ENSMUSG00000019647,ENSMUSG00000027200,ENSMUSG00000050272,ENSMUSG00000040249,ENSMUSG00000022231,ENSMUSG00000028649,ENSMUSG00000000303	0.00300291
BP	GO:0034101	erythrocyte homeostasis	ENSMUSG00000052305,ENSMUSG00000069919,ENSMUSG00000040952,ENSMUSG00000061787,ENSMUSG00000025290,ENSMUSG00000024608,ENSMUSG00000028495,ENSMUSG00000024140,ENSMUSG00000021835,ENSMUSG00000028691,ENSMUSG00000021127,ENSMUSG00000005686,ENSMUSG00000026288,ENSMUSG00000032698	0.00302107
BP	GO:0001935	endothelial cell proliferation	ENSMUSG00000002985,ENSMUSG00000050953,ENSMUSG00000029648,ENSMUSG00000054252,ENSMUSG00000021835,ENSMUSG00000050965,ENSMUSG00000031385,ENSMUSG00000022231,ENSMUSG00000037754,ENSMUSG00000033278,ENSMUSG00000039004,ENSMUSG00000028128,ENSMUSG00000002688,ENSMUSG00000028763	0.00319695
BP	GO:0051056	regulation of small GTPase mediated signal transduction	ENSMUSG00000002985,ENSMUSG00000052229,ENSMUSG00000028832,ENSMUSG00000095677,ENSMUSG00000021451,ENSMUSG00000032702,ENSMUSG00000021662,ENSMUSG00000015243,ENSMUSG00000027087,ENSMUSG00000017466,ENSMUSG00000024620,ENSMUSG00000041936,ENSMUSG00000057315,ENSMUSG00000015766,ENSMUSG00000053819,ENSMUSG00000020422,ENSMUSG00000038855	0.003223
BP	GO:0010649	regulation of cell communication by electrical coupling	ENSMUSG00000050953,ENSMUSG00000069601,ENSMUSG00000021699,ENSMUSG00000053819	0.00322899
BP	GO:0070445	regulation of oligodendrocyte progenitor proliferation	ENSMUSG00000015149,ENSMUSG00000068748,ENSMUSG00000032554,ENSMUSG00000043448	0.00322899
BP	GO:0060048	cardiac muscle contraction	ENSMUSG00000007097,ENSMUSG00000036570,ENSMUSG00000036438,ENSMUSG00000057914,ENSMUSG00000033161,ENSMUSG00000021699,ENSMUSG00000038260,ENSMUSG00000028525,ENSMUSG00000041936,ENSMUSG00000029467,ENSMUSG00000026879,ENSMUSG00000053819	0.00333115
BP	GO:1903034	regulation of response to wounding	ENSMUSG00000002985,ENSMUSG00000015829,ENSMUSG00000005161,ENSMUSG00000032702,ENSMUSG00000040249,ENSMUSG00000022607,ENSMUSG00000052920,ENSMUSG00000054863,ENSMUSG00000032340,ENSMUSG00000024486,ENSMUSG00000021978,ENSMUSG00000032231,ENSMUSG00000030657,ENSMUSG00000017344	0.00333115
BP	GO:0022900	electron transport chain	ENSMUSG00000064351,ENSMUSG00000064363,ENSMUSG00000005360,ENSMUSG00000009863,ENSMUSG00000063694,ENSMUSG00000035885,ENSMUSG00000028964,ENSMUSG00000064367,ENSMUSG00000000171,ENSMUSG00000030652,ENSMUSG00000005510	0.00340474
BP	GO:2000177	regulation of neural precursor cell proliferation	ENSMUSG00000024395,ENSMUSG00000004892,ENSMUSG00000015149,ENSMUSG00000068748,ENSMUSG00000026424,ENSMUSG00000002341,ENSMUSG00000033006,ENSMUSG00000033965,ENSMUSG00000054252,ENSMUSG00000032554,ENSMUSG00000043448,ENSMUSG00000044167	0.00349677
BP	GO:0048588	developmental cell growth	ENSMUSG00000002985,ENSMUSG00000004892,ENSMUSG00000015829,ENSMUSG00000033174,ENSMUSG00000021451,ENSMUSG00000019647,ENSMUSG00000022892,ENSMUSG00000027200,ENSMUSG00000050272,ENSMUSG00000040249,ENSMUSG00000022231,ENSMUSG00000028649,ENSMUSG00000003534,ENSMUSG00000031302,ENSMUSG00000052920,ENSMUSG00000028273,ENSMUSG00000032440,ENSMUSG00000053819,ENSMUSG00000000303	0.00349677
BP	GO:0007039	protein catabolic process in the vacuole	ENSMUSG00000037706,ENSMUSG00000004207,ENSMUSG00000040249,ENSMUSG00000029571,ENSMUSG00000030894	0.00349677
BP	GO:0035584	calcium-mediated signaling using intracellular calcium source	ENSMUSG00000055254,ENSMUSG00000079037,ENSMUSG00000027962,ENSMUSG00000025314,ENSMUSG00000049583	0.00349677
BP	GO:1902992	negative regulation of amyloid precursor protein catabolic process	ENSMUSG00000002985,ENSMUSG00000022037,ENSMUSG00000055254,ENSMUSG00000079037,ENSMUSG00000049313	0.00349677
BP	GO:0062197	cellular response to chemical stress	ENSMUSG00000071866,ENSMUSG00000015149,ENSMUSG00000005161,ENSMUSG00000030744,ENSMUSG00000004207,ENSMUSG00000026424,ENSMUSG00000019843,ENSMUSG00000028964,ENSMUSG00000024935,ENSMUSG00000021835,ENSMUSG00000028691,ENSMUSG00000033161,ENSMUSG00000054364,ENSMUSG00000021127,ENSMUSG00000030652,ENSMUSG00000024620,ENSMUSG00000002688,ENSMUSG00000029467,ENSMUSG00000044167,ENSMUSG00000027737	0.00349677
BP	GO:0090497	mesenchymal cell migration	ENSMUSG00000022122,ENSMUSG00000021451,ENSMUSG00000019647,ENSMUSG00000033006,ENSMUSG00000027200,ENSMUSG00000021835,ENSMUSG00000022231,ENSMUSG00000062209	0.00354512
BP	GO:0048469	cell maturation	ENSMUSG00000026442,ENSMUSG00000050953,ENSMUSG00000024109,ENSMUSG00000015149,ENSMUSG00000022122,ENSMUSG00000034227,ENSMUSG00000022892,ENSMUSG00000033006,ENSMUSG00000024140,ENSMUSG00000048001,ENSMUSG00000032911,ENSMUSG00000069601,ENSMUSG00000063142,ENSMUSG00000052572,ENSMUSG00000039202,ENSMUSG00000033569,ENSMUSG00000024639	0.00356022
BP	GO:1904375	regulation of protein localization to cell periphery	ENSMUSG00000024109,ENSMUSG00000079037,ENSMUSG00000019978,ENSMUSG00000027692,ENSMUSG00000020315,ENSMUSG00000039952,ENSMUSG00000040249,ENSMUSG00000047126,ENSMUSG00000032883,ENSMUSG00000041417,ENSMUSG00000053819,ENSMUSG00000036815,ENSMUSG00000000303	0.00360808
BP	GO:0019722	calcium-mediated signaling	ENSMUSG00000055254,ENSMUSG00000079037,ENSMUSG00000022122,ENSMUSG00000022892,ENSMUSG00000036438,ENSMUSG00000039542,ENSMUSG00000020267,ENSMUSG00000028161,ENSMUSG00000027962,ENSMUSG00000038260,ENSMUSG00000024620,ENSMUSG00000025314,ENSMUSG00000002688,ENSMUSG00000029467,ENSMUSG00000049583,ENSMUSG00000029530	0.00364703
BP	GO:0043113	receptor clustering	ENSMUSG00000002985,ENSMUSG00000024109,ENSMUSG00000037706,ENSMUSG00000063887,ENSMUSG00000052572,ENSMUSG00000041936,ENSMUSG00000026879,ENSMUSG00000025555,ENSMUSG00000027737	0.00364703
BP	GO:0006941	striated muscle contraction	ENSMUSG00000007097,ENSMUSG00000036570,ENSMUSG00000036438,ENSMUSG00000057378,ENSMUSG00000057914,ENSMUSG00000033161,ENSMUSG00000021699,ENSMUSG00000038260,ENSMUSG00000028525,ENSMUSG00000041936,ENSMUSG00000002688,ENSMUSG00000029467,ENSMUSG00000026879,ENSMUSG00000053819	0.00379183
BP	GO:0051893	regulation of focal adhesion assembly	ENSMUSG00000022425,ENSMUSG00000037736,ENSMUSG00000021750,ENSMUSG00000040249,ENSMUSG00000022607,ENSMUSG00000028649,ENSMUSG00000031342,ENSMUSG00000025314	0.00386342
BP	GO:0090109	regulation of cell-substrate junction assembly	ENSMUSG00000022425,ENSMUSG00000037736,ENSMUSG00000021750,ENSMUSG00000040249,ENSMUSG00000022607,ENSMUSG00000028649,ENSMUSG00000031342,ENSMUSG00000025314	0.00386342
BP	GO:0070371	ERK1 and ERK2 cascade	ENSMUSG00000002985,ENSMUSG00000024109,ENSMUSG00000019647,ENSMUSG00000022892,ENSMUSG00000004558,ENSMUSG00000054252,ENSMUSG00000021835,ENSMUSG00000032554,ENSMUSG00000015202,ENSMUSG00000031451,ENSMUSG00000035783,ENSMUSG00000050965,ENSMUSG00000040249,ENSMUSG00000020591,ENSMUSG00000032537,ENSMUSG00000021127,ENSMUSG00000062209,ENSMUSG00000027087,ENSMUSG00000024620,ENSMUSG00000032359,ENSMUSG00000030849,…	0.00395551
BP	GO:0051099	positive regulation of binding	ENSMUSG00000002985,ENSMUSG00000028832,ENSMUSG00000015149,ENSMUSG00000037601,ENSMUSG00000024985,ENSMUSG00000022892,ENSMUSG00000028964,ENSMUSG00000021835,ENSMUSG00000040249,ENSMUSG00000041936,ENSMUSG00000032231,ENSMUSG00000017344,ENSMUSG00000020422	0.00399043
BP	GO:0055075	potassium ion homeostasis	ENSMUSG00000007097,ENSMUSG00000044708,ENSMUSG00000041329,ENSMUSG00000033161,ENSMUSG00000063142,ENSMUSG00000053819	0.0040301
BP	GO:0071870	cellular response to catecholamine stimulus	ENSMUSG00000006651,ENSMUSG00000022892,ENSMUSG00000024935,ENSMUSG00000027523,ENSMUSG00000031748,ENSMUSG00000002688,ENSMUSG00000024639	0.0040301
BP	GO:0014052	regulation of gamma-aminobutyric acid secretion	ENSMUSG00000030310,ENSMUSG00000057880,ENSMUSG00000024462,ENSMUSG00000038486	0.00418927
BP	GO:0070444	oligodendrocyte progenitor proliferation	ENSMUSG00000015149,ENSMUSG00000068748,ENSMUSG00000032554,ENSMUSG00000043448	0.00418927
BP	GO:2000310	regulation of NMDA receptor activity	ENSMUSG00000024109,ENSMUSG00000063887,ENSMUSG00000028542,ENSMUSG00000031302	0.00418927
BP	GO:0031641	regulation of myelination	ENSMUSG00000015149,ENSMUSG00000068748,ENSMUSG00000024985,ENSMUSG00000033006,ENSMUSG00000021573,ENSMUSG00000048001,ENSMUSG00000039952,ENSMUSG00000032554	0.00418927
BP	GO:0051051	negative regulation of transport	ENSMUSG00000002985,ENSMUSG00000007097,ENSMUSG00000026657,ENSMUSG00000027533,ENSMUSG00000068923,ENSMUSG00000036438,ENSMUSG00000017631,ENSMUSG00000028964,ENSMUSG00000028542,ENSMUSG00000052372,ENSMUSG00000050965,ENSMUSG00000056755,ENSMUSG00000031748,ENSMUSG00000021071,ENSMUSG00000069601,ENSMUSG00000028161,ENSMUSG00000057880,ENSMUSG00000038453,ENSMUSG00000027087,ENSMUSG00000031342,ENSMUSG00000024462,…	0.0042886
BP	GO:0007157	heterophilic cell-cell adhesion via plasma membrane cell adhesion molecules	ENSMUSG00000024109,ENSMUSG00000063887,ENSMUSG00000052372,ENSMUSG00000027962,ENSMUSG00000022636,ENSMUSG00000028399,ENSMUSG00000066842	0.00447413
BP	GO:0071868	cellular response to monoamine stimulus	ENSMUSG00000006651,ENSMUSG00000022892,ENSMUSG00000024935,ENSMUSG00000027523,ENSMUSG00000031748,ENSMUSG00000002688,ENSMUSG00000024639	0.00447413
BP	GO:0042776	proton motive force-driven mitochondrial ATP synthesis	ENSMUSG00000064363,ENSMUSG00000009863,ENSMUSG00000030869,ENSMUSG00000036199,ENSMUSG00000027673,ENSMUSG00000064367,ENSMUSG00000000171,ENSMUSG00000005510	0.0045977
BP	GO:1903169	regulation of calcium ion transmembrane transport	ENSMUSG00000031425,ENSMUSG00000007097,ENSMUSG00000079037,ENSMUSG00000019843,ENSMUSG00000036438,ENSMUSG00000057914,ENSMUSG00000021835,ENSMUSG00000043448,ENSMUSG00000028161,ENSMUSG00000021699,ENSMUSG00000059970,ENSMUSG00000028525,ENSMUSG00000002688,ENSMUSG00000053819	0.00478827
BP	GO:0048675	axon extension	ENSMUSG00000002985,ENSMUSG00000015829,ENSMUSG00000033174,ENSMUSG00000021451,ENSMUSG00000019647,ENSMUSG00000027200,ENSMUSG00000050272,ENSMUSG00000040249,ENSMUSG00000022231,ENSMUSG00000028649,ENSMUSG00000031302,ENSMUSG00000000303	0.00481641
BP	GO:0051347	positive regulation of transferase activity	ENSMUSG00000071866,ENSMUSG00000044533,ENSMUSG00000002985,ENSMUSG00000024109,ENSMUSG00000055254,ENSMUSG00000079037,ENSMUSG00000030744,ENSMUSG00000022892,ENSMUSG00000029648,ENSMUSG00000024935,ENSMUSG00000054252,ENSMUSG00000031451,ENSMUSG00000022607,ENSMUSG00000028519,ENSMUSG00000062209,ENSMUSG00000038453,ENSMUSG00000038965,ENSMUSG00000024620,ENSMUSG00000003534,ENSMUSG00000032740,ENSMUSG00000041936,…	0.00487944
BP	GO:1902903	regulation of supramolecular fiber organization	ENSMUSG00000002985,ENSMUSG00000022037,ENSMUSG00000028832,ENSMUSG00000050953,ENSMUSG00000062591,ENSMUSG00000030744,ENSMUSG00000032702,ENSMUSG00000022892,ENSMUSG00000037926,ENSMUSG00000026109,ENSMUSG00000036949,ENSMUSG00000020315,ENSMUSG00000045092,ENSMUSG00000037736,ENSMUSG00000022231,ENSMUSG00000057738,ENSMUSG00000032740,ENSMUSG00000041417,ENSMUSG00000002688,ENSMUSG00000015766,ENSMUSG00000028763,…	0.004986
BP	GO:0033555	multicellular organismal response to stress	ENSMUSG00000002985,ENSMUSG00000007097,ENSMUSG00000050953,ENSMUSG00000022122,ENSMUSG00000024935,ENSMUSG00000039542,ENSMUSG00000056755,ENSMUSG00000028351,ENSMUSG00000028161,ENSMUSG00000024533,ENSMUSG00000042116	0.00512214
BP	GO:0001938	positive regulation of endothelial cell proliferation	ENSMUSG00000054252,ENSMUSG00000021835,ENSMUSG00000050965,ENSMUSG00000031385,ENSMUSG00000022231,ENSMUSG00000037754,ENSMUSG00000039004,ENSMUSG00000028128,ENSMUSG00000002688,ENSMUSG00000028763	0.00521302
BP	GO:0033674	positive regulation of kinase activity	ENSMUSG00000071866,ENSMUSG00000024109,ENSMUSG00000055254,ENSMUSG00000079037,ENSMUSG00000030744,ENSMUSG00000022892,ENSMUSG00000029648,ENSMUSG00000024935,ENSMUSG00000054252,ENSMUSG00000031451,ENSMUSG00000022607,ENSMUSG00000028519,ENSMUSG00000062209,ENSMUSG00000038453,ENSMUSG00000024620,ENSMUSG00000003534,ENSMUSG00000032740,ENSMUSG00000041936,ENSMUSG00000049583,ENSMUSG00000030849,ENSMUSG00000024924	0.00523258
BP	GO:0045686	negative regulation of glial cell differentiation	ENSMUSG00000015149,ENSMUSG00000026424,ENSMUSG00000048001,ENSMUSG00000054252,ENSMUSG00000021835,ENSMUSG00000028519	0.00523258
BP	GO:0060828	regulation of canonical Wnt signaling pathway	ENSMUSG00000002985,ENSMUSG00000022112,ENSMUSG00000024985,ENSMUSG00000032702,ENSMUSG00000022892,ENSMUSG00000033006,ENSMUSG00000054252,ENSMUSG00000073680,ENSMUSG00000022240,ENSMUSG00000022231,ENSMUSG00000038260,ENSMUSG00000011658,ENSMUSG00000024639,ENSMUSG00000030849,ENSMUSG00000044167,ENSMUSG00000030223,ENSMUSG00000000303	0.00543182
BP	GO:0006750	glutathione biosynthetic process	ENSMUSG00000005089,ENSMUSG00000024935,ENSMUSG00000028124,ENSMUSG00000027737	0.00543182
BP	GO:0098917	retrograde trans-synaptic signaling	ENSMUSG00000027533,ENSMUSG00000063887,ENSMUSG00000039952,ENSMUSG00000025555	0.00543182
BP	GO:1900272	negative regulation of long-term synaptic potentiation	ENSMUSG00000002985,ENSMUSG00000079037,ENSMUSG00000022892,ENSMUSG00000021750	0.00543182
BP	GO:0050921	positive regulation of chemotaxis	ENSMUSG00000022892,ENSMUSG00000021190,ENSMUSG00000050272,ENSMUSG00000045092,ENSMUSG00000031451,ENSMUSG00000050965,ENSMUSG00000022607,ENSMUSG00000022231,ENSMUSG00000016024,ENSMUSG00000021508,ENSMUSG00000024620,ENSMUSG00000025314,ENSMUSG00000002688	0.00561652
BP	GO:0050773	regulation of dendrite development	ENSMUSG00000055254,ENSMUSG00000068748,ENSMUSG00000021451,ENSMUSG00000027692,ENSMUSG00000069662,ENSMUSG00000022311,ENSMUSG00000052372,ENSMUSG00000028161,ENSMUSG00000029571,ENSMUSG00000033569,ENSMUSG00000028399,ENSMUSG00000024924	0.00561652
BP	GO:0006470	protein dephosphorylation	ENSMUSG00000071866,ENSMUSG00000068748,ENSMUSG00000053141,ENSMUSG00000020048,ENSMUSG00000037926,ENSMUSG00000036438,ENSMUSG00000028161,ENSMUSG00000037754,ENSMUSG00000033278,ENSMUSG00000036155,ENSMUSG00000024620,ENSMUSG00000025314,ENSMUSG00000007656,ENSMUSG00000028399,ENSMUSG00000030223,ENSMUSG00000027698	0.00563179
BP	GO:0043542	endothelial cell migration	ENSMUSG00000002985,ENSMUSG00000028517,ENSMUSG00000023175,ENSMUSG00000026473,ENSMUSG00000021190,ENSMUSG00000004698,ENSMUSG00000021835,ENSMUSG00000050965,ENSMUSG00000054364,ENSMUSG00000022607,ENSMUSG00000022231,ENSMUSG00000033278,ENSMUSG00000027087,ENSMUSG00000002688,ENSMUSG00000034730,ENSMUSG00000020422	0.00563179
BP	GO:0008306	associative learning	ENSMUSG00000007097,ENSMUSG00000015829,ENSMUSG00000060924,ENSMUSG00000022892,ENSMUSG00000021190,ENSMUSG00000030310,ENSMUSG00000024935,ENSMUSG00000056755,ENSMUSG00000031302,ENSMUSG00000045994,ENSMUSG00000027737	0.00563179
BP	GO:0098659	inorganic cation import across plasma membrane	ENSMUSG00000007097,ENSMUSG00000079037,ENSMUSG00000044708,ENSMUSG00000019843,ENSMUSG00000041329,ENSMUSG00000036949,ENSMUSG00000030310,ENSMUSG00000033161,ENSMUSG00000028161,ENSMUSG00000038260,ENSMUSG00000051497	0.00563179
BP	GO:0099587	inorganic ion import across plasma membrane	ENSMUSG00000007097,ENSMUSG00000079037,ENSMUSG00000044708,ENSMUSG00000019843,ENSMUSG00000041329,ENSMUSG00000036949,ENSMUSG00000030310,ENSMUSG00000033161,ENSMUSG00000028161,ENSMUSG00000038260,ENSMUSG00000051497	0.00563179
BP	GO:0000027	ribosomal large subunit assembly	ENSMUSG00000067274,ENSMUSG00000029614,ENSMUSG00000058546,ENSMUSG00000008682,ENSMUSG00000029066	0.00577917
BP	GO:0021953	central nervous system neuron differentiation	ENSMUSG00000024109,ENSMUSG00000055254,ENSMUSG00000004207,ENSMUSG00000048001,ENSMUSG00000032238,ENSMUSG00000050965,ENSMUSG00000028351,ENSMUSG00000022607,ENSMUSG00000032537,ENSMUSG00000031673,ENSMUSG00000021662,ENSMUSG00000039830,ENSMUSG00000032846,ENSMUSG00000024639,ENSMUSG00000030849	0.00579551
BP	GO:0050679	positive regulation of epithelial cell proliferation	ENSMUSG00000026473,ENSMUSG00000037601,ENSMUSG00000024985,ENSMUSG00000006205,ENSMUSG00000054252,ENSMUSG00000021835,ENSMUSG00000050965,ENSMUSG00000031385,ENSMUSG00000022231,ENSMUSG00000037754,ENSMUSG00000062209,ENSMUSG00000039004,ENSMUSG00000028128,ENSMUSG00000002688,ENSMUSG00000028763,ENSMUSG00000030849	0.00581223
BP	GO:0001941	postsynaptic membrane organization	ENSMUSG00000002985,ENSMUSG00000024109,ENSMUSG00000063887,ENSMUSG00000031302,ENSMUSG00000041936,ENSMUSG00000025555,ENSMUSG00000027737	0.0059538
BP	GO:0071869	response to catecholamine	ENSMUSG00000006651,ENSMUSG00000022892,ENSMUSG00000024935,ENSMUSG00000027523,ENSMUSG00000031748,ENSMUSG00000002688,ENSMUSG00000024639	0.0059538
BP	GO:0051048	negative regulation of secretion	ENSMUSG00000002985,ENSMUSG00000026657,ENSMUSG00000068923,ENSMUSG00000017631,ENSMUSG00000052372,ENSMUSG00000056755,ENSMUSG00000031748,ENSMUSG00000021071,ENSMUSG00000028161,ENSMUSG00000057880,ENSMUSG00000038453,ENSMUSG00000024462,ENSMUSG00000032340,ENSMUSG00000022338,ENSMUSG00000044167	0.00600093
BP	GO:0034109	homotypic cell-cell adhesion	ENSMUSG00000071866,ENSMUSG00000028517,ENSMUSG00000027523,ENSMUSG00000039542,ENSMUSG00000050965,ENSMUSG00000069601,ENSMUSG00000052920,ENSMUSG00000024593,ENSMUSG00000027737	0.00600093
BP	GO:0002790	peptide secretion	ENSMUSG00000050953,ENSMUSG00000026473,ENSMUSG00000024985,ENSMUSG00000033965,ENSMUSG00000028964,ENSMUSG00000021794,ENSMUSG00000027523,ENSMUSG00000031748,ENSMUSG00000034908,ENSMUSG00000040249,ENSMUSG00000028161,ENSMUSG00000057880,ENSMUSG00000026051,ENSMUSG00000015243,ENSMUSG00000038260,ENSMUSG00000024462,ENSMUSG00000002688,ENSMUSG00000022338,ENSMUSG00000024639,ENSMUSG00000044167	0.00616194
BP	GO:0015986	proton motive force-driven ATP synthesis	ENSMUSG00000064363,ENSMUSG00000009863,ENSMUSG00000030869,ENSMUSG00000036199,ENSMUSG00000027673,ENSMUSG00000064367,ENSMUSG00000000171,ENSMUSG00000005510	0.00630821
BP	GO:0050708	regulation of protein secretion	ENSMUSG00000071866,ENSMUSG00000002985,ENSMUSG00000050953,ENSMUSG00000023175,ENSMUSG00000026473,ENSMUSG00000026657,ENSMUSG00000024985,ENSMUSG00000021794,ENSMUSG00000027523,ENSMUSG00000031748,ENSMUSG00000034908,ENSMUSG00000040249,ENSMUSG00000028161,ENSMUSG00000057880,ENSMUSG00000038453,ENSMUSG00000038260,ENSMUSG00000032340,ENSMUSG00000022338,ENSMUSG00000024639,ENSMUSG00000044167	0.00632797
BP	GO:0007009	plasma membrane organization	ENSMUSG00000022037,ENSMUSG00000004207,ENSMUSG00000068923,ENSMUSG00000026109,ENSMUSG00000020315,ENSMUSG00000033579,ENSMUSG00000069601,ENSMUSG00000041936,ENSMUSG00000029467,ENSMUSG00000019437,ENSMUSG00000026879,ENSMUSG00000032231,ENSMUSG00000024044	0.00632797
BP	GO:0007613	memory	ENSMUSG00000002985,ENSMUSG00000055254,ENSMUSG00000060924,ENSMUSG00000022892,ENSMUSG00000068923,ENSMUSG00000021190,ENSMUSG00000030310,ENSMUSG00000024935,ENSMUSG00000056755,ENSMUSG00000032086,ENSMUSG00000028351,ENSMUSG00000021699,ENSMUSG00000038260	0.00632797
BP	GO:0007266	Rho protein signal transduction	ENSMUSG00000002985,ENSMUSG00000052229,ENSMUSG00000028832,ENSMUSG00000021451,ENSMUSG00000032702,ENSMUSG00000021662,ENSMUSG00000015243,ENSMUSG00000024620,ENSMUSG00000015766,ENSMUSG00000035133,ENSMUSG00000020422,ENSMUSG00000029661	0.00640342
BP	GO:0043524	negative regulation of neuron apoptotic process	ENSMUSG00000002985,ENSMUSG00000022037,ENSMUSG00000055254,ENSMUSG00000068748,ENSMUSG00000005161,ENSMUSG00000019843,ENSMUSG00000021190,ENSMUSG00000028964,ENSMUSG00000024935,ENSMUSG00000028124,ENSMUSG00000056755,ENSMUSG00000040249,ENSMUSG00000021756,ENSMUSG00000090223,ENSMUSG00000075590	0.00648495
BP	GO:0090659	walking behavior	ENSMUSG00000004207,ENSMUSG00000044708,ENSMUSG00000063142,ENSMUSG00000028519,ENSMUSG00000024413,ENSMUSG00000023033,ENSMUSG00000022111	0.00648729
BP	GO:0051047	positive regulation of secretion	ENSMUSG00000071866,ENSMUSG00000050953,ENSMUSG00000023175,ENSMUSG00000026473,ENSMUSG00000026657,ENSMUSG00000024985,ENSMUSG00000063887,ENSMUSG00000030310,ENSMUSG00000021794,ENSMUSG00000027523,ENSMUSG00000050965,ENSMUSG00000040249,ENSMUSG00000028161,ENSMUSG00000032883,ENSMUSG00000057880,ENSMUSG00000026051,ENSMUSG00000022048,ENSMUSG00000039004,ENSMUSG00000038260,ENSMUSG00000090223,ENSMUSG00000024462,…	0.0065822
BP	GO:0045822	negative regulation of heart contraction	ENSMUSG00000007097,ENSMUSG00000033161,ENSMUSG00000021699,ENSMUSG00000041417,ENSMUSG00000029467	0.00666651
BP	GO:0070588	calcium ion transmembrane transport	ENSMUSG00000031425,ENSMUSG00000007097,ENSMUSG00000079037,ENSMUSG00000022122,ENSMUSG00000019843,ENSMUSG00000036438,ENSMUSG00000057378,ENSMUSG00000057914,ENSMUSG00000021835,ENSMUSG00000031451,ENSMUSG00000043448,ENSMUSG00000028161,ENSMUSG00000021699,ENSMUSG00000038260,ENSMUSG00000027087,ENSMUSG00000059970,ENSMUSG00000028525,ENSMUSG00000002688,ENSMUSG00000029467,ENSMUSG00000053819	0.00668962
BP	GO:0007216	G protein-coupled glutamate receptor signaling pathway	ENSMUSG00000024211,ENSMUSG00000056755,ENSMUSG00000003974,ENSMUSG00000049583	0.00668962
BP	GO:0048771	tissue remodeling	ENSMUSG00000050953,ENSMUSG00000024140,ENSMUSG00000017631,ENSMUSG00000032911,ENSMUSG00000026185,ENSMUSG00000054252,ENSMUSG00000045092,ENSMUSG00000032554,ENSMUSG00000050965,ENSMUSG00000040249,ENSMUSG00000028161,ENSMUSG00000027087,ENSMUSG00000026288,ENSMUSG00000030894,ENSMUSG00000020422	0.00668962
BP	GO:1902475	L-alpha-amino acid transmembrane transport	ENSMUSG00000005089,ENSMUSG00000005360,ENSMUSG00000044708,ENSMUSG00000024935,ENSMUSG00000028542,ENSMUSG00000020142,ENSMUSG00000027737,ENSMUSG00000040010	0.00670256
BP	GO:0045765	regulation of angiogenesis	ENSMUSG00000026473,ENSMUSG00000019647,ENSMUSG00000029648,ENSMUSG00000036949,ENSMUSG00000050965,ENSMUSG00000054364,ENSMUSG00000022231,ENSMUSG00000037754,ENSMUSG00000033278,ENSMUSG00000001036,ENSMUSG00000022255,ENSMUSG00000028128,ENSMUSG00000032359,ENSMUSG00000002688,ENSMUSG00000032440,ENSMUSG00000054863,ENSMUSG00000033569,ENSMUSG00000030516,ENSMUSG00000034730	0.00684723
BP	GO:0009914	hormone transport	ENSMUSG00000050953,ENSMUSG00000026473,ENSMUSG00000024985,ENSMUSG00000030235,ENSMUSG00000033965,ENSMUSG00000028964,ENSMUSG00000021794,ENSMUSG00000027523,ENSMUSG00000031748,ENSMUSG00000034908,ENSMUSG00000040249,ENSMUSG00000028161,ENSMUSG00000057880,ENSMUSG00000026051,ENSMUSG00000039004,ENSMUSG00000038260,ENSMUSG00000030905,ENSMUSG00000024462,ENSMUSG00000002688,ENSMUSG00000022338,ENSMUSG00000024639,…	0.00692143
BP	GO:0032715	negative regulation of interleukin-6 production	ENSMUSG00000030921,ENSMUSG00000024411,ENSMUSG00000034227,ENSMUSG00000068923,ENSMUSG00000031451,ENSMUSG00000019865,ENSMUSG00000026288	0.00705596
BP	GO:0071867	response to monoamine	ENSMUSG00000006651,ENSMUSG00000022892,ENSMUSG00000024935,ENSMUSG00000027523,ENSMUSG00000031748,ENSMUSG00000002688,ENSMUSG00000024639	0.00705596
BP	GO:0030100	regulation of endocytosis	ENSMUSG00000002985,ENSMUSG00000022037,ENSMUSG00000015149,ENSMUSG00000022892,ENSMUSG00000068923,ENSMUSG00000063887,ENSMUSG00000017631,ENSMUSG00000032554,ENSMUSG00000031451,ENSMUSG00000050965,ENSMUSG00000040249,ENSMUSG00000069601,ENSMUSG00000028161,ENSMUSG00000022607,ENSMUSG00000016024,ENSMUSG00000027087,ENSMUSG00000001036,ENSMUSG00000025314,ENSMUSG00000032231,ENSMUSG00000017344	0.00705596
BP	GO:0006813	potassium ion transport	ENSMUSG00000007097,ENSMUSG00000005360,ENSMUSG00000079037,ENSMUSG00000060882,ENSMUSG00000044708,ENSMUSG00000036570,ENSMUSG00000041329,ENSMUSG00000033161,ENSMUSG00000069601,ENSMUSG00000063142,ENSMUSG00000053519,ENSMUSG00000041936,ENSMUSG00000023092,ENSMUSG00000024639,ENSMUSG00000036815,ENSMUSG00000051497	0.00714163
BP	GO:0010765	positive regulation of sodium ion transport	ENSMUSG00000055022,ENSMUSG00000036570,ENSMUSG00000041329,ENSMUSG00000027523,ENSMUSG00000015202,ENSMUSG00000069601	0.00714401
BP	GO:0042176	regulation of protein catabolic process	ENSMUSG00000002985,ENSMUSG00000022037,ENSMUSG00000030921,ENSMUSG00000050953,ENSMUSG00000020738,ENSMUSG00000015149,ENSMUSG00000037706,ENSMUSG00000022892,ENSMUSG00000019843,ENSMUSG00000028964,ENSMUSG00000020044,ENSMUSG00000036199,ENSMUSG00000040249,ENSMUSG00000049313,ENSMUSG00000037031,ENSMUSG00000017466,ENSMUSG00000030317,ENSMUSG00000032231,ENSMUSG00000044167,ENSMUSG00000034730,ENSMUSG00000000303	0.00714401
BP	GO:0032507	maintenance of protein location in cell	ENSMUSG00000050953,ENSMUSG00000049422,ENSMUSG00000096054,ENSMUSG00000028964,ENSMUSG00000069601,ENSMUSG00000049313,ENSMUSG00000032740,ENSMUSG00000026879	0.00714401
BP	GO:0051899	membrane depolarization	ENSMUSG00000007097,ENSMUSG00000050953,ENSMUSG00000028964,ENSMUSG00000028124,ENSMUSG00000057914,ENSMUSG00000069601,ENSMUSG00000038260,ENSMUSG00000023033,ENSMUSG00000023092,ENSMUSG00000053819	0.00714401
BP	GO:0015807	L-amino acid transport	ENSMUSG00000005089,ENSMUSG00000005360,ENSMUSG00000044708,ENSMUSG00000024935,ENSMUSG00000028542,ENSMUSG00000020142,ENSMUSG00000030495,ENSMUSG00000027737,ENSMUSG00000040010	0.00714401
BP	GO:0061387	regulation of extent of cell growth	ENSMUSG00000002985,ENSMUSG00000015829,ENSMUSG00000033174,ENSMUSG00000021451,ENSMUSG00000019647,ENSMUSG00000027200,ENSMUSG00000050272,ENSMUSG00000040249,ENSMUSG00000022231,ENSMUSG00000028649,ENSMUSG00000000303	0.00714401
BP	GO:0032102	negative regulation of response to external stimulus	ENSMUSG00000002985,ENSMUSG00000040952,ENSMUSG00000052229,ENSMUSG00000024109,ENSMUSG00000015829,ENSMUSG00000005161,ENSMUSG00000021451,ENSMUSG00000019647,ENSMUSG00000006205,ENSMUSG00000068923,ENSMUSG00000017631,ENSMUSG00000032238,ENSMUSG00000027200,ENSMUSG00000030751,ENSMUSG00000032086,ENSMUSG00000022231,ENSMUSG00000031302,ENSMUSG00000052920,ENSMUSG00000054863,ENSMUSG00000032340,ENSMUSG00000021978,…	0.00720993
BP	GO:0043270	positive regulation of monoatomic ion transport	ENSMUSG00000031425,ENSMUSG00000055022,ENSMUSG00000036570,ENSMUSG00000041329,ENSMUSG00000036438,ENSMUSG00000027523,ENSMUSG00000057914,ENSMUSG00000021835,ENSMUSG00000015202,ENSMUSG00000043448,ENSMUSG00000069601,ENSMUSG00000028161,ENSMUSG00000059970,ENSMUSG00000024620,ENSMUSG00000031302,ENSMUSG00000023092	0.00730254
BP	GO:0090277	positive regulation of peptide hormone secretion	ENSMUSG00000050953,ENSMUSG00000026473,ENSMUSG00000024985,ENSMUSG00000021794,ENSMUSG00000027523,ENSMUSG00000040249,ENSMUSG00000057880,ENSMUSG00000026051,ENSMUSG00000038260,ENSMUSG00000024462,ENSMUSG00000002688,ENSMUSG00000024639	0.00762042
BP	GO:0051057	positive regulation of small GTPase mediated signal transduction	ENSMUSG00000052229,ENSMUSG00000095677,ENSMUSG00000021451,ENSMUSG00000027087,ENSMUSG00000024620,ENSMUSG00000041936,ENSMUSG00000053819,ENSMUSG00000020422,ENSMUSG00000038855	0.00765817
BP	GO:0090276	regulation of peptide hormone secretion	ENSMUSG00000050953,ENSMUSG00000026473,ENSMUSG00000024985,ENSMUSG00000021794,ENSMUSG00000027523,ENSMUSG00000031748,ENSMUSG00000034908,ENSMUSG00000040249,ENSMUSG00000028161,ENSMUSG00000057880,ENSMUSG00000026051,ENSMUSG00000038260,ENSMUSG00000024462,ENSMUSG00000002688,ENSMUSG00000022338,ENSMUSG00000024639,ENSMUSG00000044167	0.00795237
BP	GO:0051938	L-glutamate import	ENSMUSG00000005089,ENSMUSG00000005360,ENSMUSG00000044708,ENSMUSG00000024935,ENSMUSG00000020142,ENSMUSG00000027737	0.00795237
BP	GO:0003014	renal system process	ENSMUSG00000050953,ENSMUSG00000024411,ENSMUSG00000022122,ENSMUSG00000004207,ENSMUSG00000021190,ENSMUSG00000021835,ENSMUSG00000031451,ENSMUSG00000028161,ENSMUSG00000063142,ENSMUSG00000026879,ENSMUSG00000030223	0.00795237
BP	GO:0015837	amine transport	ENSMUSG00000028412,ENSMUSG00000068923,ENSMUSG00000030310,ENSMUSG00000056755,ENSMUSG00000057880,ENSMUSG00000022048,ENSMUSG00000000171,ENSMUSG00000090223,ENSMUSG00000024462,ENSMUSG00000038486,ENSMUSG00000040010	0.00795237
BP	GO:0019184	nonribosomal peptide biosynthetic process	ENSMUSG00000005089,ENSMUSG00000024935,ENSMUSG00000028124,ENSMUSG00000027737	0.00811325
BP	GO:1902950	regulation of dendritic spine maintenance	ENSMUSG00000002985,ENSMUSG00000079037,ENSMUSG00000022892,ENSMUSG00000019843	0.00811325
BP	GO:1905906	regulation of amyloid fibril formation	ENSMUSG00000002985,ENSMUSG00000022037,ENSMUSG00000022892,ENSMUSG00000028763	0.00811325
BP	GO:0097581	lamellipodium organization	ENSMUSG00000022425,ENSMUSG00000032702,ENSMUSG00000025085,ENSMUSG00000022438,ENSMUSG00000045092,ENSMUSG00000031385,ENSMUSG00000032740,ENSMUSG00000041417,ENSMUSG00000030223	0.00811325
BP	GO:1901342	regulation of vasculature development	ENSMUSG00000026473,ENSMUSG00000019647,ENSMUSG00000029648,ENSMUSG00000036949,ENSMUSG00000050965,ENSMUSG00000054364,ENSMUSG00000022231,ENSMUSG00000037754,ENSMUSG00000033278,ENSMUSG00000001036,ENSMUSG00000022255,ENSMUSG00000028128,ENSMUSG00000032359,ENSMUSG00000002688,ENSMUSG00000032440,ENSMUSG00000054863,ENSMUSG00000033569,ENSMUSG00000030516,ENSMUSG00000034730	0.00837892
BP	GO:0009206	purine ribonucleoside triphosphate biosynthetic process	ENSMUSG00000064363,ENSMUSG00000009863,ENSMUSG00000037601,ENSMUSG00000020857,ENSMUSG00000030869,ENSMUSG00000036199,ENSMUSG00000027673,ENSMUSG00000064367,ENSMUSG00000000171,ENSMUSG00000005510	0.0084856
BP	GO:0045807	positive regulation of endocytosis	ENSMUSG00000002985,ENSMUSG00000022037,ENSMUSG00000022892,ENSMUSG00000063887,ENSMUSG00000017631,ENSMUSG00000032554,ENSMUSG00000031451,ENSMUSG00000040249,ENSMUSG00000028161,ENSMUSG00000022607,ENSMUSG00000016024,ENSMUSG00000025314,ENSMUSG00000032231,ENSMUSG00000017344	0.00863912
BP	GO:1903035	negative regulation of response to wounding	ENSMUSG00000002985,ENSMUSG00000015829,ENSMUSG00000052920,ENSMUSG00000054863,ENSMUSG00000032340,ENSMUSG00000021978,ENSMUSG00000032231,ENSMUSG00000030657,ENSMUSG00000017344	0.0086815
BP	GO:1903909	regulation of receptor clustering	ENSMUSG00000037706,ENSMUSG00000041936,ENSMUSG00000026879,ENSMUSG00000025555,ENSMUSG00000027737	0.0086815
BP	GO:0051017	actin filament bundle assembly	ENSMUSG00000028832,ENSMUSG00000069662,ENSMUSG00000020048,ENSMUSG00000026109,ENSMUSG00000045092,ENSMUSG00000037736,ENSMUSG00000021750,ENSMUSG00000032740,ENSMUSG00000041417,ENSMUSG00000024533,ENSMUSG00000015766,ENSMUSG00000030516,ENSMUSG00000016382	0.00876781
BP	GO:0051968	positive regulation of synaptic transmission, glutamatergic	ENSMUSG00000024109,ENSMUSG00000055254,ENSMUSG00000026473,ENSMUSG00000015829,ENSMUSG00000063887,ENSMUSG00000031302	0.00876781
BP	GO:0009145	purine nucleoside triphosphate biosynthetic process	ENSMUSG00000064363,ENSMUSG00000009863,ENSMUSG00000037601,ENSMUSG00000020857,ENSMUSG00000030869,ENSMUSG00000036199,ENSMUSG00000027673,ENSMUSG00000064367,ENSMUSG00000000171,ENSMUSG00000005510	0.00890606
BP	GO:0009060	aerobic respiration	ENSMUSG00000064351,ENSMUSG00000064363,ENSMUSG00000009863,ENSMUSG00000049422,ENSMUSG00000063694,ENSMUSG00000035885,ENSMUSG00000030869,ENSMUSG00000028964,ENSMUSG00000036199,ENSMUSG00000027673,ENSMUSG00000064367,ENSMUSG00000000171,ENSMUSG00000030652,ENSMUSG00000005510	0.00890606
BP	GO:0071805	potassium ion transmembrane transport	ENSMUSG00000007097,ENSMUSG00000005360,ENSMUSG00000079037,ENSMUSG00000060882,ENSMUSG00000044708,ENSMUSG00000041329,ENSMUSG00000033161,ENSMUSG00000069601,ENSMUSG00000063142,ENSMUSG00000053519,ENSMUSG00000041936,ENSMUSG00000023092,ENSMUSG00000036815,ENSMUSG00000051497	0.00890606
BP	GO:0001662	behavioral fear response	ENSMUSG00000002985,ENSMUSG00000007097,ENSMUSG00000050953,ENSMUSG00000024935,ENSMUSG00000056755,ENSMUSG00000028351,ENSMUSG00000024533	0.00893918
BP	GO:0099084	postsynaptic specialization organization	ENSMUSG00000024109,ENSMUSG00000063887,ENSMUSG00000037605,ENSMUSG00000022514,ENSMUSG00000052572,ENSMUSG00000031302,ENSMUSG00000028399	0.00893918
BP	GO:0002793	positive regulation of peptide secretion	ENSMUSG00000050953,ENSMUSG00000026473,ENSMUSG00000024985,ENSMUSG00000021794,ENSMUSG00000027523,ENSMUSG00000040249,ENSMUSG00000057880,ENSMUSG00000026051,ENSMUSG00000038260,ENSMUSG00000024462,ENSMUSG00000002688,ENSMUSG00000024639	0.00905027
BP	GO:0060996	dendritic spine development	ENSMUSG00000002985,ENSMUSG00000069662,ENSMUSG00000063887,ENSMUSG00000040265,ENSMUSG00000022240,ENSMUSG00000032537,ENSMUSG00000038453,ENSMUSG00000031302,ENSMUSG00000024533,ENSMUSG00000028273,ENSMUSG00000038608	0.00915123
BP	GO:0002791	regulation of peptide secretion	ENSMUSG00000050953,ENSMUSG00000026473,ENSMUSG00000024985,ENSMUSG00000021794,ENSMUSG00000027523,ENSMUSG00000031748,ENSMUSG00000034908,ENSMUSG00000040249,ENSMUSG00000028161,ENSMUSG00000057880,ENSMUSG00000026051,ENSMUSG00000038260,ENSMUSG00000024462,ENSMUSG00000002688,ENSMUSG00000022338,ENSMUSG00000024639,ENSMUSG00000044167	0.00922811
BP	GO:0071375	cellular response to peptide hormone stimulus	ENSMUSG00000032702,ENSMUSG00000069662,ENSMUSG00000004698,ENSMUSG00000027523,ENSMUSG00000050965,ENSMUSG00000028161,ENSMUSG00000022607,ENSMUSG00000049313,ENSMUSG00000021127,ENSMUSG00000032009,ENSMUSG00000025314,ENSMUSG00000041417,ENSMUSG00000002688,ENSMUSG00000024978,ENSMUSG00000029407,ENSMUSG00000031808,ENSMUSG00000044167,ENSMUSG00000022111	0.00935219
BP	GO:0042982	amyloid precursor protein metabolic process	ENSMUSG00000002985,ENSMUSG00000022037,ENSMUSG00000055254,ENSMUSG00000079037,ENSMUSG00000022892,ENSMUSG00000034926,ENSMUSG00000032086,ENSMUSG00000049313	0.00942276
BP	GO:0007596	blood coagulation	ENSMUSG00000071866,ENSMUSG00000002985,ENSMUSG00000005161,ENSMUSG00000027523,ENSMUSG00000031451,ENSMUSG00000050965,ENSMUSG00000028128,ENSMUSG00000025314,ENSMUSG00000052920,ENSMUSG00000024639,ENSMUSG00000032231,ENSMUSG00000017344,ENSMUSG00000027737	0.00942276
BP	GO:0010594	regulation of endothelial cell migration	ENSMUSG00000002985,ENSMUSG00000028517,ENSMUSG00000023175,ENSMUSG00000026473,ENSMUSG00000021190,ENSMUSG00000004698,ENSMUSG00000021835,ENSMUSG00000050965,ENSMUSG00000054364,ENSMUSG00000022231,ENSMUSG00000033278,ENSMUSG00000002688,ENSMUSG00000034730	0.00942276
BP	GO:0008361	regulation of cell size	ENSMUSG00000002985,ENSMUSG00000015829,ENSMUSG00000024411,ENSMUSG00000033174,ENSMUSG00000021451,ENSMUSG00000019647,ENSMUSG00000027200,ENSMUSG00000050272,ENSMUSG00000040249,ENSMUSG00000022231,ENSMUSG00000063142,ENSMUSG00000028649,ENSMUSG00000002688,ENSMUSG00000035133,ENSMUSG00000000303	0.00946313
BP	GO:0050919	negative chemotaxis	ENSMUSG00000021451,ENSMUSG00000019647,ENSMUSG00000027200,ENSMUSG00000059921,ENSMUSG00000027087,ENSMUSG00000052516	0.00956003
BP	GO:0097178	ruffle assembly	ENSMUSG00000032702,ENSMUSG00000063887,ENSMUSG00000032911,ENSMUSG00000024620,ENSMUSG00000057315,ENSMUSG00000015766	0.00956003
BP	GO:0002209	behavioral defense response	ENSMUSG00000002985,ENSMUSG00000007097,ENSMUSG00000050953,ENSMUSG00000024935,ENSMUSG00000056755,ENSMUSG00000028351,ENSMUSG00000024533	0.00956003
BP	GO:0014014	negative regulation of gliogenesis	ENSMUSG00000015149,ENSMUSG00000026424,ENSMUSG00000033006,ENSMUSG00000048001,ENSMUSG00000054252,ENSMUSG00000021835,ENSMUSG00000028519	0.00956003
BP	GO:0016601	Rac protein signal transduction	ENSMUSG00000095677,ENSMUSG00000041936,ENSMUSG00000057315,ENSMUSG00000015766,ENSMUSG00000025555,ENSMUSG00000053819,ENSMUSG00000020422	0.00956003
BP	GO:0051955	regulation of amino acid transport	ENSMUSG00000030310,ENSMUSG00000056755,ENSMUSG00000057880,ENSMUSG00000022048,ENSMUSG00000024462,ENSMUSG00000038486,ENSMUSG00000040010	0.00956003
BP	GO:0007015	actin filament organization	ENSMUSG00000028832,ENSMUSG00000050953,ENSMUSG00000032702,ENSMUSG00000069662,ENSMUSG00000020048,ENSMUSG00000037926,ENSMUSG00000026109,ENSMUSG00000020315,ENSMUSG00000045092,ENSMUSG00000032554,ENSMUSG00000037736,ENSMUSG00000029622,ENSMUSG00000021750,ENSMUSG00000054364,ENSMUSG00000022231,ENSMUSG00000057738,ENSMUSG00000030761,ENSMUSG00000032740,ENSMUSG00000041417,ENSMUSG00000024533,ENSMUSG00000015766,…	0.00963262
BP	GO:0061000	negative regulation of dendritic spine development	ENSMUSG00000002985,ENSMUSG00000063887,ENSMUSG00000040265,ENSMUSG00000031302	0.00963829
BP	GO:0090087	regulation of peptide transport	ENSMUSG00000050953,ENSMUSG00000026473,ENSMUSG00000024985,ENSMUSG00000021794,ENSMUSG00000027523,ENSMUSG00000031748,ENSMUSG00000034908,ENSMUSG00000040249,ENSMUSG00000028161,ENSMUSG00000057880,ENSMUSG00000026051,ENSMUSG00000038260,ENSMUSG00000024462,ENSMUSG00000002688,ENSMUSG00000022338,ENSMUSG00000024639,ENSMUSG00000044167	0.00965211
BP	GO:0030072	peptide hormone secretion	ENSMUSG00000050953,ENSMUSG00000026473,ENSMUSG00000024985,ENSMUSG00000033965,ENSMUSG00000028964,ENSMUSG00000021794,ENSMUSG00000027523,ENSMUSG00000031748,ENSMUSG00000034908,ENSMUSG00000040249,ENSMUSG00000028161,ENSMUSG00000057880,ENSMUSG00000026051,ENSMUSG00000038260,ENSMUSG00000024462,ENSMUSG00000002688,ENSMUSG00000022338,ENSMUSG00000024639,ENSMUSG00000044167	0.00970557
BP	GO:0016311	dephosphorylation	ENSMUSG00000071866,ENSMUSG00000028517,ENSMUSG00000068748,ENSMUSG00000053141,ENSMUSG00000020048,ENSMUSG00000037926,ENSMUSG00000036438,ENSMUSG00000028161,ENSMUSG00000037754,ENSMUSG00000033278,ENSMUSG00000036155,ENSMUSG00000026288,ENSMUSG00000024620,ENSMUSG00000025314,ENSMUSG00000007656,ENSMUSG00000028399,ENSMUSG00000030223,ENSMUSG00000020422,ENSMUSG00000027698	0.0100426
BP	GO:0042593	glucose homeostasis	ENSMUSG00000024411,ENSMUSG00000028495,ENSMUSG00000060924,ENSMUSG00000024985,ENSMUSG00000027533,ENSMUSG00000028964,ENSMUSG00000026185,ENSMUSG00000031451,ENSMUSG00000034908,ENSMUSG00000040249,ENSMUSG00000028161,ENSMUSG00000027962,ENSMUSG00000032009,ENSMUSG00000038260,ENSMUSG00000025314,ENSMUSG00000041417,ENSMUSG00000022338,ENSMUSG00000044167	0.0100724
BP	GO:0061572	actin filament bundle organization	ENSMUSG00000028832,ENSMUSG00000069662,ENSMUSG00000020048,ENSMUSG00000026109,ENSMUSG00000045092,ENSMUSG00000037736,ENSMUSG00000021750,ENSMUSG00000032740,ENSMUSG00000041417,ENSMUSG00000024533,ENSMUSG00000015766,ENSMUSG00000030516,ENSMUSG00000016382	0.0100804
BP	GO:0021954	central nervous system neuron development	ENSMUSG00000055254,ENSMUSG00000050965,ENSMUSG00000028351,ENSMUSG00000022607,ENSMUSG00000032537,ENSMUSG00000031673,ENSMUSG00000021662,ENSMUSG00000024639,ENSMUSG00000030849	0.0101018
BP	GO:0001508	action potential	ENSMUSG00000007097,ENSMUSG00000055254,ENSMUSG00000060882,ENSMUSG00000057914,ENSMUSG00000069601,ENSMUSG00000063142,ENSMUSG00000038260,ENSMUSG00000053519,ENSMUSG00000029467,ENSMUSG00000023033,ENSMUSG00000024639,ENSMUSG00000053819	0.0101191
BP	GO:1900271	regulation of long-term synaptic potentiation	ENSMUSG00000002985,ENSMUSG00000079037,ENSMUSG00000022892,ENSMUSG00000021190,ENSMUSG00000021750,ENSMUSG00000031302,ENSMUSG00000022790	0.0103178
BP	GO:0033500	carbohydrate homeostasis	ENSMUSG00000024411,ENSMUSG00000028495,ENSMUSG00000060924,ENSMUSG00000024985,ENSMUSG00000027533,ENSMUSG00000028964,ENSMUSG00000026185,ENSMUSG00000031451,ENSMUSG00000034908,ENSMUSG00000040249,ENSMUSG00000028161,ENSMUSG00000027962,ENSMUSG00000032009,ENSMUSG00000038260,ENSMUSG00000025314,ENSMUSG00000041417,ENSMUSG00000022338,ENSMUSG00000044167	0.0103328
BP	GO:0050918	positive chemotaxis	ENSMUSG00000045092,ENSMUSG00000050965,ENSMUSG00000031385,ENSMUSG00000040249,ENSMUSG00000022231,ENSMUSG00000025314	0.010415
BP	GO:0050817	coagulation	ENSMUSG00000071866,ENSMUSG00000002985,ENSMUSG00000005161,ENSMUSG00000027523,ENSMUSG00000031451,ENSMUSG00000050965,ENSMUSG00000028128,ENSMUSG00000025314,ENSMUSG00000052920,ENSMUSG00000024639,ENSMUSG00000032231,ENSMUSG00000017344,ENSMUSG00000027737	0.0104507
BP	GO:0007189	adenylate cyclase-activating G protein-coupled receptor signaling pathway	ENSMUSG00000020857,ENSMUSG00000006651,ENSMUSG00000022892,ENSMUSG00000037605,ENSMUSG00000027523,ENSMUSG00000045092,ENSMUSG00000015243,ENSMUSG00000028525,ENSMUSG00000045087,ENSMUSG00000033569,ENSMUSG00000024639,ENSMUSG00000034730	0.0105606
BP	GO:0007193	adenylate cyclase-inhibiting G protein-coupled receptor signaling pathway	ENSMUSG00000024211,ENSMUSG00000004207,ENSMUSG00000026424,ENSMUSG00000022892,ENSMUSG00000045092,ENSMUSG00000056755,ENSMUSG00000024462,ENSMUSG00000039809	0.0105728
BP	GO:0009201	ribonucleoside triphosphate biosynthetic process	ENSMUSG00000064363,ENSMUSG00000009863,ENSMUSG00000037601,ENSMUSG00000020857,ENSMUSG00000030869,ENSMUSG00000036199,ENSMUSG00000027673,ENSMUSG00000064367,ENSMUSG00000000171,ENSMUSG00000005510	0.0107394
BP	GO:0030282	bone mineralization	ENSMUSG00000050953,ENSMUSG00000024985,ENSMUSG00000054252,ENSMUSG00000021835,ENSMUSG00000045092,ENSMUSG00000039004,ENSMUSG00000038260,ENSMUSG00000031342,ENSMUSG00000022265,ENSMUSG00000030849,ENSMUSG00000029661	0.0108378
BP	GO:0007599	hemostasis	ENSMUSG00000071866,ENSMUSG00000002985,ENSMUSG00000005161,ENSMUSG00000027523,ENSMUSG00000031451,ENSMUSG00000050965,ENSMUSG00000028128,ENSMUSG00000025314,ENSMUSG00000052920,ENSMUSG00000024639,ENSMUSG00000032231,ENSMUSG00000017344,ENSMUSG00000027737	0.0108557
BP	GO:1990000	amyloid fibril formation	ENSMUSG00000002985,ENSMUSG00000022037,ENSMUSG00000022892,ENSMUSG00000028763,ENSMUSG00000026879	0.0108557
BP	GO:0051924	regulation of calcium ion transport	ENSMUSG00000031425,ENSMUSG00000007097,ENSMUSG00000050953,ENSMUSG00000079037,ENSMUSG00000019843,ENSMUSG00000036438,ENSMUSG00000057914,ENSMUSG00000021835,ENSMUSG00000031748,ENSMUSG00000043448,ENSMUSG00000028161,ENSMUSG00000021699,ENSMUSG00000059970,ENSMUSG00000024620,ENSMUSG00000028525,ENSMUSG00000002688,ENSMUSG00000053819	0.0108557
BP	GO:0006633	fatty acid biosynthetic process	ENSMUSG00000031425,ENSMUSG00000025203,ENSMUSG00000015149,ENSMUSG00000033174,ENSMUSG00000027533,ENSMUSG00000024665,ENSMUSG00000030869,ENSMUSG00000033579,ENSMUSG00000032883,ENSMUSG00000021696,ENSMUSG00000039202,ENSMUSG00000010663	0.0109633
BP	GO:0002066	columnar/cuboidal epithelial cell development	ENSMUSG00000050953,ENSMUSG00000021835,ENSMUSG00000034908,ENSMUSG00000063142,ENSMUSG00000021756,ENSMUSG00000039004,ENSMUSG00000000303	0.0110643
BP	GO:0046777	protein autophosphorylation	ENSMUSG00000027692,ENSMUSG00000019843,ENSMUSG00000029648,ENSMUSG00000025375,ENSMUSG00000050965,ENSMUSG00000022607,ENSMUSG00000032537,ENSMUSG00000062209,ENSMUSG00000024620,ENSMUSG00000003534,ENSMUSG00000020827,ENSMUSG00000002688,ENSMUSG00000030849,ENSMUSG00000053819	0.0112319
BP	GO:0050905	neuromuscular process	ENSMUSG00000024109,ENSMUSG00000005360,ENSMUSG00000015829,ENSMUSG00000004207,ENSMUSG00000060924,ENSMUSG00000022892,ENSMUSG00000017631,ENSMUSG00000021010,ENSMUSG00000032086,ENSMUSG00000063142,ENSMUSG00000030761,ENSMUSG00000031302,ENSMUSG00000030894,ENSMUSG00000002688	0.0112319
BP	GO:0045185	maintenance of protein location	ENSMUSG00000050953,ENSMUSG00000049422,ENSMUSG00000096054,ENSMUSG00000028964,ENSMUSG00000069601,ENSMUSG00000049313,ENSMUSG00000032740,ENSMUSG00000022790,ENSMUSG00000026879	0.0112319
BP	GO:0009636	response to toxic substance	ENSMUSG00000041607,ENSMUSG00000006782,ENSMUSG00000005161,ENSMUSG00000029212,ENSMUSG00000030310,ENSMUSG00000028964,ENSMUSG00000028691,ENSMUSG00000043448,ENSMUSG00000021996,ENSMUSG00000023033,ENSMUSG00000027737	0.0112498
BP	GO:0042220	response to cocaine	ENSMUSG00000005089,ENSMUSG00000005360,ENSMUSG00000037605,ENSMUSG00000024935,ENSMUSG00000039542,ENSMUSG00000057880	0.0113038
BP	GO:1902991	regulation of amyloid precursor protein catabolic process	ENSMUSG00000002985,ENSMUSG00000022037,ENSMUSG00000055254,ENSMUSG00000079037,ENSMUSG00000022892,ENSMUSG00000049313	0.0113038
BP	GO:1900221	regulation of amyloid-beta clearance	ENSMUSG00000002985,ENSMUSG00000022037,ENSMUSG00000022892,ENSMUSG00000040249	0.0113231
BP	GO:1902514	regulation of calcium ion transmembrane transport via high voltage-gated calcium channel	ENSMUSG00000057914,ENSMUSG00000021699,ENSMUSG00000028525,ENSMUSG00000053819	0.0113231
BP	GO:0016055	Wnt signaling pathway	ENSMUSG00000002985,ENSMUSG00000028517,ENSMUSG00000022122,ENSMUSG00000022112,ENSMUSG00000024985,ENSMUSG00000032702,ENSMUSG00000027692,ENSMUSG00000022892,ENSMUSG00000033006,ENSMUSG00000004558,ENSMUSG00000054252,ENSMUSG00000073680,ENSMUSG00000022240,ENSMUSG00000040249,ENSMUSG00000071847,ENSMUSG00000022231,ENSMUSG00000028649,ENSMUSG00000038260,ENSMUSG00000011658,ENSMUSG00000024639,ENSMUSG00000030849,…	0.0116801
BP	GO:0071241	cellular response to inorganic substance	ENSMUSG00000024109,ENSMUSG00000079037,ENSMUSG00000044708,ENSMUSG00000068923,ENSMUSG00000063887,ENSMUSG00000021190,ENSMUSG00000024935,ENSMUSG00000032554,ENSMUSG00000069601,ENSMUSG00000039004,ENSMUSG00000052572,ENSMUSG00000026879,ENSMUSG00000044167,ENSMUSG00000020805,ENSMUSG00000038855,ENSMUSG00000000303	0.0116801
BP	GO:0014033	neural crest cell differentiation	ENSMUSG00000061477,ENSMUSG00000022122,ENSMUSG00000021451,ENSMUSG00000019647,ENSMUSG00000033006,ENSMUSG00000027200,ENSMUSG00000021835,ENSMUSG00000022231,ENSMUSG00000062209	0.0118471
BP	GO:0097479	synaptic vesicle localization	ENSMUSG00000024109,ENSMUSG00000035566,ENSMUSG00000063887,ENSMUSG00000040265,ENSMUSG00000022048,ENSMUSG00000031302,ENSMUSG00000030849	0.0118504
BP	GO:1990138	neuron projection extension	ENSMUSG00000002985,ENSMUSG00000004892,ENSMUSG00000015829,ENSMUSG00000033174,ENSMUSG00000021451,ENSMUSG00000019647,ENSMUSG00000027200,ENSMUSG00000050272,ENSMUSG00000040249,ENSMUSG00000022231,ENSMUSG00000028649,ENSMUSG00000003534,ENSMUSG00000031302,ENSMUSG00000000303	0.0120249
BP	GO:0031214	biomineral tissue development	ENSMUSG00000050953,ENSMUSG00000024985,ENSMUSG00000054252,ENSMUSG00000021835,ENSMUSG00000045092,ENSMUSG00000031451,ENSMUSG00000039004,ENSMUSG00000038260,ENSMUSG00000020614,ENSMUSG00000031342,ENSMUSG00000022265,ENSMUSG00000030849,ENSMUSG00000029661	0.0120779
BP	GO:0098810	neurotransmitter reuptake	ENSMUSG00000005089,ENSMUSG00000044708,ENSMUSG00000030310,ENSMUSG00000028964,ENSMUSG00000031342	0.0121498
BP	GO:0198738	cell-cell signaling by wnt	ENSMUSG00000002985,ENSMUSG00000028517,ENSMUSG00000022122,ENSMUSG00000022112,ENSMUSG00000024985,ENSMUSG00000032702,ENSMUSG00000027692,ENSMUSG00000022892,ENSMUSG00000033006,ENSMUSG00000004558,ENSMUSG00000054252,ENSMUSG00000073680,ENSMUSG00000022240,ENSMUSG00000040249,ENSMUSG00000071847,ENSMUSG00000022231,ENSMUSG00000028649,ENSMUSG00000038260,ENSMUSG00000011658,ENSMUSG00000024639,ENSMUSG00000030849,…	0.0121865
BP	GO:1903076	regulation of protein localization to plasma membrane	ENSMUSG00000024109,ENSMUSG00000079037,ENSMUSG00000020315,ENSMUSG00000040249,ENSMUSG00000047126,ENSMUSG00000032883,ENSMUSG00000041417,ENSMUSG00000053819,ENSMUSG00000036815,ENSMUSG00000000303	0.0123413
BP	GO:0019233	sensory perception of pain	ENSMUSG00000024211,ENSMUSG00000033174,ENSMUSG00000060882,ENSMUSG00000027533,ENSMUSG00000019843,ENSMUSG00000032086,ENSMUSG00000003974,ENSMUSG00000032537,ENSMUSG00000052572	0.0125176
BP	GO:0046850	regulation of bone remodeling	ENSMUSG00000050953,ENSMUSG00000054252,ENSMUSG00000045092,ENSMUSG00000032554,ENSMUSG00000050965,ENSMUSG00000027087,ENSMUSG00000026288	0.0128257
BP	GO:1903532	positive regulation of secretion by cell	ENSMUSG00000071866,ENSMUSG00000050953,ENSMUSG00000023175,ENSMUSG00000026473,ENSMUSG00000026657,ENSMUSG00000024985,ENSMUSG00000063887,ENSMUSG00000021794,ENSMUSG00000027523,ENSMUSG00000050965,ENSMUSG00000040249,ENSMUSG00000057880,ENSMUSG00000026051,ENSMUSG00000022048,ENSMUSG00000039004,ENSMUSG00000038260,ENSMUSG00000090223,ENSMUSG00000024462,ENSMUSG00000002688,ENSMUSG00000024639,ENSMUSG00000032231	0.0130136
BP	GO:0051952	regulation of amine transport	ENSMUSG00000068923,ENSMUSG00000030310,ENSMUSG00000056755,ENSMUSG00000057880,ENSMUSG00000022048,ENSMUSG00000000171,ENSMUSG00000090223,ENSMUSG00000024462,ENSMUSG00000038486,ENSMUSG00000040010	0.0130262
BP	GO:0032956	regulation of actin cytoskeleton organization	ENSMUSG00000028832,ENSMUSG00000050953,ENSMUSG00000032702,ENSMUSG00000037926,ENSMUSG00000026109,ENSMUSG00000020315,ENSMUSG00000045092,ENSMUSG00000037736,ENSMUSG00000021750,ENSMUSG00000040249,ENSMUSG00000022231,ENSMUSG00000057738,ENSMUSG00000031342,ENSMUSG00000024620,ENSMUSG00000032740,ENSMUSG00000041417,ENSMUSG00000002688,ENSMUSG00000015766,ENSMUSG00000026879,ENSMUSG00000030516	0.0130699
BP	GO:0050772	positive regulation of axonogenesis	ENSMUSG00000002985,ENSMUSG00000055254,ENSMUSG00000021451,ENSMUSG00000050272,ENSMUSG00000031385,ENSMUSG00000040249,ENSMUSG00000022231,ENSMUSG00000028649,ENSMUSG00000052516	0.0132679
BP	GO:0060070	canonical Wnt signaling pathway	ENSMUSG00000002985,ENSMUSG00000022122,ENSMUSG00000022112,ENSMUSG00000024985,ENSMUSG00000032702,ENSMUSG00000022892,ENSMUSG00000033006,ENSMUSG00000054252,ENSMUSG00000073680,ENSMUSG00000022240,ENSMUSG00000022231,ENSMUSG00000038260,ENSMUSG00000011658,ENSMUSG00000024639,ENSMUSG00000030849,ENSMUSG00000044167,ENSMUSG00000030223,ENSMUSG00000000303	0.0132679
BP	GO:0007043	cell-cell junction assembly	ENSMUSG00000026442,ENSMUSG00000037625,ENSMUSG00000050953,ENSMUSG00000028495,ENSMUSG00000021108,ENSMUSG00000050965,ENSMUSG00000040420,ENSMUSG00000031673,ENSMUSG00000030516,ENSMUSG00000030223,ENSMUSG00000000303,ENSMUSG00000024044	0.013376
BP	GO:0014051	gamma-aminobutyric acid secretion	ENSMUSG00000030310,ENSMUSG00000057880,ENSMUSG00000024462,ENSMUSG00000038486	0.013376
BP	GO:0016322	neuron remodeling	ENSMUSG00000022892,ENSMUSG00000032911,ENSMUSG00000033569,ENSMUSG00000024639	0.013376
BP	GO:0061577	calcium ion transmembrane transport via high voltage-gated calcium channel	ENSMUSG00000057914,ENSMUSG00000021699,ENSMUSG00000028525,ENSMUSG00000053819	0.013376
BP	GO:1901862	negative regulation of muscle tissue development	ENSMUSG00000015149,ENSMUSG00000004698,ENSMUSG00000026185,ENSMUSG00000021835	0.013376
BP	GO:0007628	adult walking behavior	ENSMUSG00000044708,ENSMUSG00000063142,ENSMUSG00000028519,ENSMUSG00000024413,ENSMUSG00000023033,ENSMUSG00000022111	0.013454
BP	GO:0097106	postsynaptic density organization	ENSMUSG00000024109,ENSMUSG00000063887,ENSMUSG00000037605,ENSMUSG00000022514,ENSMUSG00000052572,ENSMUSG00000028399	0.013454
BP	GO:0061098	positive regulation of protein tyrosine kinase activity	ENSMUSG00000079037,ENSMUSG00000022892,ENSMUSG00000038453,ENSMUSG00000041936,ENSMUSG00000049583	0.0135522
BP	GO:0032535	regulation of cellular component size	ENSMUSG00000055553,ENSMUSG00000002985,ENSMUSG00000015829,ENSMUSG00000024411,ENSMUSG00000033174,ENSMUSG00000021451,ENSMUSG00000019647,ENSMUSG00000032702,ENSMUSG00000037926,ENSMUSG00000020315,ENSMUSG00000027200,ENSMUSG00000050272,ENSMUSG00000040249,ENSMUSG00000022231,ENSMUSG00000063142,ENSMUSG00000028649,ENSMUSG00000057738,ENSMUSG00000002688,ENSMUSG00000015766,ENSMUSG00000035133,ENSMUSG00000026879,…	0.0140271
BP	GO:0009142	nucleoside triphosphate biosynthetic process	ENSMUSG00000064363,ENSMUSG00000009863,ENSMUSG00000037601,ENSMUSG00000020857,ENSMUSG00000030869,ENSMUSG00000036199,ENSMUSG00000027673,ENSMUSG00000064367,ENSMUSG00000000171,ENSMUSG00000005510	0.0142881
BP	GO:0014897	striated muscle hypertrophy	ENSMUSG00000026185,ENSMUSG00000021835,ENSMUSG00000050965,ENSMUSG00000028161,ENSMUSG00000022607,ENSMUSG00000029467,ENSMUSG00000028273,ENSMUSG00000026879,ENSMUSG00000044167,ENSMUSG00000053819	0.0142881
BP	GO:0032092	positive regulation of protein binding	ENSMUSG00000002985,ENSMUSG00000024985,ENSMUSG00000022892,ENSMUSG00000021835,ENSMUSG00000040249,ENSMUSG00000041936,ENSMUSG00000032231,ENSMUSG00000017344	0.0143571
BP	GO:0042596	fear response	ENSMUSG00000002985,ENSMUSG00000007097,ENSMUSG00000050953,ENSMUSG00000024935,ENSMUSG00000056755,ENSMUSG00000028351,ENSMUSG00000024533	0.0147757
BP	GO:0030490	maturation of SSU-rRNA	ENSMUSG00000040952,ENSMUSG00000067288,ENSMUSG00000047675,ENSMUSG00000063480,ENSMUSG00000031683,ENSMUSG00000063200	0.0147757
BP	GO:0034205	amyloid-beta formation	ENSMUSG00000002985,ENSMUSG00000022037,ENSMUSG00000055254,ENSMUSG00000079037,ENSMUSG00000032086,ENSMUSG00000049313	0.0147757
BP	GO:0035296	regulation of tube diameter	ENSMUSG00000002985,ENSMUSG00000007097,ENSMUSG00000050953,ENSMUSG00000022122,ENSMUSG00000033174,ENSMUSG00000028124,ENSMUSG00000035783,ENSMUSG00000022607,ENSMUSG00000063142,ENSMUSG00000033278,ENSMUSG00000038260,ENSMUSG00000035954,ENSMUSG00000052920	0.0151577
BP	GO:0097746	blood vessel diameter maintenance	ENSMUSG00000002985,ENSMUSG00000007097,ENSMUSG00000050953,ENSMUSG00000022122,ENSMUSG00000033174,ENSMUSG00000028124,ENSMUSG00000035783,ENSMUSG00000022607,ENSMUSG00000063142,ENSMUSG00000033278,ENSMUSG00000038260,ENSMUSG00000035954,ENSMUSG00000052920	0.0151577
BP	GO:0048841	regulation of axon extension involved in axon guidance	ENSMUSG00000021451,ENSMUSG00000019647,ENSMUSG00000027200,ENSMUSG00000050272,ENSMUSG00000022231	0.0152417
BP	GO:0070296	sarcoplasmic reticulum calcium ion transport	ENSMUSG00000036438,ENSMUSG00000057378,ENSMUSG00000021699,ENSMUSG00000029467,ENSMUSG00000053819	0.0152417
BP	GO:0032272	negative regulation of protein polymerization	ENSMUSG00000028832,ENSMUSG00000062591,ENSMUSG00000032702,ENSMUSG00000037926,ENSMUSG00000020315,ENSMUSG00000057738,ENSMUSG00000015766,ENSMUSG00000026879	0.0152417
BP	GO:0006816	calcium ion transport	ENSMUSG00000031425,ENSMUSG00000007097,ENSMUSG00000050953,ENSMUSG00000079037,ENSMUSG00000022122,ENSMUSG00000019843,ENSMUSG00000036438,ENSMUSG00000057378,ENSMUSG00000057914,ENSMUSG00000021835,ENSMUSG00000031451,ENSMUSG00000031748,ENSMUSG00000043448,ENSMUSG00000028161,ENSMUSG00000021699,ENSMUSG00000038260,ENSMUSG00000027087,ENSMUSG00000059970,ENSMUSG00000024620,ENSMUSG00000028525,ENSMUSG00000002688,…	0.0153484
BP	GO:0035150	regulation of tube size	ENSMUSG00000002985,ENSMUSG00000007097,ENSMUSG00000050953,ENSMUSG00000022122,ENSMUSG00000033174,ENSMUSG00000028124,ENSMUSG00000035783,ENSMUSG00000022607,ENSMUSG00000063142,ENSMUSG00000033278,ENSMUSG00000038260,ENSMUSG00000035954,ENSMUSG00000052920	0.0155956
BP	GO:0014896	muscle hypertrophy	ENSMUSG00000026185,ENSMUSG00000021835,ENSMUSG00000050965,ENSMUSG00000028161,ENSMUSG00000022607,ENSMUSG00000029467,ENSMUSG00000028273,ENSMUSG00000026879,ENSMUSG00000044167,ENSMUSG00000053819	0.0155956
BP	GO:0035022	positive regulation of Rac protein signal transduction	ENSMUSG00000095677,ENSMUSG00000041936,ENSMUSG00000053819,ENSMUSG00000020422	0.0155956
BP	GO:0048712	negative regulation of astrocyte differentiation	ENSMUSG00000026424,ENSMUSG00000048001,ENSMUSG00000054252,ENSMUSG00000028519	0.0155956
BP	GO:0097091	synaptic vesicle clustering	ENSMUSG00000024109,ENSMUSG00000035566,ENSMUSG00000063887,ENSMUSG00000031302	0.0155956
BP	GO:1905146	lysosomal protein catabolic process	ENSMUSG00000004207,ENSMUSG00000040249,ENSMUSG00000029571,ENSMUSG00000030894	0.0155956
BP	GO:0007528	neuromuscular junction development	ENSMUSG00000022892,ENSMUSG00000057914,ENSMUSG00000031502,ENSMUSG00000041936,ENSMUSG00000016487,ENSMUSG00000030849,ENSMUSG00000025555	0.0156812
BP	GO:0090150	establishment of protein localization to membrane	ENSMUSG00000030417,ENSMUSG00000061315,ENSMUSG00000079037,ENSMUSG00000019843,ENSMUSG00000020315,ENSMUSG00000027375,ENSMUSG00000024935,ENSMUSG00000036199,ENSMUSG00000036985,ENSMUSG00000069601,ENSMUSG00000049313,ENSMUSG00000078974,ENSMUSG00000032883,ENSMUSG00000028649,ENSMUSG00000024413,ENSMUSG00000039953	0.0157784
BP	GO:0008038	neuron recognition	ENSMUSG00000068748,ENSMUSG00000022892,ENSMUSG00000039542,ENSMUSG00000050272,ENSMUSG00000022231,ENSMUSG00000052516	0.0159058
BP	GO:0030517	negative regulation of axon extension	ENSMUSG00000015829,ENSMUSG00000021451,ENSMUSG00000019647,ENSMUSG00000027200,ENSMUSG00000022231,ENSMUSG00000000303	0.0159058
BP	GO:0032868	response to insulin	ENSMUSG00000028495,ENSMUSG00000032702,ENSMUSG00000069662,ENSMUSG00000004698,ENSMUSG00000050965,ENSMUSG00000028645,ENSMUSG00000049313,ENSMUSG00000021127,ENSMUSG00000032009,ENSMUSG00000025314,ENSMUSG00000041417,ENSMUSG00000024978,ENSMUSG00000029407,ENSMUSG00000031808,ENSMUSG00000044167,ENSMUSG00000022111	0.0162921
BP	GO:0051651	maintenance of location in cell	ENSMUSG00000002985,ENSMUSG00000050953,ENSMUSG00000049422,ENSMUSG00000096054,ENSMUSG00000036438,ENSMUSG00000028964,ENSMUSG00000057378,ENSMUSG00000069601,ENSMUSG00000021699,ENSMUSG00000049313,ENSMUSG00000027087,ENSMUSG00000032740,ENSMUSG00000002688,ENSMUSG00000026879,ENSMUSG00000053819	0.0167335
BP	GO:0043254	regulation of protein-containing complex assembly	ENSMUSG00000002985,ENSMUSG00000074129,ENSMUSG00000022037,ENSMUSG00000030921,ENSMUSG00000028832,ENSMUSG00000062591,ENSMUSG00000015149,ENSMUSG00000030744,ENSMUSG00000032702,ENSMUSG00000037926,ENSMUSG00000068923,ENSMUSG00000036949,ENSMUSG00000020315,ENSMUSG00000021573,ENSMUSG00000028964,ENSMUSG00000039542,ENSMUSG00000021071,ENSMUSG00000049313,ENSMUSG00000015243,ENSMUSG00000057738,ENSMUSG00000002688,…	0.0167335
BP	GO:0042311	vasodilation	ENSMUSG00000002985,ENSMUSG00000050953,ENSMUSG00000022122,ENSMUSG00000022607,ENSMUSG00000063142,ENSMUSG00000033278,ENSMUSG00000052920	0.0168377
BP	GO:0051497	negative regulation of stress fiber assembly	ENSMUSG00000028832,ENSMUSG00000026109,ENSMUSG00000045092,ENSMUSG00000041417,ENSMUSG00000030516	0.0168377
BP	GO:0051957	positive regulation of amino acid transport	ENSMUSG00000030310,ENSMUSG00000057880,ENSMUSG00000022048,ENSMUSG00000024462,ENSMUSG00000040010	0.0168377
BP	GO:0014032	neural crest cell development	ENSMUSG00000022122,ENSMUSG00000021451,ENSMUSG00000019647,ENSMUSG00000033006,ENSMUSG00000027200,ENSMUSG00000021835,ENSMUSG00000022231,ENSMUSG00000062209	0.0170218
BP	GO:0098656	monoatomic anion transmembrane transport	ENSMUSG00000005089,ENSMUSG00000005360,ENSMUSG00000079037,ENSMUSG00000029212,ENSMUSG00000030310,ENSMUSG00000024935,ENSMUSG00000050965,ENSMUSG00000049583	0.0170218
BP	GO:0046887	positive regulation of hormone secretion	ENSMUSG00000050953,ENSMUSG00000026473,ENSMUSG00000024985,ENSMUSG00000021794,ENSMUSG00000027523,ENSMUSG00000040249,ENSMUSG00000057880,ENSMUSG00000026051,ENSMUSG00000039004,ENSMUSG00000038260,ENSMUSG00000024462,ENSMUSG00000002688,ENSMUSG00000024639	0.0173182
BP	GO:0034248	regulation of amide metabolic process	ENSMUSG00000052305,ENSMUSG00000057666,ENSMUSG00000002985,ENSMUSG00000074129,ENSMUSG00000022037,ENSMUSG00000055254,ENSMUSG00000079037,ENSMUSG00000008682,ENSMUSG00000030744,ENSMUSG00000031167,ENSMUSG00000021108,ENSMUSG00000035530,ENSMUSG00000006651,ENSMUSG00000022892,ENSMUSG00000026185,ENSMUSG00000050965,ENSMUSG00000034994,ENSMUSG00000049313,ENSMUSG00000021127,ENSMUSG00000035093,ENSMUSG00000049583,…	0.0173182
BP	GO:0003149	membranous septum morphogenesis	ENSMUSG00000021835,ENSMUSG00000032440,ENSMUSG00000030849	0.0173182
BP	GO:0009157	deoxyribonucleoside monophosphate biosynthetic process	ENSMUSG00000037601,ENSMUSG00000020857,ENSMUSG00000025574	0.0173182
BP	GO:0034351	negative regulation of glial cell apoptotic process	ENSMUSG00000021108,ENSMUSG00000031451,ENSMUSG00000050965	0.0173182
BP	GO:0060312	regulation of blood vessel remodeling	ENSMUSG00000050953,ENSMUSG00000017631,ENSMUSG00000040249	0.0173182
BP	GO:0071871	response to epinephrine	ENSMUSG00000015149,ENSMUSG00000021699,ENSMUSG00000028525	0.0173182
BP	GO:0071872	cellular response to epinephrine stimulus	ENSMUSG00000015149,ENSMUSG00000021699,ENSMUSG00000028525	0.0173182
BP	GO:0097104	postsynaptic membrane assembly	ENSMUSG00000024109,ENSMUSG00000063887,ENSMUSG00000031302	0.0173182
BP	GO:0098828	modulation of inhibitory postsynaptic potential	ENSMUSG00000034275,ENSMUSG00000057880,ENSMUSG00000031302	0.0173182
BP	GO:1990264	peptidyl-tyrosine dephosphorylation involved in inactivation of protein kinase activity	ENSMUSG00000053141,ENSMUSG00000025314,ENSMUSG00000030223	0.0173182
BP	GO:2000807	regulation of synaptic vesicle clustering	ENSMUSG00000035566,ENSMUSG00000063887,ENSMUSG00000031302	0.0173182
BP	GO:0002064	epithelial cell development	ENSMUSG00000050953,ENSMUSG00000022122,ENSMUSG00000004207,ENSMUSG00000024140,ENSMUSG00000054252,ENSMUSG00000021835,ENSMUSG00000034908,ENSMUSG00000021699,ENSMUSG00000063142,ENSMUSG00000037754,ENSMUSG00000021756,ENSMUSG00000039004,ENSMUSG00000030849,ENSMUSG00000030516,ENSMUSG00000000303	0.0174479
BP	GO:0046849	bone remodeling	ENSMUSG00000050953,ENSMUSG00000054252,ENSMUSG00000045092,ENSMUSG00000032554,ENSMUSG00000050965,ENSMUSG00000027087,ENSMUSG00000026288,ENSMUSG00000030894,ENSMUSG00000020422	0.0176467
BP	GO:0070167	regulation of biomineral tissue development	ENSMUSG00000050953,ENSMUSG00000054252,ENSMUSG00000021835,ENSMUSG00000045092,ENSMUSG00000031451,ENSMUSG00000039004,ENSMUSG00000038260,ENSMUSG00000031342,ENSMUSG00000022265	0.0176467
BP	GO:0032675	regulation of interleukin-6 production	ENSMUSG00000041607,ENSMUSG00000030921,ENSMUSG00000023175,ENSMUSG00000024411,ENSMUSG00000034227,ENSMUSG00000022892,ENSMUSG00000068923,ENSMUSG00000031451,ENSMUSG00000022514,ENSMUSG00000016024,ENSMUSG00000019865,ENSMUSG00000026288	0.0178857
BP	GO:0045664	regulation of neuron differentiation	ENSMUSG00000022122,ENSMUSG00000026424,ENSMUSG00000022892,ENSMUSG00000063887,ENSMUSG00000048001,ENSMUSG00000054252,ENSMUSG00000021835,ENSMUSG00000028351,ENSMUSG00000028519,ENSMUSG00000022048,ENSMUSG00000039004,ENSMUSG00000039830,ENSMUSG00000090223,ENSMUSG00000017466,ENSMUSG00000032228	0.0180067
BP	GO:0006575	cellular modified amino acid metabolic process	ENSMUSG00000005089,ENSMUSG00000027199,ENSMUSG00000030235,ENSMUSG00000033965,ENSMUSG00000025289,ENSMUSG00000028964,ENSMUSG00000039007,ENSMUSG00000024935,ENSMUSG00000028124,ENSMUSG00000030905,ENSMUSG00000021703,ENSMUSG00000031808,ENSMUSG00000027737	0.0182789
BP	GO:0032869	cellular response to insulin stimulus	ENSMUSG00000032702,ENSMUSG00000069662,ENSMUSG00000004698,ENSMUSG00000050965,ENSMUSG00000049313,ENSMUSG00000021127,ENSMUSG00000032009,ENSMUSG00000025314,ENSMUSG00000041417,ENSMUSG00000024978,ENSMUSG00000029407,ENSMUSG00000031808,ENSMUSG00000044167,ENSMUSG00000022111	0.0182789
BP	GO:0050806	positive regulation of synaptic transmission	ENSMUSG00000002985,ENSMUSG00000024109,ENSMUSG00000055254,ENSMUSG00000005360,ENSMUSG00000026473,ENSMUSG00000015829,ENSMUSG00000033981,ENSMUSG00000079037,ENSMUSG00000022892,ENSMUSG00000063887,ENSMUSG00000021190,ENSMUSG00000024935,ENSMUSG00000021750,ENSMUSG00000022607,ENSMUSG00000030495,ENSMUSG00000062209,ENSMUSG00000031302,ENSMUSG00000022790,ENSMUSG00000039953	0.0182789
BP	GO:0035020	regulation of Rac protein signal transduction	ENSMUSG00000095677,ENSMUSG00000041936,ENSMUSG00000057315,ENSMUSG00000053819,ENSMUSG00000020422	0.0183325
BP	GO:0052547	regulation of peptidase activity	ENSMUSG00000041607,ENSMUSG00000057666,ENSMUSG00000030417,ENSMUSG00000060073,ENSMUSG00000030744,ENSMUSG00000022892,ENSMUSG00000063694,ENSMUSG00000021190,ENSMUSG00000028964,ENSMUSG00000024935,ENSMUSG00000020044,ENSMUSG00000036199,ENSMUSG00000031451,ENSMUSG00000070436,ENSMUSG00000028333,ENSMUSG00000017466,ENSMUSG00000028128,ENSMUSG00000032359,ENSMUSG00000030317,ENSMUSG00000026879,ENSMUSG00000017344,…	0.0184363
BP	GO:0001558	regulation of cell growth	ENSMUSG00000002985,ENSMUSG00000050953,ENSMUSG00000015829,ENSMUSG00000033174,ENSMUSG00000021451,ENSMUSG00000019647,ENSMUSG00000027200,ENSMUSG00000026185,ENSMUSG00000036199,ENSMUSG00000050272,ENSMUSG00000021750,ENSMUSG00000040249,ENSMUSG00000022607,ENSMUSG00000022231,ENSMUSG00000028649,ENSMUSG00000005510,ENSMUSG00000003534,ENSMUSG00000025314,ENSMUSG00000024486,ENSMUSG00000023092,ENSMUSG00000039953,…	0.0186826
BP	GO:0030500	regulation of bone mineralization	ENSMUSG00000050953,ENSMUSG00000054252,ENSMUSG00000021835,ENSMUSG00000045092,ENSMUSG00000039004,ENSMUSG00000038260,ENSMUSG00000031342,ENSMUSG00000022265	0.0187604
BP	GO:0060350	endochondral bone morphogenesis	ENSMUSG00000027523,ENSMUSG00000021835,ENSMUSG00000070436,ENSMUSG00000039004,ENSMUSG00000032440,ENSMUSG00000028763,ENSMUSG00000034135	0.0188172
BP	GO:0050796	regulation of insulin secretion	ENSMUSG00000050953,ENSMUSG00000026473,ENSMUSG00000024985,ENSMUSG00000021794,ENSMUSG00000027523,ENSMUSG00000031748,ENSMUSG00000034908,ENSMUSG00000040249,ENSMUSG00000028161,ENSMUSG00000057880,ENSMUSG00000038260,ENSMUSG00000022338,ENSMUSG00000024639,ENSMUSG00000044167	0.0188172
BP	GO:0099003	vesicle-mediated transport in synapse	ENSMUSG00000024109,ENSMUSG00000015149,ENSMUSG00000032482,ENSMUSG00000035566,ENSMUSG00000039105,ENSMUSG00000068923,ENSMUSG00000063887,ENSMUSG00000040265,ENSMUSG00000050965,ENSMUSG00000047126,ENSMUSG00000021071,ENSMUSG00000031302,ENSMUSG00000038486,ENSMUSG00000029467,ENSMUSG00000039953,ENSMUSG00000016382	0.0190336
BP	GO:0015980	energy derivation by oxidation of organic compounds	ENSMUSG00000064351,ENSMUSG00000064363,ENSMUSG00000005360,ENSMUSG00000009863,ENSMUSG00000049422,ENSMUSG00000024985,ENSMUSG00000063694,ENSMUSG00000035885,ENSMUSG00000030869,ENSMUSG00000028964,ENSMUSG00000027523,ENSMUSG00000036199,ENSMUSG00000021756,ENSMUSG00000027673,ENSMUSG00000064367,ENSMUSG00000000171,ENSMUSG00000030652,ENSMUSG00000033059,ENSMUSG00000005510	0.0191832
BP	GO:0019226	transmission of nerve impulse	ENSMUSG00000026442,ENSMUSG00000007097,ENSMUSG00000055254,ENSMUSG00000015829,ENSMUSG00000060882,ENSMUSG00000056755,ENSMUSG00000069601,ENSMUSG00000063142,ENSMUSG00000023033	0.0194932
BP	GO:0003351	epithelial cilium movement involved in extracellular fluid movement	ENSMUSG00000024411,ENSMUSG00000072663,ENSMUSG00000035394,ENSMUSG00000044948,ENSMUSG00000024033,ENSMUSG00000053153	0.0200097
BP	GO:0071526	semaphorin-plexin signaling pathway	ENSMUSG00000021451,ENSMUSG00000019647,ENSMUSG00000027200,ENSMUSG00000039542,ENSMUSG00000031385,ENSMUSG00000022231	0.0200097
BP	GO:0010574	regulation of vascular endothelial growth factor production	ENSMUSG00000023175,ENSMUSG00000024411,ENSMUSG00000029648,ENSMUSG00000004558,ENSMUSG00000032238	0.0203466
BP	GO:1904752	regulation of vascular associated smooth muscle cell migration	ENSMUSG00000026185,ENSMUSG00000040249,ENSMUSG00000035954,ENSMUSG00000052920,ENSMUSG00000054863	0.0203466
BP	GO:0072578	neurotransmitter-gated ion channel clustering	ENSMUSG00000002985,ENSMUSG00000024109,ENSMUSG00000063887,ENSMUSG00000027737	0.0205429
BP	GO:0051494	negative regulation of cytoskeleton organization	ENSMUSG00000028832,ENSMUSG00000062591,ENSMUSG00000032702,ENSMUSG00000037926,ENSMUSG00000026109,ENSMUSG00000020315,ENSMUSG00000045092,ENSMUSG00000057738,ENSMUSG00000041417,ENSMUSG00000015766,ENSMUSG00000026879,ENSMUSG00000030516	0.020834
BP	GO:0009743	response to carbohydrate	ENSMUSG00000026473,ENSMUSG00000024411,ENSMUSG00000024985,ENSMUSG00000031451,ENSMUSG00000050965,ENSMUSG00000034908,ENSMUSG00000040249,ENSMUSG00000028161,ENSMUSG00000027962,ENSMUSG00000021127,ENSMUSG00000038260,ENSMUSG00000024978,ENSMUSG00000022338,ENSMUSG00000021978	0.0208738
BP	GO:0045862	positive regulation of proteolysis	ENSMUSG00000041607,ENSMUSG00000002985,ENSMUSG00000022037,ENSMUSG00000020738,ENSMUSG00000030417,ENSMUSG00000015149,ENSMUSG00000030744,ENSMUSG00000022892,ENSMUSG00000063694,ENSMUSG00000021190,ENSMUSG00000024935,ENSMUSG00000036199,ENSMUSG00000022607,ENSMUSG00000028333,ENSMUSG00000013701,ENSMUSG00000028128,ENSMUSG00000032359,ENSMUSG00000011658,ENSMUSG00000026879	0.0213945
BP	GO:0022604	regulation of cell morphogenesis	ENSMUSG00000021451,ENSMUSG00000022425,ENSMUSG00000019978,ENSMUSG00000032702,ENSMUSG00000027692,ENSMUSG00000069662,ENSMUSG00000019843,ENSMUSG00000022438,ENSMUSG00000052372,ENSMUSG00000031385,ENSMUSG00000022607,ENSMUSG00000028649,ENSMUSG00000015766,ENSMUSG00000028399,ENSMUSG00000026830,ENSMUSG00000024044	0.0215096
BP	GO:0072330	monocarboxylic acid biosynthetic process	ENSMUSG00000031425,ENSMUSG00000025203,ENSMUSG00000015149,ENSMUSG00000033174,ENSMUSG00000027199,ENSMUSG00000027533,ENSMUSG00000024665,ENSMUSG00000030869,ENSMUSG00000028964,ENSMUSG00000033579,ENSMUSG00000032883,ENSMUSG00000021696,ENSMUSG00000039202,ENSMUSG00000010663	0.0215096
BP	GO:0010595	positive regulation of endothelial cell migration	ENSMUSG00000028517,ENSMUSG00000023175,ENSMUSG00000021190,ENSMUSG00000004698,ENSMUSG00000021835,ENSMUSG00000050965,ENSMUSG00000054364,ENSMUSG00000022231,ENSMUSG00000002688	0.0215096
BP	GO:0060349	bone morphogenesis	ENSMUSG00000027523,ENSMUSG00000054252,ENSMUSG00000021835,ENSMUSG00000070436,ENSMUSG00000039004,ENSMUSG00000032440,ENSMUSG00000028763,ENSMUSG00000030849,ENSMUSG00000034135	0.0215096
BP	GO:0003016	respiratory system process	ENSMUSG00000007097,ENSMUSG00000063887,ENSMUSG00000072663,ENSMUSG00000044948,ENSMUSG00000053153,ENSMUSG00000031302	0.0215096
BP	GO:0015804	neutral amino acid transport	ENSMUSG00000024935,ENSMUSG00000028542,ENSMUSG00000020142,ENSMUSG00000030495,ENSMUSG00000027737,ENSMUSG00000040010	0.0215096
BP	GO:0050798	activated T cell proliferation	ENSMUSG00000079037,ENSMUSG00000030744,ENSMUSG00000039323,ENSMUSG00000019843,ENSMUSG00000028161,ENSMUSG00000024978	0.0215096
BP	GO:0006820	monoatomic anion transport	ENSMUSG00000005089,ENSMUSG00000030428,ENSMUSG00000005360,ENSMUSG00000060961,ENSMUSG00000079037,ENSMUSG00000029212,ENSMUSG00000030310,ENSMUSG00000036565,ENSMUSG00000024935,ENSMUSG00000050965,ENSMUSG00000049583	0.0215096
BP	GO:0000101	sulfur amino acid transport	ENSMUSG00000024935,ENSMUSG00000027737,ENSMUSG00000040010	0.0216119
BP	GO:0002536	respiratory burst involved in inflammatory response	ENSMUSG00000040952,ENSMUSG00000005161,ENSMUSG00000016024	0.0216119
BP	GO:0010359	regulation of anion channel activity	ENSMUSG00000079037,ENSMUSG00000050965,ENSMUSG00000049583	0.0216119
BP	GO:0072102	glomerulus morphogenesis	ENSMUSG00000032036,ENSMUSG00000021835,ENSMUSG00000024620	0.0216119
BP	GO:0120197	mucociliary clearance	ENSMUSG00000072663,ENSMUSG00000044948,ENSMUSG00000053153	0.0216119
BP	GO:1904383	response to sodium phosphate	ENSMUSG00000022122,ENSMUSG00000054252,ENSMUSG00000022265	0.0216119
BP	GO:0001958	endochondral ossification	ENSMUSG00000027523,ENSMUSG00000021835,ENSMUSG00000039004,ENSMUSG00000028763,ENSMUSG00000034135	0.0219441
BP	GO:0014047	glutamate secretion	ENSMUSG00000050953,ENSMUSG00000055254,ENSMUSG00000056755,ENSMUSG00000022048,ENSMUSG00000024462	0.0219441
BP	GO:0036075	replacement ossification	ENSMUSG00000027523,ENSMUSG00000021835,ENSMUSG00000039004,ENSMUSG00000028763,ENSMUSG00000034135	0.0219441
BP	GO:0048710	regulation of astrocyte differentiation	ENSMUSG00000026424,ENSMUSG00000048001,ENSMUSG00000054252,ENSMUSG00000028519,ENSMUSG00000021756	0.0219441
BP	GO:0048846	axon extension involved in axon guidance	ENSMUSG00000021451,ENSMUSG00000019647,ENSMUSG00000027200,ENSMUSG00000050272,ENSMUSG00000022231	0.0219441
BP	GO:0097242	amyloid-beta clearance	ENSMUSG00000002985,ENSMUSG00000022037,ENSMUSG00000022892,ENSMUSG00000040249,ENSMUSG00000047126	0.0219441
BP	GO:1902284	neuron projection extension involved in neuron projection guidance	ENSMUSG00000021451,ENSMUSG00000019647,ENSMUSG00000027200,ENSMUSG00000050272,ENSMUSG00000022231	0.0219441
BP	GO:0009141	nucleoside triphosphate metabolic process	ENSMUSG00000057666,ENSMUSG00000007097,ENSMUSG00000064363,ENSMUSG00000060961,ENSMUSG00000009863,ENSMUSG00000037601,ENSMUSG00000020857,ENSMUSG00000022892,ENSMUSG00000030869,ENSMUSG00000042462,ENSMUSG00000036199,ENSMUSG00000005686,ENSMUSG00000027673,ENSMUSG00000064367,ENSMUSG00000000171,ENSMUSG00000005510	0.0222433
BP	GO:0002040	sprouting angiogenesis	ENSMUSG00000026473,ENSMUSG00000019647,ENSMUSG00000029648,ENSMUSG00000036949,ENSMUSG00000004698,ENSMUSG00000021835,ENSMUSG00000022231,ENSMUSG00000037754,ENSMUSG00000001036,ENSMUSG00000030516	0.022539
BP	GO:0030099	myeloid cell differentiation	ENSMUSG00000052305,ENSMUSG00000069919,ENSMUSG00000040952,ENSMUSG00000024608,ENSMUSG00000037706,ENSMUSG00000028495,ENSMUSG00000027858,ENSMUSG00000037601,ENSMUSG00000020857,ENSMUSG00000022892,ENSMUSG00000024140,ENSMUSG00000027523,ENSMUSG00000054252,ENSMUSG00000021835,ENSMUSG00000032554,ENSMUSG00000050965,ENSMUSG00000028161,ENSMUSG00000021127,ENSMUSG00000055435,ENSMUSG00000026288,ENSMUSG00000041417,…	0.0227346
BP	GO:0003254	regulation of membrane depolarization	ENSMUSG00000050953,ENSMUSG00000028124,ENSMUSG00000069601,ENSMUSG00000038260,ENSMUSG00000023092,ENSMUSG00000053819	0.0228929
BP	GO:0009205	purine ribonucleoside triphosphate metabolic process	ENSMUSG00000057666,ENSMUSG00000007097,ENSMUSG00000064363,ENSMUSG00000060961,ENSMUSG00000009863,ENSMUSG00000037601,ENSMUSG00000020857,ENSMUSG00000022892,ENSMUSG00000030869,ENSMUSG00000036199,ENSMUSG00000005686,ENSMUSG00000027673,ENSMUSG00000064367,ENSMUSG00000000171,ENSMUSG00000005510	0.0231782
BP	GO:0045333	cellular respiration	ENSMUSG00000064351,ENSMUSG00000064363,ENSMUSG00000005360,ENSMUSG00000009863,ENSMUSG00000049422,ENSMUSG00000063694,ENSMUSG00000035885,ENSMUSG00000030869,ENSMUSG00000028964,ENSMUSG00000036199,ENSMUSG00000027673,ENSMUSG00000064367,ENSMUSG00000000171,ENSMUSG00000030652,ENSMUSG00000005510	0.0231782
BP	GO:0048545	response to steroid hormone	ENSMUSG00000041607,ENSMUSG00000007097,ENSMUSG00000055254,ENSMUSG00000028964,ENSMUSG00000021835,ENSMUSG00000025931,ENSMUSG00000021750,ENSMUSG00000033161,ENSMUSG00000021127,ENSMUSG00000024413,ENSMUSG00000038965,ENSMUSG00000041417,ENSMUSG00000037348,ENSMUSG00000039202,ENSMUSG00000050919	0.0231782
BP	GO:0140694	non-membrane-bounded organelle assembly	ENSMUSG00000049517,ENSMUSG00000067274,ENSMUSG00000040952,ENSMUSG00000034192,ENSMUSG00000012848,ENSMUSG00000029614,ENSMUSG00000058546,ENSMUSG00000067288,ENSMUSG00000090733,ENSMUSG00000024608,ENSMUSG00000008682,ENSMUSG00000030744,ENSMUSG00000028495,ENSMUSG00000047126,ENSMUSG00000041840,ENSMUSG00000029066,ENSMUSG00000031848,ENSMUSG00000024620,ENSMUSG00000002688,ENSMUSG00000026879,ENSMUSG00000020422	0.0234298
BP	GO:0030032	lamellipodium assembly	ENSMUSG00000025085,ENSMUSG00000022438,ENSMUSG00000045092,ENSMUSG00000031385,ENSMUSG00000032740,ENSMUSG00000041417,ENSMUSG00000030223	0.0239893
BP	GO:0045216	cell-cell junction organization	ENSMUSG00000026442,ENSMUSG00000037625,ENSMUSG00000024395,ENSMUSG00000050953,ENSMUSG00000028495,ENSMUSG00000021108,ENSMUSG00000050965,ENSMUSG00000040420,ENSMUSG00000039004,ENSMUSG00000031673,ENSMUSG00000030516,ENSMUSG00000030223,ENSMUSG00000000303,ENSMUSG00000024044	0.0239893
BP	GO:0016339	calcium-dependent cell-cell adhesion via plasma membrane cell adhesion molecules	ENSMUSG00000024109,ENSMUSG00000063887,ENSMUSG00000040420,ENSMUSG00000031673,ENSMUSG00000000303	0.0240529
BP	GO:0046825	regulation of protein export from nucleus	ENSMUSG00000028964,ENSMUSG00000031451,ENSMUSG00000028333,ENSMUSG00000064215,ENSMUSG00000002688	0.0240529
BP	GO:0098698	postsynaptic specialization assembly	ENSMUSG00000024109,ENSMUSG00000063887,ENSMUSG00000022514,ENSMUSG00000031302,ENSMUSG00000028399	0.0240529
BP	GO:0099170	postsynaptic modulation of chemical synaptic transmission	ENSMUSG00000024935,ENSMUSG00000003974,ENSMUSG00000028161,ENSMUSG00000022263,ENSMUSG00000000303	0.0240529
BP	GO:1902003	regulation of amyloid-beta formation	ENSMUSG00000002985,ENSMUSG00000022037,ENSMUSG00000055254,ENSMUSG00000079037,ENSMUSG00000049313	0.0240529
BP	GO:0060541	respiratory system development	ENSMUSG00000074129,ENSMUSG00000034227,ENSMUSG00000024140,ENSMUSG00000039952,ENSMUSG00000026185,ENSMUSG00000054252,ENSMUSG00000021835,ENSMUSG00000072663,ENSMUSG00000024620,ENSMUSG00000032359,ENSMUSG00000011658,ENSMUSG00000032440,ENSMUSG00000030849,ENSMUSG00000032231,ENSMUSG00000020422,ENSMUSG00000027737	0.0240529
BP	GO:0050709	negative regulation of protein secretion	ENSMUSG00000002985,ENSMUSG00000026657,ENSMUSG00000031748,ENSMUSG00000028161,ENSMUSG00000038453,ENSMUSG00000032340,ENSMUSG00000022338,ENSMUSG00000044167	0.0240951
BP	GO:0032635	interleukin-6 production	ENSMUSG00000041607,ENSMUSG00000030921,ENSMUSG00000023175,ENSMUSG00000024411,ENSMUSG00000034227,ENSMUSG00000022892,ENSMUSG00000068923,ENSMUSG00000031451,ENSMUSG00000022514,ENSMUSG00000016024,ENSMUSG00000019865,ENSMUSG00000026288	0.0242447
BP	GO:0051092	positive regulation of NF-kappaB transcription factor activity	ENSMUSG00000071866,ENSMUSG00000022037,ENSMUSG00000030921,ENSMUSG00000030744,ENSMUSG00000021108,ENSMUSG00000022892,ENSMUSG00000021024,ENSMUSG00000022514,ENSMUSG00000022255,ENSMUSG00000002688	0.0243235
BP	GO:0006858	extracellular transport	ENSMUSG00000024411,ENSMUSG00000072663,ENSMUSG00000035394,ENSMUSG00000044948,ENSMUSG00000024033,ENSMUSG00000053153	0.0243235
BP	GO:0014888	striated muscle adaptation	ENSMUSG00000026185,ENSMUSG00000021835,ENSMUSG00000028161,ENSMUSG00000029467,ENSMUSG00000026879,ENSMUSG00000044167	0.0243235
BP	GO:0051954	positive regulation of amine transport	ENSMUSG00000030310,ENSMUSG00000057880,ENSMUSG00000022048,ENSMUSG00000090223,ENSMUSG00000024462,ENSMUSG00000040010	0.0243235
BP	GO:0048678	response to axon injury	ENSMUSG00000015829,ENSMUSG00000024935,ENSMUSG00000016995,ENSMUSG00000054252,ENSMUSG00000040249,ENSMUSG00000032340,ENSMUSG00000030657	0.0252831
BP	GO:0099504	synaptic vesicle cycle	ENSMUSG00000024109,ENSMUSG00000032482,ENSMUSG00000035566,ENSMUSG00000039105,ENSMUSG00000068923,ENSMUSG00000063887,ENSMUSG00000040265,ENSMUSG00000050965,ENSMUSG00000047126,ENSMUSG00000021071,ENSMUSG00000031302,ENSMUSG00000038486,ENSMUSG00000029467,ENSMUSG00000016382	0.0252831
BP	GO:0099565	chemical synaptic transmission, postsynaptic	ENSMUSG00000024109,ENSMUSG00000022892,ENSMUSG00000063887,ENSMUSG00000034275,ENSMUSG00000028161,ENSMUSG00000057880,ENSMUSG00000024462,ENSMUSG00000031302,ENSMUSG00000022790	0.0253253
BP	GO:0043500	muscle adaptation	ENSMUSG00000027199,ENSMUSG00000026185,ENSMUSG00000021835,ENSMUSG00000050965,ENSMUSG00000028161,ENSMUSG00000022607,ENSMUSG00000029467,ENSMUSG00000026879,ENSMUSG00000044167,ENSMUSG00000053819	0.0253253
BP	GO:0016202	regulation of striated muscle tissue development	ENSMUSG00000050953,ENSMUSG00000015149,ENSMUSG00000004698,ENSMUSG00000021835	0.025972
BP	GO:0051481	negative regulation of cytosolic calcium ion concentration	ENSMUSG00000007097,ENSMUSG00000057378,ENSMUSG00000040249,ENSMUSG00000021756	0.025972
BP	GO:0045604	regulation of epidermal cell differentiation	ENSMUSG00000021108,ENSMUSG00000048001,ENSMUSG00000054252,ENSMUSG00000021835,ENSMUSG00000021127,ENSMUSG00000021978	0.0261142
BP	GO:0050435	amyloid-beta metabolic process	ENSMUSG00000002985,ENSMUSG00000022037,ENSMUSG00000055254,ENSMUSG00000079037,ENSMUSG00000032086,ENSMUSG00000049313	0.0261142
BP	GO:0001964	startle response	ENSMUSG00000024109,ENSMUSG00000060924,ENSMUSG00000021010,ENSMUSG00000032086,ENSMUSG00000031302	0.0261142
BP	GO:0051491	positive regulation of filopodium assembly	ENSMUSG00000063887,ENSMUSG00000031517,ENSMUSG00000040265,ENSMUSG00000041417,ENSMUSG00000041936	0.0261142
BP	GO:0033240	positive regulation of amine metabolic process	ENSMUSG00000024140,ENSMUSG00000028964,ENSMUSG00000057880	0.0261142
BP	GO:0045843	negative regulation of striated muscle tissue development	ENSMUSG00000015149,ENSMUSG00000004698,ENSMUSG00000021835	0.0261142
BP	GO:0046689	response to mercury ion	ENSMUSG00000027199,ENSMUSG00000028964,ENSMUSG00000024935	0.0261142
BP	GO:1905907	negative regulation of amyloid fibril formation	ENSMUSG00000002985,ENSMUSG00000022037,ENSMUSG00000028763	0.0261142
BP	GO:0032024	positive regulation of insulin secretion	ENSMUSG00000050953,ENSMUSG00000026473,ENSMUSG00000024985,ENSMUSG00000021794,ENSMUSG00000027523,ENSMUSG00000040249,ENSMUSG00000057880,ENSMUSG00000038260,ENSMUSG00000024639	0.0262858
BP	GO:1904377	positive regulation of protein localization to cell periphery	ENSMUSG00000024109,ENSMUSG00000079037,ENSMUSG00000019978,ENSMUSG00000020315,ENSMUSG00000040249,ENSMUSG00000032883,ENSMUSG00000036815	0.0265778
BP	GO:0043281	regulation of cysteine-type endopeptidase activity involved in apoptotic process	ENSMUSG00000030417,ENSMUSG00000030744,ENSMUSG00000022892,ENSMUSG00000063694,ENSMUSG00000028964,ENSMUSG00000024935,ENSMUSG00000036199,ENSMUSG00000031451,ENSMUSG00000028333,ENSMUSG00000028128,ENSMUSG00000026879,ENSMUSG00000000303	0.0266725
BP	GO:0070372	regulation of ERK1 and ERK2 cascade	ENSMUSG00000002985,ENSMUSG00000024109,ENSMUSG00000019647,ENSMUSG00000022892,ENSMUSG00000004558,ENSMUSG00000054252,ENSMUSG00000021835,ENSMUSG00000015202,ENSMUSG00000031451,ENSMUSG00000035783,ENSMUSG00000050965,ENSMUSG00000040249,ENSMUSG00000020591,ENSMUSG00000032537,ENSMUSG00000062209,ENSMUSG00000024620,ENSMUSG00000030849,ENSMUSG00000053819	0.0266763
BP	GO:0010950	positive regulation of endopeptidase activity	ENSMUSG00000041607,ENSMUSG00000030417,ENSMUSG00000030744,ENSMUSG00000022892,ENSMUSG00000063694,ENSMUSG00000021190,ENSMUSG00000024935,ENSMUSG00000036199,ENSMUSG00000028333,ENSMUSG00000028128,ENSMUSG00000026879	0.0273448
BP	GO:0034249	negative regulation of amide metabolic process	ENSMUSG00000057666,ENSMUSG00000002985,ENSMUSG00000074129,ENSMUSG00000022037,ENSMUSG00000055254,ENSMUSG00000079037,ENSMUSG00000030744,ENSMUSG00000021108,ENSMUSG00000026185,ENSMUSG00000050965,ENSMUSG00000049313	0.0273448
BP	GO:0046883	regulation of hormone secretion	ENSMUSG00000050953,ENSMUSG00000026473,ENSMUSG00000024985,ENSMUSG00000021794,ENSMUSG00000027523,ENSMUSG00000031748,ENSMUSG00000034908,ENSMUSG00000040249,ENSMUSG00000028161,ENSMUSG00000057880,ENSMUSG00000026051,ENSMUSG00000039004,ENSMUSG00000038260,ENSMUSG00000024462,ENSMUSG00000002688,ENSMUSG00000022338,ENSMUSG00000024639,ENSMUSG00000044167	0.0273715
BP	GO:0010952	positive regulation of peptidase activity	ENSMUSG00000041607,ENSMUSG00000030417,ENSMUSG00000030744,ENSMUSG00000022892,ENSMUSG00000063694,ENSMUSG00000021190,ENSMUSG00000024935,ENSMUSG00000036199,ENSMUSG00000028333,ENSMUSG00000028128,ENSMUSG00000032359,ENSMUSG00000026879	0.0276188
BP	GO:0009199	ribonucleoside triphosphate metabolic process	ENSMUSG00000057666,ENSMUSG00000007097,ENSMUSG00000064363,ENSMUSG00000060961,ENSMUSG00000009863,ENSMUSG00000037601,ENSMUSG00000020857,ENSMUSG00000022892,ENSMUSG00000030869,ENSMUSG00000036199,ENSMUSG00000005686,ENSMUSG00000027673,ENSMUSG00000064367,ENSMUSG00000000171,ENSMUSG00000005510	0.0279493
BP	GO:0010573	vascular endothelial growth factor production	ENSMUSG00000023175,ENSMUSG00000024411,ENSMUSG00000029648,ENSMUSG00000004558,ENSMUSG00000032238	0.0285519
BP	GO:0032232	negative regulation of actin filament bundle assembly	ENSMUSG00000028832,ENSMUSG00000026109,ENSMUSG00000045092,ENSMUSG00000041417,ENSMUSG00000030516	0.0285519
BP	GO:0050714	positive regulation of protein secretion	ENSMUSG00000071866,ENSMUSG00000050953,ENSMUSG00000023175,ENSMUSG00000026473,ENSMUSG00000026657,ENSMUSG00000024985,ENSMUSG00000021794,ENSMUSG00000027523,ENSMUSG00000040249,ENSMUSG00000057880,ENSMUSG00000038260,ENSMUSG00000024639	0.0286401
BP	GO:0006939	smooth muscle contraction	ENSMUSG00000007097,ENSMUSG00000022122,ENSMUSG00000029648,ENSMUSG00000035783,ENSMUSG00000021699,ENSMUSG00000063142,ENSMUSG00000057880,ENSMUSG00000035954,ENSMUSG00000052920	0.0288053
BP	GO:0043280	positive regulation of cysteine-type endopeptidase activity involved in apoptotic process	ENSMUSG00000030417,ENSMUSG00000030744,ENSMUSG00000022892,ENSMUSG00000063694,ENSMUSG00000024935,ENSMUSG00000036199,ENSMUSG00000028333,ENSMUSG00000028128,ENSMUSG00000026879	0.0288053
BP	GO:0015812	gamma-aminobutyric acid transport	ENSMUSG00000030310,ENSMUSG00000057880,ENSMUSG00000024462,ENSMUSG00000038486	0.0290932
BP	GO:0070374	positive regulation of ERK1 and ERK2 cascade	ENSMUSG00000002985,ENSMUSG00000024109,ENSMUSG00000022892,ENSMUSG00000054252,ENSMUSG00000021835,ENSMUSG00000031451,ENSMUSG00000035783,ENSMUSG00000050965,ENSMUSG00000040249,ENSMUSG00000020591,ENSMUSG00000062209,ENSMUSG00000024620,ENSMUSG00000030849,ENSMUSG00000053819	0.0291213
BP	GO:0048864	stem cell development	ENSMUSG00000022122,ENSMUSG00000021451,ENSMUSG00000019647,ENSMUSG00000033006,ENSMUSG00000027200,ENSMUSG00000021835,ENSMUSG00000022231,ENSMUSG00000062209	0.0293355
BP	GO:0001837	epithelial to mesenchymal transition	ENSMUSG00000050953,ENSMUSG00000024985,ENSMUSG00000039952,ENSMUSG00000039542,ENSMUSG00000048537,ENSMUSG00000021835,ENSMUSG00000022607,ENSMUSG00000011658,ENSMUSG00000032440,ENSMUSG00000030849,ENSMUSG00000024975	0.0294056
BP	GO:0009144	purine nucleoside triphosphate metabolic process	ENSMUSG00000057666,ENSMUSG00000007097,ENSMUSG00000064363,ENSMUSG00000060961,ENSMUSG00000009863,ENSMUSG00000037601,ENSMUSG00000020857,ENSMUSG00000022892,ENSMUSG00000030869,ENSMUSG00000036199,ENSMUSG00000005686,ENSMUSG00000027673,ENSMUSG00000064367,ENSMUSG00000000171,ENSMUSG00000005510	0.0294909
BP	GO:0032623	interleukin-2 production	ENSMUSG00000079037,ENSMUSG00000030744,ENSMUSG00000020315,ENSMUSG00000022514,ENSMUSG00000021699,ENSMUSG00000028525,ENSMUSG00000024978	0.0298652
BP	GO:0031529	ruffle organization	ENSMUSG00000032702,ENSMUSG00000063887,ENSMUSG00000032911,ENSMUSG00000024620,ENSMUSG00000057315,ENSMUSG00000015766	0.0298723
BP	GO:0051489	regulation of filopodium assembly	ENSMUSG00000024109,ENSMUSG00000063887,ENSMUSG00000031517,ENSMUSG00000040265,ENSMUSG00000041417,ENSMUSG00000041936	0.0298723
BP	GO:0003300	cardiac muscle hypertrophy	ENSMUSG00000021835,ENSMUSG00000050965,ENSMUSG00000028161,ENSMUSG00000022607,ENSMUSG00000029467,ENSMUSG00000028273,ENSMUSG00000026879,ENSMUSG00000044167,ENSMUSG00000053819	0.0300006
BP	GO:0042098	T cell proliferation	ENSMUSG00000050953,ENSMUSG00000079037,ENSMUSG00000037706,ENSMUSG00000005161,ENSMUSG00000030744,ENSMUSG00000028495,ENSMUSG00000039323,ENSMUSG00000034227,ENSMUSG00000019843,ENSMUSG00000021835,ENSMUSG00000028161,ENSMUSG00000027962,ENSMUSG00000021756,ENSMUSG00000024978,ENSMUSG00000032440	0.0302864
BP	GO:0043271	negative regulation of monoatomic ion transport	ENSMUSG00000007097,ENSMUSG00000036438,ENSMUSG00000028542,ENSMUSG00000050965,ENSMUSG00000031748,ENSMUSG00000069601,ENSMUSG00000028161,ENSMUSG00000041936,ENSMUSG00000024639,ENSMUSG00000053819	0.0306586
BP	GO:2001056	positive regulation of cysteine-type endopeptidase activity	ENSMUSG00000030417,ENSMUSG00000030744,ENSMUSG00000022892,ENSMUSG00000063694,ENSMUSG00000021190,ENSMUSG00000024935,ENSMUSG00000036199,ENSMUSG00000028333,ENSMUSG00000028128,ENSMUSG00000026879	0.0306586
BP	GO:0030168	platelet activation	ENSMUSG00000071866,ENSMUSG00000002985,ENSMUSG00000027523,ENSMUSG00000050965,ENSMUSG00000025314,ENSMUSG00000052920,ENSMUSG00000024639,ENSMUSG00000027737	0.0306586
BP	GO:0048814	regulation of dendrite morphogenesis	ENSMUSG00000068748,ENSMUSG00000021451,ENSMUSG00000027692,ENSMUSG00000069662,ENSMUSG00000052372,ENSMUSG00000028161,ENSMUSG00000033569,ENSMUSG00000028399	0.0306586
BP	GO:0120032	regulation of plasma membrane bounded cell projection assembly	ENSMUSG00000024109,ENSMUSG00000032702,ENSMUSG00000096054,ENSMUSG00000063887,ENSMUSG00000031517,ENSMUSG00000040265,ENSMUSG00000031385,ENSMUSG00000032740,ENSMUSG00000041417,ENSMUSG00000041936,ENSMUSG00000057315,ENSMUSG00000015766,ENSMUSG00000011658	0.0307693
BP	GO:0051438	regulation of ubiquitin-protein transferase activity	ENSMUSG00000044533,ENSMUSG00000061477,ENSMUSG00000071415,ENSMUSG00000028964,ENSMUSG00000038965	0.0307693
BP	GO:2000463	positive regulation of excitatory postsynaptic potential	ENSMUSG00000024109,ENSMUSG00000022892,ENSMUSG00000063887,ENSMUSG00000031302,ENSMUSG00000022790	0.0307693
BP	GO:0007585	respiratory gaseous exchange by respiratory system	ENSMUSG00000007097,ENSMUSG00000063887,ENSMUSG00000072663,ENSMUSG00000044948,ENSMUSG00000019865,ENSMUSG00000053153,ENSMUSG00000031302	0.0311505
BP	GO:0010324	membrane invagination	ENSMUSG00000068923,ENSMUSG00000016024,ENSMUSG00000015243,ENSMUSG00000024533,ENSMUSG00000026879,ENSMUSG00000024593,ENSMUSG00000034730	0.0311505
BP	GO:0046847	filopodium assembly	ENSMUSG00000024109,ENSMUSG00000030428,ENSMUSG00000063887,ENSMUSG00000031517,ENSMUSG00000040265,ENSMUSG00000041417,ENSMUSG00000041936	0.0311505
BP	GO:1904019	epithelial cell apoptotic process	ENSMUSG00000024985,ENSMUSG00000021835,ENSMUSG00000031451,ENSMUSG00000022231,ENSMUSG00000036372,ENSMUSG00000021127,ENSMUSG00000024413,ENSMUSG00000032440,ENSMUSG00000026879,ENSMUSG00000032231,ENSMUSG00000024975	0.0311505
BP	GO:0003093	regulation of glomerular filtration	ENSMUSG00000050953,ENSMUSG00000031451,ENSMUSG00000030223	0.0311505
BP	GO:0017038	protein import	ENSMUSG00000002985,ENSMUSG00000022037,ENSMUSG00000022892	0.0311505
BP	GO:0035864	response to potassium ion	ENSMUSG00000007097,ENSMUSG00000044708,ENSMUSG00000052572	0.0311505
BP	GO:1903959	regulation of monoatomic anion transmembrane transport	ENSMUSG00000079037,ENSMUSG00000050965,ENSMUSG00000049583	0.0311505
BP	GO:0031663	lipopolysaccharide-mediated signaling pathway	ENSMUSG00000030921,ENSMUSG00000005161,ENSMUSG00000050965,ENSMUSG00000016024,ENSMUSG00000039004,ENSMUSG00000022255	0.0315221
BP	GO:0061001	regulation of dendritic spine morphogenesis	ENSMUSG00000069662,ENSMUSG00000063887,ENSMUSG00000040265,ENSMUSG00000038453,ENSMUSG00000031302,ENSMUSG00000028273	0.0315221
BP	GO:0014808	release of sequestered calcium ion into cytosol by sarcoplasmic reticulum	ENSMUSG00000036438,ENSMUSG00000057378,ENSMUSG00000021699,ENSMUSG00000053819	0.0321376
BP	GO:0032288	myelin assembly	ENSMUSG00000026442,ENSMUSG00000055022,ENSMUSG00000021573,ENSMUSG00000024044	0.0321376
BP	GO:0034764	positive regulation of transmembrane transport	ENSMUSG00000031425,ENSMUSG00000005089,ENSMUSG00000036570,ENSMUSG00000041329,ENSMUSG00000036438,ENSMUSG00000057914,ENSMUSG00000021835,ENSMUSG00000015202,ENSMUSG00000043448,ENSMUSG00000028161,ENSMUSG00000062209,ENSMUSG00000059970,ENSMUSG00000031302,ENSMUSG00000040010	0.0321577
BP	GO:0060348	bone development	ENSMUSG00000050953,ENSMUSG00000021451,ENSMUSG00000020044,ENSMUSG00000027523,ENSMUSG00000054252,ENSMUSG00000021835,ENSMUSG00000070436,ENSMUSG00000039004,ENSMUSG00000032440,ENSMUSG00000028763,ENSMUSG00000030849,ENSMUSG00000034135,ENSMUSG00000030657,ENSMUSG00000016382	0.0321577
BP	GO:0030073	insulin secretion	ENSMUSG00000050953,ENSMUSG00000026473,ENSMUSG00000024985,ENSMUSG00000028964,ENSMUSG00000021794,ENSMUSG00000027523,ENSMUSG00000031748,ENSMUSG00000034908,ENSMUSG00000040249,ENSMUSG00000028161,ENSMUSG00000057880,ENSMUSG00000038260,ENSMUSG00000022338,ENSMUSG00000024639,ENSMUSG00000044167	0.0323986
BP	GO:0014009	glial cell proliferation	ENSMUSG00000022037,ENSMUSG00000021108,ENSMUSG00000033006,ENSMUSG00000029648,ENSMUSG00000022607,ENSMUSG00000028565,ENSMUSG00000040010	0.0328754
BP	GO:0035304	regulation of protein dephosphorylation	ENSMUSG00000071866,ENSMUSG00000020048,ENSMUSG00000036438,ENSMUSG00000037754,ENSMUSG00000036155,ENSMUSG00000024620,ENSMUSG00000007656	0.0328754
BP	GO:0006091	generation of precursor metabolites and energy	ENSMUSG00000057666,ENSMUSG00000064351,ENSMUSG00000064363,ENSMUSG00000005360,ENSMUSG00000060961,ENSMUSG00000009863,ENSMUSG00000049422,ENSMUSG00000024985,ENSMUSG00000022892,ENSMUSG00000063694,ENSMUSG00000035885,ENSMUSG00000030869,ENSMUSG00000028964,ENSMUSG00000027523,ENSMUSG00000036199,ENSMUSG00000021756,ENSMUSG00000027673,ENSMUSG00000064367,ENSMUSG00000000171,ENSMUSG00000030652,ENSMUSG00000033059,…	0.0328986
BP	GO:1904738	vascular associated smooth muscle cell migration	ENSMUSG00000026185,ENSMUSG00000040249,ENSMUSG00000035954,ENSMUSG00000052920,ENSMUSG00000054863	0.033096
BP	GO:0001654	eye development	ENSMUSG00000050953,ENSMUSG00000023175,ENSMUSG00000055254,ENSMUSG00000029648,ENSMUSG00000048001,ENSMUSG00000031517,ENSMUSG00000024935,ENSMUSG00000054252,ENSMUSG00000031502,ENSMUSG00000021835,ENSMUSG00000050272,ENSMUSG00000032537,ENSMUSG00000026663,ENSMUSG00000055435,ENSMUSG00000028565,ENSMUSG00000033278,ENSMUSG00000039004,ENSMUSG00000024620,ENSMUSG00000032440,ENSMUSG00000030849,ENSMUSG00000022111	0.033096
BP	GO:0034446	substrate adhesion-dependent cell spreading	ENSMUSG00000024395,ENSMUSG00000032482,ENSMUSG00000022425,ENSMUSG00000032702,ENSMUSG00000022438,ENSMUSG00000022607,ENSMUSG00000038453,ENSMUSG00000027087	0.033096
BP	GO:0034766	negative regulation of monoatomic ion transmembrane transport	ENSMUSG00000007097,ENSMUSG00000036438,ENSMUSG00000028542,ENSMUSG00000050965,ENSMUSG00000069601,ENSMUSG00000028161,ENSMUSG00000041936,ENSMUSG00000053819	0.033096
BP	GO:0035418	protein localization to synapse	ENSMUSG00000024109,ENSMUSG00000027692,ENSMUSG00000063887,ENSMUSG00000039952,ENSMUSG00000062209,ENSMUSG00000052572,ENSMUSG00000031302,ENSMUSG00000039953	0.033096
BP	GO:0034767	positive regulation of monoatomic ion transmembrane transport	ENSMUSG00000031425,ENSMUSG00000036570,ENSMUSG00000041329,ENSMUSG00000036438,ENSMUSG00000057914,ENSMUSG00000021835,ENSMUSG00000015202,ENSMUSG00000043448,ENSMUSG00000028161,ENSMUSG00000059970,ENSMUSG00000031302	0.033096
BP	GO:0060491	regulation of cell projection assembly	ENSMUSG00000024109,ENSMUSG00000032702,ENSMUSG00000096054,ENSMUSG00000063887,ENSMUSG00000031517,ENSMUSG00000040265,ENSMUSG00000031385,ENSMUSG00000032740,ENSMUSG00000041417,ENSMUSG00000041936,ENSMUSG00000057315,ENSMUSG00000015766,ENSMUSG00000011658	0.033096
BP	GO:2000116	regulation of cysteine-type endopeptidase activity	ENSMUSG00000030417,ENSMUSG00000030744,ENSMUSG00000022892,ENSMUSG00000063694,ENSMUSG00000021190,ENSMUSG00000028964,ENSMUSG00000024935,ENSMUSG00000036199,ENSMUSG00000031451,ENSMUSG00000028333,ENSMUSG00000028128,ENSMUSG00000026879,ENSMUSG00000000303	0.033096
BP	GO:0032892	positive regulation of organic acid transport	ENSMUSG00000036570,ENSMUSG00000030310,ENSMUSG00000057880,ENSMUSG00000022048,ENSMUSG00000024462,ENSMUSG00000040010	0.0332099
BP	GO:0045599	negative regulation of fat cell differentiation	ENSMUSG00000015149,ENSMUSG00000024985,ENSMUSG00000032238,ENSMUSG00000030495,ENSMUSG00000022263,ENSMUSG00000044167	0.0332099
BP	GO:0060443	mammary gland morphogenesis	ENSMUSG00000060924,ENSMUSG00000026185,ENSMUSG00000021835,ENSMUSG00000003534,ENSMUSG00000032440,ENSMUSG00000030849	0.0332099
BP	GO:0010657	muscle cell apoptotic process	ENSMUSG00000057666,ENSMUSG00000095677,ENSMUSG00000061315,ENSMUSG00000062209,ENSMUSG00000041417,ENSMUSG00000029467,ENSMUSG00000024975,ENSMUSG00000053819,ENSMUSG00000040010	0.0332099
BP	GO:0046879	hormone secretion	ENSMUSG00000050953,ENSMUSG00000026473,ENSMUSG00000024985,ENSMUSG00000033965,ENSMUSG00000028964,ENSMUSG00000021794,ENSMUSG00000027523,ENSMUSG00000031748,ENSMUSG00000034908,ENSMUSG00000040249,ENSMUSG00000028161,ENSMUSG00000057880,ENSMUSG00000026051,ENSMUSG00000039004,ENSMUSG00000038260,ENSMUSG00000024462,ENSMUSG00000002688,ENSMUSG00000022338,ENSMUSG00000024639,ENSMUSG00000044167	0.0336461
BP	GO:0046394	carboxylic acid biosynthetic process	ENSMUSG00000031425,ENSMUSG00000025203,ENSMUSG00000005360,ENSMUSG00000026473,ENSMUSG00000015149,ENSMUSG00000033174,ENSMUSG00000027199,ENSMUSG00000027533,ENSMUSG00000024665,ENSMUSG00000030869,ENSMUSG00000028964,ENSMUSG00000033579,ENSMUSG00000032883,ENSMUSG00000057880,ENSMUSG00000021696,ENSMUSG00000039202,ENSMUSG00000010663	0.0337523
BP	GO:0045453	bone resorption	ENSMUSG00000045092,ENSMUSG00000032554,ENSMUSG00000050965,ENSMUSG00000027087,ENSMUSG00000026288,ENSMUSG00000030894,ENSMUSG00000020422	0.034293
BP	GO:1901379	regulation of potassium ion transmembrane transport	ENSMUSG00000079037,ENSMUSG00000041329,ENSMUSG00000069601,ENSMUSG00000053519,ENSMUSG00000041936,ENSMUSG00000023092,ENSMUSG00000036815	0.034293
BP	GO:0048872	homeostasis of number of cells	ENSMUSG00000052305,ENSMUSG00000069919,ENSMUSG00000040952,ENSMUSG00000061787,ENSMUSG00000025290,ENSMUSG00000024608,ENSMUSG00000005161,ENSMUSG00000028495,ENSMUSG00000024140,ENSMUSG00000021835,ENSMUSG00000028691,ENSMUSG00000021127,ENSMUSG00000005686,ENSMUSG00000026288,ENSMUSG00000028525,ENSMUSG00000032698,ENSMUSG00000024978,ENSMUSG00000038608,ENSMUSG00000027737,ENSMUSG00000038855	0.0343475
BP	GO:0006754	ATP biosynthetic process	ENSMUSG00000064363,ENSMUSG00000009863,ENSMUSG00000030869,ENSMUSG00000036199,ENSMUSG00000027673,ENSMUSG00000064367,ENSMUSG00000000171,ENSMUSG00000005510	0.0345523
BP	GO:0150063	visual system development	ENSMUSG00000050953,ENSMUSG00000023175,ENSMUSG00000055254,ENSMUSG00000029648,ENSMUSG00000048001,ENSMUSG00000031517,ENSMUSG00000024935,ENSMUSG00000054252,ENSMUSG00000031502,ENSMUSG00000021835,ENSMUSG00000050272,ENSMUSG00000032537,ENSMUSG00000026663,ENSMUSG00000055435,ENSMUSG00000028565,ENSMUSG00000033278,ENSMUSG00000039004,ENSMUSG00000024620,ENSMUSG00000032440,ENSMUSG00000030849,ENSMUSG00000022111	0.034903
BP	GO:2000377	regulation of reactive oxygen species metabolic process	ENSMUSG00000030921,ENSMUSG00000015149,ENSMUSG00000005161,ENSMUSG00000022892,ENSMUSG00000019843,ENSMUSG00000028964,ENSMUSG00000030652,ENSMUSG00000024620,ENSMUSG00000032440,ENSMUSG00000044167,ENSMUSG00000034730	0.034903
BP	GO:0003148	outflow tract septum morphogenesis	ENSMUSG00000021835,ENSMUSG00000032440,ENSMUSG00000030849,ENSMUSG00000052516	0.034903
BP	GO:0006883	intracellular sodium ion homeostasis	ENSMUSG00000007097,ENSMUSG00000005360,ENSMUSG00000041329,ENSMUSG00000033161	0.034903
BP	GO:0042104	positive regulation of activated T cell proliferation	ENSMUSG00000030744,ENSMUSG00000039323,ENSMUSG00000028161,ENSMUSG00000024978	0.034903
BP	GO:0043576	regulation of respiratory gaseous exchange	ENSMUSG00000007097,ENSMUSG00000063887,ENSMUSG00000019865,ENSMUSG00000031302	0.034903
BP	GO:0048843	negative regulation of axon extension involved in axon guidance	ENSMUSG00000021451,ENSMUSG00000019647,ENSMUSG00000027200,ENSMUSG00000022231	0.034903
BP	GO:1903514	release of sequestered calcium ion into cytosol by endoplasmic reticulum	ENSMUSG00000036438,ENSMUSG00000057378,ENSMUSG00000021699,ENSMUSG00000053819	0.034903
BP	GO:2000810	regulation of bicellular tight junction assembly	ENSMUSG00000050953,ENSMUSG00000028495,ENSMUSG00000021108,ENSMUSG00000030516	0.034903
BP	GO:0010812	negative regulation of cell-substrate adhesion	ENSMUSG00000068748,ENSMUSG00000022425,ENSMUSG00000032702,ENSMUSG00000021750,ENSMUSG00000040249,ENSMUSG00000041417	0.034903
BP	GO:0086001	cardiac muscle cell action potential	ENSMUSG00000060882,ENSMUSG00000057914,ENSMUSG00000069601,ENSMUSG00000038260,ENSMUSG00000029467,ENSMUSG00000053819	0.034903
BP	GO:0010517	regulation of phospholipase activity	ENSMUSG00000029648,ENSMUSG00000054252,ENSMUSG00000040249,ENSMUSG00000024620,ENSMUSG00000030849	0.034903
BP	GO:0021955	central nervous system neuron axonogenesis	ENSMUSG00000050965,ENSMUSG00000022607,ENSMUSG00000032537,ENSMUSG00000031673,ENSMUSG00000021662	0.034903
BP	GO:0043277	apoptotic cell clearance	ENSMUSG00000031451,ENSMUSG00000040249,ENSMUSG00000027087,ENSMUSG00000024593,ENSMUSG00000034730	0.034903
BP	GO:0055078	sodium ion homeostasis	ENSMUSG00000007097,ENSMUSG00000005360,ENSMUSG00000022122,ENSMUSG00000041329,ENSMUSG00000033161	0.034903
BP	GO:0031397	negative regulation of protein ubiquitination	ENSMUSG00000071866,ENSMUSG00000061477,ENSMUSG00000071415,ENSMUSG00000030744,ENSMUSG00000019843,ENSMUSG00000028964,ENSMUSG00000034730	0.0355908
BP	GO:0043266	regulation of potassium ion transport	ENSMUSG00000079037,ENSMUSG00000041329,ENSMUSG00000069601,ENSMUSG00000053519,ENSMUSG00000041936,ENSMUSG00000023092,ENSMUSG00000024639,ENSMUSG00000036815	0.0355908
BP	GO:0016053	organic acid biosynthetic process	ENSMUSG00000031425,ENSMUSG00000025203,ENSMUSG00000005360,ENSMUSG00000026473,ENSMUSG00000015149,ENSMUSG00000033174,ENSMUSG00000027199,ENSMUSG00000027533,ENSMUSG00000024665,ENSMUSG00000030869,ENSMUSG00000028964,ENSMUSG00000033579,ENSMUSG00000032883,ENSMUSG00000057880,ENSMUSG00000021696,ENSMUSG00000039202,ENSMUSG00000010663	0.0355908
BP	GO:0030178	negative regulation of Wnt signaling pathway	ENSMUSG00000002985,ENSMUSG00000024985,ENSMUSG00000022892,ENSMUSG00000033006,ENSMUSG00000073680,ENSMUSG00000040249,ENSMUSG00000071847,ENSMUSG00000011658,ENSMUSG00000044167,ENSMUSG00000030223,ENSMUSG00000000303	0.0355908
BP	GO:0071322	cellular response to carbohydrate stimulus	ENSMUSG00000024411,ENSMUSG00000024985,ENSMUSG00000031451,ENSMUSG00000050965,ENSMUSG00000034908,ENSMUSG00000040249,ENSMUSG00000028161,ENSMUSG00000027962,ENSMUSG00000021127,ENSMUSG00000038260,ENSMUSG00000022338	0.0355908
BP	GO:0002087	regulation of respiratory gaseous exchange by nervous system process	ENSMUSG00000007097,ENSMUSG00000063887,ENSMUSG00000031302	0.0355908
BP	GO:0015670	carbon dioxide transport	ENSMUSG00000052305,ENSMUSG00000069919,ENSMUSG00000024411	0.0355908
BP	GO:0032341	aldosterone metabolic process	ENSMUSG00000022122,ENSMUSG00000063142,ENSMUSG00000039004	0.0355908
BP	GO:0045161	neuronal ion channel clustering	ENSMUSG00000026442,ENSMUSG00000069601,ENSMUSG00000052572	0.0355908
BP	GO:0048635	negative regulation of muscle organ development	ENSMUSG00000015149,ENSMUSG00000004698,ENSMUSG00000021835	0.0355908
BP	GO:0097113	AMPA glutamate receptor clustering	ENSMUSG00000002985,ENSMUSG00000063887,ENSMUSG00000027737	0.0355908
BP	GO:0097688	glutamate receptor clustering	ENSMUSG00000002985,ENSMUSG00000063887,ENSMUSG00000027737	0.0355908
BP	GO:1905048	regulation of metallopeptidase activity	ENSMUSG00000041607,ENSMUSG00000020044,ENSMUSG00000017466	0.0355908
BP	GO:0008654	phospholipid biosynthetic process	ENSMUSG00000027533,ENSMUSG00000030228,ENSMUSG00000046110,ENSMUSG00000036095,ENSMUSG00000032883,ENSMUSG00000062209,ENSMUSG00000001211,ENSMUSG00000041417,ENSMUSG00000024978,ENSMUSG00000021703,ENSMUSG00000031808,ENSMUSG00000027875,ENSMUSG00000038855	0.0362437
BP	GO:0032890	regulation of organic acid transport	ENSMUSG00000036570,ENSMUSG00000030310,ENSMUSG00000056755,ENSMUSG00000057880,ENSMUSG00000022048,ENSMUSG00000024462,ENSMUSG00000038486,ENSMUSG00000040010	0.0371168
BP	GO:0048880	sensory system development	ENSMUSG00000050953,ENSMUSG00000023175,ENSMUSG00000055254,ENSMUSG00000029648,ENSMUSG00000048001,ENSMUSG00000031517,ENSMUSG00000024935,ENSMUSG00000054252,ENSMUSG00000031502,ENSMUSG00000021835,ENSMUSG00000050272,ENSMUSG00000032537,ENSMUSG00000026663,ENSMUSG00000055435,ENSMUSG00000028565,ENSMUSG00000033278,ENSMUSG00000039004,ENSMUSG00000024620,ENSMUSG00000032440,ENSMUSG00000030849,ENSMUSG00000022111	0.0371368
BP	GO:0010613	positive regulation of cardiac muscle hypertrophy	ENSMUSG00000050965,ENSMUSG00000028161,ENSMUSG00000022607,ENSMUSG00000026879,ENSMUSG00000053819	0.0375692
BP	GO:0030324	lung development	ENSMUSG00000074129,ENSMUSG00000034227,ENSMUSG00000024140,ENSMUSG00000039952,ENSMUSG00000026185,ENSMUSG00000054252,ENSMUSG00000021835,ENSMUSG00000024620,ENSMUSG00000032359,ENSMUSG00000032440,ENSMUSG00000030849,ENSMUSG00000032231,ENSMUSG00000020422,ENSMUSG00000027737	0.0377906
BP	GO:1903828	negative regulation of protein localization	ENSMUSG00000002985,ENSMUSG00000061315,ENSMUSG00000026657,ENSMUSG00000022892,ENSMUSG00000028964,ENSMUSG00000031748,ENSMUSG00000047126,ENSMUSG00000028161,ENSMUSG00000038453,ENSMUSG00000031342,ENSMUSG00000032340,ENSMUSG00000022338,ENSMUSG00000044167,ENSMUSG00000000303	0.0377906
BP	GO:0043010	camera-type eye development	ENSMUSG00000050953,ENSMUSG00000023175,ENSMUSG00000055254,ENSMUSG00000029648,ENSMUSG00000048001,ENSMUSG00000031517,ENSMUSG00000024935,ENSMUSG00000054252,ENSMUSG00000031502,ENSMUSG00000021835,ENSMUSG00000050272,ENSMUSG00000032537,ENSMUSG00000055435,ENSMUSG00000028565,ENSMUSG00000033278,ENSMUSG00000024620,ENSMUSG00000032440,ENSMUSG00000030849,ENSMUSG00000022111	0.0380787
BP	GO:0031643	positive regulation of myelination	ENSMUSG00000033006,ENSMUSG00000021573,ENSMUSG00000039952,ENSMUSG00000032554	0.0384054
BP	GO:0097062	dendritic spine maintenance	ENSMUSG00000002985,ENSMUSG00000079037,ENSMUSG00000022892,ENSMUSG00000019843	0.0384054
BP	GO:0045732	positive regulation of protein catabolic process	ENSMUSG00000002985,ENSMUSG00000022037,ENSMUSG00000030921,ENSMUSG00000050953,ENSMUSG00000020738,ENSMUSG00000015149,ENSMUSG00000037706,ENSMUSG00000022892,ENSMUSG00000036199,ENSMUSG00000040249,ENSMUSG00000049313,ENSMUSG00000044167	0.0387415
BP	GO:0071674	mononuclear cell migration	ENSMUSG00000040952,ENSMUSG00000022892,ENSMUSG00000029648,ENSMUSG00000021190,ENSMUSG00000045092,ENSMUSG00000031451,ENSMUSG00000022607,ENSMUSG00000021508,ENSMUSG00000038260,ENSMUSG00000025314,ENSMUSG00000015766,ENSMUSG00000030223	0.0387415
BP	GO:0001763	morphogenesis of a branching structure	ENSMUSG00000060924,ENSMUSG00000033006,ENSMUSG00000029648,ENSMUSG00000039952,ENSMUSG00000031502,ENSMUSG00000021835,ENSMUSG00000022240,ENSMUSG00000022231,ENSMUSG00000003534,ENSMUSG00000032359,ENSMUSG00000032440,ENSMUSG00000030849,ENSMUSG00000026830,ENSMUSG00000000303	0.0387735
BP	GO:0010257	NADH dehydrogenase complex assembly	ENSMUSG00000064363,ENSMUSG00000030869,ENSMUSG00000036199,ENSMUSG00000027673,ENSMUSG00000064367,ENSMUSG00000005510	0.0390847
BP	GO:0032981	mitochondrial respiratory chain complex I assembly	ENSMUSG00000064363,ENSMUSG00000030869,ENSMUSG00000036199,ENSMUSG00000027673,ENSMUSG00000064367,ENSMUSG00000005510	0.0390847
BP	GO:0045682	regulation of epidermis development	ENSMUSG00000021108,ENSMUSG00000048001,ENSMUSG00000054252,ENSMUSG00000021835,ENSMUSG00000021127,ENSMUSG00000021978	0.0390847
BP	GO:1903078	positive regulation of protein localization to plasma membrane	ENSMUSG00000024109,ENSMUSG00000079037,ENSMUSG00000020315,ENSMUSG00000040249,ENSMUSG00000032883,ENSMUSG00000036815	0.0390847
BP	GO:0033157	regulation of intracellular protein transport	ENSMUSG00000030417,ENSMUSG00000037706,ENSMUSG00000028964,ENSMUSG00000021835,ENSMUSG00000031451,ENSMUSG00000049313,ENSMUSG00000028333,ENSMUSG00000064215,ENSMUSG00000041417,ENSMUSG00000002688,ENSMUSG00000000303	0.0394106
BP	GO:0008217	regulation of blood pressure	ENSMUSG00000007097,ENSMUSG00000050953,ENSMUSG00000022122,ENSMUSG00000026424,ENSMUSG00000027523,ENSMUSG00000031451,ENSMUSG00000035783,ENSMUSG00000033161,ENSMUSG00000057880,ENSMUSG00000041417,ENSMUSG00000024639,ENSMUSG00000030223,ENSMUSG00000029661	0.0394185
BP	GO:0051216	cartilage development	ENSMUSG00000048001,ENSMUSG00000027523,ENSMUSG00000054252,ENSMUSG00000021835,ENSMUSG00000050965,ENSMUSG00000070436,ENSMUSG00000055435,ENSMUSG00000028565,ENSMUSG00000039004,ENSMUSG00000032440,ENSMUSG00000028763,ENSMUSG00000034135,ENSMUSG00000038648	0.0394185
BP	GO:0045860	positive regulation of protein kinase activity	ENSMUSG00000071866,ENSMUSG00000024109,ENSMUSG00000079037,ENSMUSG00000030744,ENSMUSG00000022892,ENSMUSG00000029648,ENSMUSG00000024935,ENSMUSG00000031451,ENSMUSG00000022607,ENSMUSG00000028519,ENSMUSG00000038453,ENSMUSG00000024620,ENSMUSG00000032740,ENSMUSG00000041936,ENSMUSG00000049583,ENSMUSG00000024924	0.0397187
BP	GO:0014742	positive regulation of muscle hypertrophy	ENSMUSG00000050965,ENSMUSG00000028161,ENSMUSG00000022607,ENSMUSG00000026879,ENSMUSG00000053819	0.0402332
BP	GO:0035640	exploration behavior	ENSMUSG00000002985,ENSMUSG00000007097,ENSMUSG00000015829,ENSMUSG00000028351,ENSMUSG00000057880	0.0402332
BP	GO:0046006	regulation of activated T cell proliferation	ENSMUSG00000079037,ENSMUSG00000030744,ENSMUSG00000039323,ENSMUSG00000028161,ENSMUSG00000024978	0.0402332
BP	GO:0071496	cellular response to external stimulus	ENSMUSG00000007097,ENSMUSG00000005089,ENSMUSG00000026473,ENSMUSG00000021108,ENSMUSG00000024985,ENSMUSG00000042462,ENSMUSG00000039952,ENSMUSG00000031451,ENSMUSG00000021750,ENSMUSG00000033161,ENSMUSG00000028645,ENSMUSG00000027962,ENSMUSG00000032009,ENSMUSG00000039004,ENSMUSG00000002688,ENSMUSG00000010663,ENSMUSG00000044167	0.0405055
BP	GO:0048839	inner ear development	ENSMUSG00000004207,ENSMUSG00000048001,ENSMUSG00000017631,ENSMUSG00000054252,ENSMUSG00000021835,ENSMUSG00000063142,ENSMUSG00000055435,ENSMUSG00000028333,ENSMUSG00000021508,ENSMUSG00000030761,ENSMUSG00000079592,ENSMUSG00000030849,ENSMUSG00000000303	0.0405055
BP	GO:0007269	neurotransmitter secretion	ENSMUSG00000024211,ENSMUSG00000024109,ENSMUSG00000055254,ENSMUSG00000032482,ENSMUSG00000068923,ENSMUSG00000063887,ENSMUSG00000028542,ENSMUSG00000050965,ENSMUSG00000021071,ENSMUSG00000038486,ENSMUSG00000029467	0.0405055
BP	GO:0099643	signal release from synapse	ENSMUSG00000024211,ENSMUSG00000024109,ENSMUSG00000055254,ENSMUSG00000032482,ENSMUSG00000068923,ENSMUSG00000063887,ENSMUSG00000028542,ENSMUSG00000050965,ENSMUSG00000021071,ENSMUSG00000038486,ENSMUSG00000029467	0.0405055
BP	GO:0030323	respiratory tube development	ENSMUSG00000074129,ENSMUSG00000034227,ENSMUSG00000024140,ENSMUSG00000039952,ENSMUSG00000026185,ENSMUSG00000054252,ENSMUSG00000021835,ENSMUSG00000024620,ENSMUSG00000032359,ENSMUSG00000032440,ENSMUSG00000030849,ENSMUSG00000032231,ENSMUSG00000020422,ENSMUSG00000027737	0.0405337
BP	GO:0032388	positive regulation of intracellular transport	ENSMUSG00000030417,ENSMUSG00000037706,ENSMUSG00000035805,ENSMUSG00000031451,ENSMUSG00000049313,ENSMUSG00000028333,ENSMUSG00000041417,ENSMUSG00000002688,ENSMUSG00000032231,ENSMUSG00000000303	0.0405337
BP	GO:0032413	negative regulation of ion transmembrane transporter activity	ENSMUSG00000036438,ENSMUSG00000028542,ENSMUSG00000050965,ENSMUSG00000069601,ENSMUSG00000041936,ENSMUSG00000053819	0.0413253
BP	GO:0002679	respiratory burst involved in defense response	ENSMUSG00000040952,ENSMUSG00000005161,ENSMUSG00000016024	0.0413253
BP	GO:0010172	embryonic body morphogenesis	ENSMUSG00000039952,ENSMUSG00000048537,ENSMUSG00000011658	0.0413253
BP	GO:0014733	regulation of skeletal muscle adaptation	ENSMUSG00000026185,ENSMUSG00000028161,ENSMUSG00000029467	0.0413253
BP	GO:0034350	regulation of glial cell apoptotic process	ENSMUSG00000021108,ENSMUSG00000031451,ENSMUSG00000050965	0.0413253
BP	GO:0099151	regulation of postsynaptic density assembly	ENSMUSG00000024109,ENSMUSG00000022514,ENSMUSG00000028399	0.0413253
BP	GO:0099550	trans-synaptic signaling, modulating synaptic transmission	ENSMUSG00000024109,ENSMUSG00000055254,ENSMUSG00000049583	0.0413253
BP	GO:0170043	non-proteinogenic amino acid biosynthetic process	ENSMUSG00000005360,ENSMUSG00000028964,ENSMUSG00000057880	0.0413253
BP	GO:0006120	mitochondrial electron transport, NADH to ubiquinone	ENSMUSG00000064363,ENSMUSG00000028964,ENSMUSG00000064367,ENSMUSG00000005510	0.0416296
BP	GO:0048634	regulation of muscle organ development	ENSMUSG00000050953,ENSMUSG00000015149,ENSMUSG00000004698,ENSMUSG00000021835	0.0416296
BP	GO:1900027	regulation of ruffle assembly	ENSMUSG00000032702,ENSMUSG00000063887,ENSMUSG00000057315,ENSMUSG00000015766	0.0416296
BP	GO:1902473	regulation of protein localization to synapse	ENSMUSG00000027692,ENSMUSG00000063887,ENSMUSG00000039952,ENSMUSG00000031302	0.0416296
BP	GO:1904064	positive regulation of cation transmembrane transport	ENSMUSG00000031425,ENSMUSG00000036570,ENSMUSG00000041329,ENSMUSG00000036438,ENSMUSG00000057914,ENSMUSG00000021835,ENSMUSG00000015202,ENSMUSG00000043448,ENSMUSG00000028161,ENSMUSG00000059970	0.0416296
BP	GO:0044331	cell-cell adhesion mediated by cadherin	ENSMUSG00000040420,ENSMUSG00000039004,ENSMUSG00000031673,ENSMUSG00000030516,ENSMUSG00000000303	0.042942
BP	GO:0010563	negative regulation of phosphorus metabolic process	ENSMUSG00000071866,ENSMUSG00000002985,ENSMUSG00000028517,ENSMUSG00000015149,ENSMUSG00000079037,ENSMUSG00000021451,ENSMUSG00000021108,ENSMUSG00000053141,ENSMUSG00000028964,ENSMUSG00000015202,ENSMUSG00000050965,ENSMUSG00000021699,ENSMUSG00000037754,ENSMUSG00000038453,ENSMUSG00000036155,ENSMUSG00000025314,ENSMUSG00000007656,ENSMUSG00000024639,ENSMUSG00000031808,ENSMUSG00000030223	0.0431796
BP	GO:0045936	negative regulation of phosphate metabolic process	ENSMUSG00000071866,ENSMUSG00000002985,ENSMUSG00000028517,ENSMUSG00000015149,ENSMUSG00000079037,ENSMUSG00000021451,ENSMUSG00000021108,ENSMUSG00000053141,ENSMUSG00000028964,ENSMUSG00000015202,ENSMUSG00000050965,ENSMUSG00000021699,ENSMUSG00000037754,ENSMUSG00000038453,ENSMUSG00000036155,ENSMUSG00000025314,ENSMUSG00000007656,ENSMUSG00000024639,ENSMUSG00000031808,ENSMUSG00000030223	0.0431796
BP	GO:0099111	microtubule-based transport	ENSMUSG00000055553,ENSMUSG00000024411,ENSMUSG00000022892,ENSMUSG00000063077,ENSMUSG00000026131,ENSMUSG00000072663,ENSMUSG00000035394,ENSMUSG00000069601,ENSMUSG00000044948,ENSMUSG00000024033,ENSMUSG00000053153,ENSMUSG00000052572,ENSMUSG00000011658	0.0437839
BP	GO:0061041	regulation of wound healing	ENSMUSG00000002985,ENSMUSG00000005161,ENSMUSG00000032702,ENSMUSG00000022607,ENSMUSG00000052920,ENSMUSG00000054863,ENSMUSG00000024486,ENSMUSG00000032231,ENSMUSG00000017344	0.0443354
BP	GO:0014743	regulation of muscle hypertrophy	ENSMUSG00000026185,ENSMUSG00000050965,ENSMUSG00000028161,ENSMUSG00000022607,ENSMUSG00000026879,ENSMUSG00000044167,ENSMUSG00000053819	0.0452418
BP	GO:0021537	telencephalon development	ENSMUSG00000007097,ENSMUSG00000005089,ENSMUSG00000004892,ENSMUSG00000055254,ENSMUSG00000015829,ENSMUSG00000041329,ENSMUSG00000048001,ENSMUSG00000032036,ENSMUSG00000021835,ENSMUSG00000028519,ENSMUSG00000044033,ENSMUSG00000062209,ENSMUSG00000032846,ENSMUSG00000052516,ENSMUSG00000027737	0.0456605
BP	GO:0048259	regulation of receptor-mediated endocytosis	ENSMUSG00000022037,ENSMUSG00000015149,ENSMUSG00000022892,ENSMUSG00000068923,ENSMUSG00000032554,ENSMUSG00000050965,ENSMUSG00000027087,ENSMUSG00000032231,ENSMUSG00000017344	0.046053
BP	GO:0060078	regulation of postsynaptic membrane potential	ENSMUSG00000024109,ENSMUSG00000022892,ENSMUSG00000063887,ENSMUSG00000034275,ENSMUSG00000028161,ENSMUSG00000057880,ENSMUSG00000024462,ENSMUSG00000031302,ENSMUSG00000022790	0.046053
BP	GO:0000470	maturation of LSU-rRNA	ENSMUSG00000062997,ENSMUSG00000037805,ENSMUSG00000063480,ENSMUSG00000001056	0.046053
BP	GO:0003071	renal system process involved in regulation of systemic arterial blood pressure	ENSMUSG00000050953,ENSMUSG00000022122,ENSMUSG00000031451,ENSMUSG00000030223	0.046053
BP	GO:0031664	regulation of lipopolysaccharide-mediated signaling pathway	ENSMUSG00000030921,ENSMUSG00000005161,ENSMUSG00000050965,ENSMUSG00000039004	0.046053
BP	GO:0045932	negative regulation of muscle contraction	ENSMUSG00000007097,ENSMUSG00000063142,ENSMUSG00000035954,ENSMUSG00000052920	0.046053
BP	GO:0060004	reflex	ENSMUSG00000050953,ENSMUSG00000024935,ENSMUSG00000063142,ENSMUSG00000019865	0.046053
BP	GO:0060252	positive regulation of glial cell proliferation	ENSMUSG00000021108,ENSMUSG00000029648,ENSMUSG00000022607,ENSMUSG00000040010	0.046053
BP	GO:0010543	regulation of platelet activation	ENSMUSG00000002985,ENSMUSG00000050965,ENSMUSG00000025314,ENSMUSG00000052920,ENSMUSG00000024639	0.0460619
BP	GO:0006414	translational elongation	ENSMUSG00000025508,ENSMUSG00000034994,ENSMUSG00000055762,ENSMUSG00000038774,ENSMUSG00000035093,ENSMUSG00000049583	0.0460619
BP	GO:0046034	ATP metabolic process	ENSMUSG00000057666,ENSMUSG00000007097,ENSMUSG00000064363,ENSMUSG00000060961,ENSMUSG00000009863,ENSMUSG00000022892,ENSMUSG00000030869,ENSMUSG00000036199,ENSMUSG00000005686,ENSMUSG00000027673,ENSMUSG00000064367,ENSMUSG00000000171,ENSMUSG00000005510	0.0460661
BP	GO:0002573	myeloid leukocyte differentiation	ENSMUSG00000037706,ENSMUSG00000027858,ENSMUSG00000037601,ENSMUSG00000020857,ENSMUSG00000022892,ENSMUSG00000027523,ENSMUSG00000054252,ENSMUSG00000021835,ENSMUSG00000032554,ENSMUSG00000050965,ENSMUSG00000028161,ENSMUSG00000021127,ENSMUSG00000026288,ENSMUSG00000041417,ENSMUSG00000032440	0.0463226
BP	GO:0097120	receptor localization to synapse	ENSMUSG00000024109,ENSMUSG00000027692,ENSMUSG00000063887,ENSMUSG00000039952,ENSMUSG00000062209,ENSMUSG00000052572,ENSMUSG00000039953	0.0472001
BP	GO:0043502	regulation of muscle adaptation	ENSMUSG00000026185,ENSMUSG00000050965,ENSMUSG00000028161,ENSMUSG00000022607,ENSMUSG00000029467,ENSMUSG00000026879,ENSMUSG00000044167,ENSMUSG00000053819	0.0472515
BP	GO:0001894	tissue homeostasis	ENSMUSG00000041607,ENSMUSG00000023175,ENSMUSG00000041329,ENSMUSG00000024935,ENSMUSG00000027523,ENSMUSG00000045092,ENSMUSG00000032554,ENSMUSG00000050965,ENSMUSG00000027087,ENSMUSG00000026288,ENSMUSG00000024620,ENSMUSG00000030894,ENSMUSG00000022265,ENSMUSG00000030516,ENSMUSG00000020422	0.0472515
BP	GO:0060249	anatomical structure homeostasis	ENSMUSG00000041607,ENSMUSG00000023175,ENSMUSG00000041329,ENSMUSG00000024935,ENSMUSG00000027523,ENSMUSG00000045092,ENSMUSG00000032554,ENSMUSG00000050965,ENSMUSG00000027087,ENSMUSG00000026288,ENSMUSG00000024620,ENSMUSG00000030894,ENSMUSG00000022265,ENSMUSG00000030516,ENSMUSG00000020422	0.0472515
BP	GO:0110053	regulation of actin filament organization	ENSMUSG00000028832,ENSMUSG00000050953,ENSMUSG00000032702,ENSMUSG00000037926,ENSMUSG00000026109,ENSMUSG00000020315,ENSMUSG00000045092,ENSMUSG00000037736,ENSMUSG00000022231,ENSMUSG00000057738,ENSMUSG00000032740,ENSMUSG00000041417,ENSMUSG00000015766,ENSMUSG00000026879,ENSMUSG00000030516	0.0472515
BP	GO:0018958	phenol-containing compound metabolic process	ENSMUSG00000030235,ENSMUSG00000024140,ENSMUSG00000033965,ENSMUSG00000028964,ENSMUSG00000039007,ENSMUSG00000024935,ENSMUSG00000057880,ENSMUSG00000030905,ENSMUSG00000027737	0.0472515
BP	GO:0001977	renal system process involved in regulation of blood volume	ENSMUSG00000050953,ENSMUSG00000031451,ENSMUSG00000030223	0.0472515
BP	GO:0008212	mineralocorticoid metabolic process	ENSMUSG00000022122,ENSMUSG00000063142,ENSMUSG00000039004	0.0472515
BP	GO:0031650	regulation of heat generation	ENSMUSG00000022122,ENSMUSG00000057880,ENSMUSG00000031808	0.0472515
BP	GO:0045605	negative regulation of epidermal cell differentiation	ENSMUSG00000048001,ENSMUSG00000054252,ENSMUSG00000021978	0.0472515
BP	GO:0045683	negative regulation of epidermis development	ENSMUSG00000048001,ENSMUSG00000054252,ENSMUSG00000021978	0.0472515
BP	GO:0045760	positive regulation of action potential	ENSMUSG00000069601,ENSMUSG00000038260,ENSMUSG00000053519	0.0472515
BP	GO:0048681	negative regulation of axon regeneration	ENSMUSG00000015829,ENSMUSG00000032340,ENSMUSG00000030657	0.0472515
BP	GO:1903671	negative regulation of sprouting angiogenesis	ENSMUSG00000019647,ENSMUSG00000029648,ENSMUSG00000001036	0.0472515
BP	GO:1905664	regulation of calcium ion import across plasma membrane	ENSMUSG00000079037,ENSMUSG00000019843,ENSMUSG00000028161	0.0472515
BP	GO:0043583	ear development	ENSMUSG00000004207,ENSMUSG00000048001,ENSMUSG00000017631,ENSMUSG00000054252,ENSMUSG00000021835,ENSMUSG00000063142,ENSMUSG00000055435,ENSMUSG00000028333,ENSMUSG00000021508,ENSMUSG00000030761,ENSMUSG00000003534,ENSMUSG00000079592,ENSMUSG00000030849,ENSMUSG00000000303	0.0477952
BP	GO:1905517	macrophage migration	ENSMUSG00000074129,ENSMUSG00000022122,ENSMUSG00000037706,ENSMUSG00000017631,ENSMUSG00000022607,ENSMUSG00000025314	0.04824
BP	GO:0099601	regulation of neurotransmitter receptor activity	ENSMUSG00000024109,ENSMUSG00000022892,ENSMUSG00000063887,ENSMUSG00000028542,ENSMUSG00000031302	0.0487706
BP	GO:1990573	potassium ion import across plasma membrane	ENSMUSG00000007097,ENSMUSG00000044708,ENSMUSG00000041329,ENSMUSG00000033161,ENSMUSG00000051497	0.0487706
BP	GO:0099072	regulation of postsynaptic membrane neurotransmitter receptor levels	ENSMUSG00000015149,ENSMUSG00000027692,ENSMUSG00000040265,ENSMUSG00000039952,ENSMUSG00000022240,ENSMUSG00000062209,ENSMUSG00000052572,ENSMUSG00000015766,ENSMUSG00000039953	0.0487706
BP	GO:1902414	protein localization to cell junction	ENSMUSG00000024109,ENSMUSG00000027692,ENSMUSG00000063887,ENSMUSG00000039952,ENSMUSG00000062209,ENSMUSG00000052572,ENSMUSG00000031302,ENSMUSG00000039953,ENSMUSG00000030516	0.0487706
BP	GO:0090316	positive regulation of intracellular protein transport	ENSMUSG00000030417,ENSMUSG00000037706,ENSMUSG00000031451,ENSMUSG00000049313,ENSMUSG00000028333,ENSMUSG00000041417,ENSMUSG00000002688,ENSMUSG00000000303	0.0487706
BP	GO:0009749	response to glucose	ENSMUSG00000026473,ENSMUSG00000024411,ENSMUSG00000024985,ENSMUSG00000031451,ENSMUSG00000034908,ENSMUSG00000040249,ENSMUSG00000028161,ENSMUSG00000027962,ENSMUSG00000038260,ENSMUSG00000024978,ENSMUSG00000022338,ENSMUSG00000021978	0.0491739
BP	GO:0045766	positive regulation of angiogenesis	ENSMUSG00000029648,ENSMUSG00000036949,ENSMUSG00000050965,ENSMUSG00000054364,ENSMUSG00000022231,ENSMUSG00000022255,ENSMUSG00000028128,ENSMUSG00000032359,ENSMUSG00000002688,ENSMUSG00000032440,ENSMUSG00000030516	0.0496302
BP	GO:0002026	regulation of the force of heart contraction	ENSMUSG00000007097,ENSMUSG00000050965,ENSMUSG00000033161,ENSMUSG00000029467	0.0497328
BP	GO:0086010	membrane depolarization during action potential	ENSMUSG00000057914,ENSMUSG00000069601,ENSMUSG00000038260,ENSMUSG00000023033	0.0497328
