# Supplementary material for: Impaired Complex I dysregulates neural/glial precursors and corpus callosum development revealing postnatal defects in Leigh syndrome mice
Source: EMBO Mol Med. 2025 Dec 22;18(2):677–701. doi: 10.1038/s44321-025-00367-4 (PMC12905379; doi:10.1038/s44321-025-00367-4)
Supplement: Supplementary file 10 — Source data Fig. 5 [file 44321_2025_367_MOESM10_ESM.zip › Figure 5/Figure 5E/Upstream and Downstream regulators.xlsx]

## Sheet: Sheet0
Upstream Regulator	Molecule Type	Predicted Activation State	Activation z-score
TCF7L2	transcription regulator	Inhibited	-5.936
SOX2	transcription regulator	Inhibited	-4.985
AR	ligand-dependent nuclear receptor	Inhibited	-4.533
CTNNB1	transcription regulator	Inhibited	-4.251
NRG1	growth factor	Inhibited	-3.663
VEGF (family)	group	Inhibited	-3.648
ESR1	ligand-dependent nuclear receptor	Inhibited	-3.623
cyclic AMP	chemical - endogenous mammalian	Inhibited	-3.617
MYOD1	transcription regulator	Inhibited	-3.595
NPM1	transcription regulator	Inhibited	-3.571
PSMB11	peptidase	Activated	2.704
butyric acid	chemical - endogenous mammalian	Activated	2.786
IKZF1	transcription regulator	Activated	2.793
LPCAT3	enzyme	Activated	2.828
STK11	kinase	Activated	2.851
GRIN3A	ion channel	Activated	3.051
MYCN	transcription regulator	Activated	3.281
MLXIPL	transcription regulator	Activated	3.557
SPEN	transcription regulator	Activated	3.742
NTRK1	kinase	Activated	4.536
