# Supplementary material for: Impaired Complex I dysregulates neural/glial precursors and corpus callosum development revealing postnatal defects in Leigh syndrome mice
Source: EMBO Mol Med. 2025 Dec 22;18(2):677–701. doi: 10.1038/s44321-025-00367-4 (PMC12905379; doi:10.1038/s44321-025-00367-4)
Supplement: Supplementary file 11 — Source data Fig. 6 [file 44321_2025_367_MOESM11_ESM.zip]

Archive with 17 entries (12 files):
- Figure 6/Figure 6B/
- Figure 6/Figure 6B/NDUFS4 KO_P14_Composite.tif
- Figure 6/Figure 6B/NDUFS4 KO_P14_DAPI.tif
- Figure 6/Figure 6B/NDUFS4 KO_P14_MASH1.tif
- Figure 6/Figure 6B/NDUFS4 KO_P14_Nkx.tif
- Figure 6/Figure 6B/WT_P14_DAPI.tif
- Figure 6/Figure 6B/WT_P14_MASH1.tif
- Figure 6/Figure 6B/WT_P14_MASH1_Nkx_Composite.tif
- Figure 6/Figure 6B/WT_P14_Nkx.tif
- Figure 6/Figure 6C/
- Figure 6/Figure 6C/MASH1+.xlsx
- Figure 6/Figure 6D/
- Figure 6/Figure 6D/MASH1+ Nkx2.1+.xlsx
- Figure 6/Figure 6E/
- Figure 6/Figure 6E/NKX.2.1+.xlsx
- Figure 6/Figure 6F/
- Figure 6/Figure 6F/MASH1+ Nkx2.1+_NKX2.1.xlsx
