# Supplementary material for: Impaired Complex I dysregulates neural/glial precursors and corpus callosum development revealing postnatal defects in Leigh syndrome mice
Source: EMBO Mol Med. 2025 Dec 22;18(2):677–701. doi: 10.1038/s44321-025-00367-4 (PMC12905379; doi:10.1038/s44321-025-00367-4)
Supplement: Supplementary file 11 — Source data Fig. 6 [file 44321_2025_367_MOESM11_ESM.zip › Figure 6/Figure 6F/MASH1+ Nkx2.1+_NKX2.1.xlsx]

## Sheet: Sheet1
Mouse ID	mouse no.	Nkx2.1	MASH1+ & Nkx2.1+	area (um2)	no. steps	interval(um)	volume (um3)	# only Nkx2.1/ (10^6 um3)	#D+/(10^6 um3)	Total Nkx2.1	D+/Total Nkx2.1
6118_3 WT	mouse A_LV3_001	27	9	21823.5	31	1	676529	52.295	32.7249	85.0199	0.384909
	mouse A_LV3_002	35	18	36285.3	31	1	1.12485e+06
	mouse A_LV3_003	27	23	28574.9	31	1	885821
	mouse A_LV13_004	24	25	24740.1	31	1	766943
	mouse A_LV13_005	38	26	15190.8	31	1	470916
	mouse A_LV13_006	37	38	22725.1	31	1	704478
	mouse A_LV13_007	52	25	30085.2	31	1	932643
	mouse A_LV13_008	17	3	17060.4	31	1	528873
	mouse A_LV23_009	73	35	39833.2	31	1	1.23483e+06
	mouse A_LV23_010	34	22	14883.5	31	1	461388
	mouse A_LV23_011	35	25	11060.7	31	1	342882
	mouse A_LV23_012	26	19	13157.8	31	1	407891
	mouse A_LV23_013	12	14	12583.4	31	1	390087
	mouse A_LV23_014	16	29	12225.4	31	1	378987
	mouse A_LV33_015	45	31	32541.8	31	1	1.0088e+06
	mouse A_LV33_016	25	22	13446.6	31	1	416844
	mouse A_LV33_017	34	12	13265.3	31	1	411223
	mouse A_LV33_018	18	5	9489.39	31	1	294171
	mouse A_LV33_019	21	16	11197.6	31	1	347126
	mouse A_LV33_020	32	29	18177.9	31	1	563515
	mouse A_LV33_021	40	22	24630.7	31	1	763551
	mouse A_LV43_022	41	17	29683.9	31	1	920202
	mouse A_LV43_023	36	13	11610.4	31	1	359923
	mouse A_LV43_024	23	7	11518.1	31	1	357061
	mouse A_LV43_025	17	2	8183.61	31	1	253692
	mouse A_LV43_026	18	5	8768.96	31	1	271838
	mouse A_LV43_027	4	13	5052.28	31	1	156621
6118_6 WT	mouse C_LV7_001	43	23	21814.7	31	1	676257	34.5247	18.7237	53.2484	0.35163
	mouse C_LV7_002	2	14	24023.1	31	1	744717
	mouse C_LV7_003	31	33	22339.5	31	1	692525
	mouse C_LV7_004	34	31	23598.7	31	1	731559
	mouse C_LV17_005	17	11	21241.7	31	1	658494
	mouse C_LV17_006	32	12	25044.3	31	1	776372
	mouse C_LV17_007	6	6	16790.3	31	1	520501
	mouse C_LV17_008	23	6	23574.2	31	1	730801
	mouse C_LV27_009	32	2	21438.5	31	1	664594
	mouse C_LV27_010	17	0	8233.63	31	1	255243
	mouse C_LV27_011	13	6	7524.69	31	1	233265
	mouse C_LV27_012	11	0	13009	31	1	403278
	mouse C_LV27_013	15	1	13650.3	31	1	423160
	mouse C_LV37_014	12	4	19846.6	31	1	615243
	mouse C_LV37_015	13	7	10134.7	31	1	314176
	mouse C_LV37_016	7	11	12425.5	31	1	385190
	mouse C_LV37_017	14	8	10755	31	1	333405
	mouse C_LV37_018	5	8	9278.11	31	1	287622
	mouse C_LV47_019	23	3	23659.3	31	1	733438
	mouse C_LV47_020	14	2	5892.45	31	1	182666
	mouse C_LV47_021	4	9	7780.86	31	1	241207
	mouse C_LV47_022	10	8	11128.3	31	1	344977
6118_5 WT	mouse D_LV3_001	33	32	33539.4	31	1	1.03972e+06	30.9534	34.8325	65.7859	0.529483
	mouse D_LV3_002	38	25	38167.4	31	1	1.18319e+06
	mouse D_LV3_003	23	12	34461.5	31	1	1.06831e+06
	mouse D_LV13_004	37	22	21433.9	31	1	664451
	mouse D_LV13_005	24	53	42258.5	31	1	1.31001e+06
	mouse D_LV13_006	17	32	12409.4	31	1	384693
	mouse D_LV13_007	11	12	12276.5	31	1	380571
	mouse D_LV13_008	16	23	18021	31	1	558651
	mouse D_LV23_009	23	32	30722.9	31	1	952411
	mouse D_LV23_010	22	19	11901.7	31	1	368954
	mouse D_LV23_011	7	19	13247.8	31	1	410681
	mouse D_LV33_012	13	20	19829.2	31	1	614704
	mouse D_LV33_013	21	12	9420.06	31	1	292022
	mouse D_LV33_014	10	13	11302.5	31	1	350377
	mouse D_LV33_015	15	14	8972.7	31	1	278154
	mouse D_LV33_016	24	16	14545.3	31	1	450906
	mouse D_LV43_017	24	37	23651.1	31	1	733184
	mouse D_LV43_018	12	15	15693.8	31	1	486508
	mouse D_LV43_019	6	11	10558.7	31	1	327319
	mouse D_LV43_020	9	13	13837.7	31	1	428967
	mouse D_LV43_021	6	8	11229.4	31	1	348111
6192_4 WT	mouse E_LV6_001	27	7	18398.4	31	1	570349	29.8853	16.6029	46.4883	0.357143
	mouse E_LV6_002	19	12	25991.6	31	1	805740
	mouse E_LV6_003	11	9	23051.9	31	1	714610
	mouse E_LV6_004	11	22	20589.8	31	1	638283
	mouse E_LV16_005	1	3	28215.8	31	1	874688
	mouse E_LV16_006	24	14	13193.2	31	1	408990
	mouse E_LV16_007	11	5	12077	31	1	374387
	mouse E_LV16_008	13	11	15232.8	31	1	472218
	mouse E_LV26_009	9	0	12561.2	31	1	389398
	mouse E_LV26_011	12	7	7832.81	31	1	242817
	mouse E_LV26_012	18	1	11687.3	31	1	362306
	mouse E_LV36_013	20	8	25981.9	31	1	805437
	mouse E_LV36_014	26	14	10704.2	31	1	331830
	mouse E_LV36_015	14	7	7631.58	31	1	236579
4641_5_WT	mouse-Z-LV13_001	18	5	29127	31	1	902938	29.6854	18.8907	48.5761	0.388889
	mouse-Z-LV13_002	28	18	43050	31	1	1.33455e+06
	mouse-Z-LV13_003	36	31	29450.8	31	1	912973
	mouse-Z-LV13_004	24	18	21599.9	31	1	669597
	mouse-Z-LV13_005	20	13	24852.7	31	1	770432
	mouse-Z-LV23_001	18	17	30596.9	31	1	948504
	mouse-Z-LV23_002	16	7	9189.21	31	1	284866
	mouse-Z-LV23_003	9	3	8265.87	31	1	256242
	mouse-Z-LV23_004	21	10	10643.2	31	1	329940
	mouse-Z-LV33_001	12	6	11972.8	31	1	371158
	mouse-Z-LV33_002	4	2	7364.06	31	1	228286
	mouse-Z-LV33_003	5	4	6548.82	31	1	203013
	mouse-Z-LV33_004	10	4	6544.76	31	1	202888
	mouse-Z-LV33_005	15	10	10500.8	31	1	325524
	mouse-Z-LV43_001	11	7	18706.8	31	1	579910
	mouse-Z-LV43_002	4	5	6447.14	31	1	199861
	mouse-Z-LV43_003	8	5	5911.83	31	1	183267
	mouse-Z-LV43_004	5	3	6107.07	31	1	189319
4630_2_NDUFS4 KO	mouse F_LV4_001	10	0	16582.7	31	1	514065	6.45173	7.95993	14.4117	0.552326
	mouse F_LV4_002	2	12	26714.4	31	1	828145
	mouse F_LV4_003	3	4	32698.3	31	1	1.01365e+06
	mouse F_LV4_004	1	2	26662.5	31	1	826537
	mouse F_LV4_005	3	8	22260	31	1	690059
	mouse F_LV4_006	11	9	43381.6	31	1	1.34483e+06
	mouse F_LV14_001	4	5	23996.6	31	1	743894
	mouse F_LV14_002	4	4	23465.3	31	1	727425
	mouse F_LV14_003	3	8	19328.1	31	1	599172
	mouse F_LV14_004	3	1	17905.6	31	1	555074
	mouse F_LV24_001	0	2	17531.6	31	1	543481
	mouse F_LV24_002	3	4	28758.4	31	1	891511
	mouse F_LV24_003	0	13	8393.44	31	1	260197
	mouse F_LV24_004	5	7	6935.48	31	1	215000
	mouse F_LV24_005	4	4	11411.1	31	1	353745
	mouse F_LV24_006	10	2	12322.8	31	1	382008
	mouse F_LV44_001	2	3	19391	31	1	601121
	mouse F_LV44_002	3	2	10245.9	31	1	317624
	mouse F_LV44_003	2	2	7957.08	31	1	246670
	mouse F_LV44_004	4	3	9050.91	31	1	280578
3552_7_NDUFS4 KO	mouse G_LV3_001	0	2	18571.6	31	1	575719	9.18767	20.1089	29.2965	0.686391
	mouse G_LV3_002	2	9	24569.9	31	1	761666
	mouse G_LV3_003	3	9	40912.4	31	1	1.26828e+06
	mouse G_LV3_004	14	11	36824.9	31	1	1.14157e+06
	mouse G_LV3_005	2	3	12797.8	31	1	396732
	mouse G_LV13_006	4	12	16927	31	1	524736
	mouse G_LV13_007	4	18	13473.7	31	1	417685
	mouse G_LV13_008	6	3	8429.26	31	1	261307
	mouse G_LV13_009	2	7	13567.4	31	1	420589
	mouse G_LV13_010	6	17	12773.7	31	1	395984
	mouse G_LV23_001	3	11	13652	31	1	423211
	mouse G_LV23_002	3	0	9055.35	31	1	280716
	mouse G_LV23_003	2	6	8346.12	31	1	258730
	mouse G_LV23_004	0	7	4832.8	31	1	149817
	mouse G_LV23_005	1	4	7498.04	31	1	232439
	mouse G_LV23_006	6	6	17063.2	31	1	528960
	mouse G_LV23_007	10	0	20368.7	31	1	631428
	mouse G_LV33_001	10	13	21240.1	31	1	658443
	mouse G_LV33_002	1	12	8587.91	31	1	266225
	mouse G_LV33_003	2	6	8691.13	31	1	269425
	mouse G_LV33_004	7	15	6942.63	31	1	215222
	mouse G_LV33_005	7	8	6336.62	31	1	196435
	mouse G_LV43_001	4	21	23582.2	31	1	731047
	mouse G_LV43_002	2	17	10381.4	31	1	321824
	mouse G_LV43_003	5	15	6742.27	31	1	209010
3552_3_NDUFS4 KO	mouse H_LV3_001	5	8	27713	31	1	859102	22.6036	13.3385	35.9422	0.371111
	mouse H_LV3_002	45	36	36613.6	31	1	1.13502e+06
	mouse H_LV3_003	33	0	40930	31	1	1.26883e+06
	mouse H_LV3_004	12	0	17010.2	31	1	527317
	mouse H_LV13_001	12	13	18931.8	31	1	586887
	mouse H_LV13_002	9	15	22994.5	31	1	712829
	mouse H_LV13_003	12	0	25523.6	31	1	791231
	mouse H_LV13_004	6	3	14048.4	31	1	435502
	mouse H_LV13_005	17	2	18977.3	31	1	588297
	mouse H_LV23_001	22	17	24012.7	31	1	744394
	mouse H_LV23_002	3	1	9717.36	31	1	301238
	mouse H_LV23_003	6	2	9755.5	31	1	302421
	mouse H_LV23_004	14	0	13527.7	31	1	419359
	mouse H_LV23_005	4	0	16391	31	1	508120
	mouse H_LV23_006	4	1	9713.21	31	1	301110
	mouse H_LV33_001	13	31	22574.4	31	1	699805
	mouse H_LV33_002	5	18	9743.24	31	1	302041
	mouse H_LV33_003	5	0	6456.36	31	1	200147
	mouse H_LV33_004	11	1	7191.85	31	1	222947
	mouse H_LV33_005	13	3	6837.38	31	1	211959
	mouse H_LV43_001	4	3	23939.6	31	1	742128
	mouse H_LV43_002	4	8	7397.04	31	1	229308
	mouse H_LV43_003	7	0	6090.11	31	1	188793
	mouse H_LV43_004	17	5	7784.34	31	1	241315
3937_4_NDUFS4 KO	mouse I_LV6_001	1	5	15893.4	31	1	492696	13.1299	13.5947	26.7247	0.508696
	mouse I_LV6_002	5	8	12186.7	31	1	377787
	mouse I_LV6_003	3	12	19390	31	1	601091
	mouse I_LV6_004	3	0	22478.2	31	1	696824
	mouse I_LV16_001	10	4	24579.3	31	1	761959
	mouse I_LV16_002	6	10	19264.1	31	1	597187
	mouse I_LV16_003	1	1	7191.17	31	1	222926
	mouse I_LV16_004	2	3	6886.43	31	1	213479
	mouse I_LV16_005	8	5	11877.1	31	1	368190
	mouse I_LV26_001	2	14	29867.9	31	1	925905
	mouse I_LV26_002	4	0	8645.84	31	1	268021
	mouse I_LV26_003	1	2	6099.95	31	1	189099
	mouse I_LV26_004	4	1	7854.25	31	1	243482
	mouse I_LV36_001	4	6	18654.4	31	1	578287
	mouse I_LV36_002	3	10	7875.1	31	1	244128
	mouse I_LV36_003	3	10	5475.79	31	1	169750
	mouse I_LV36_004	4	1	10367.3	31	1	321386
	mouse I_LV36_005	7	5	7866.61	31	1	243865
	mouse I_LV36_006	22	4	8193.08	31	1	253985
	mouse I_LV46_001	5	0	9031.79	31	1	279986
	mouse I_LV46_002	8	9	8035.39	31	1	249097
	mouse I_LV46_003	6	5	6329.09	31	1	196202
	mouse I_LV46_004	1	2	3579.07	31	1	110951
4641_7_NDUFS4 KO	mouse J_LV3_001	4	2	9985.8	31	1	309560	19.6675	14.9924	34.6599	0.432558
	mouse J_LV3_002	14	19	16721	31	1	518352
	mouse J_LV13_001	10	4	13018.9	31	1	403587
	mouse J_LV13_002	13	5	33578.1	31	1	1.04092e+06
	mouse J_LV13_003	17	8	16121.2	31	1	499757
	mouse J_LV13_004	7	14	9724.7	31	1	301466
	mouse J_LV13_005	7	6	13093.7	31	1	405904
	mouse J_LV23_001	6	7	8325.27	31	1	258083
	mouse J_LV23_002	4	2	10342.7	31	1	320623
	mouse J_LV23_003	5	1	8564.83	31	1	265510
	mouse J_LV23_004	9	8	11729.4	31	1	363611
	mouse J_LV33_001	7	2	17965	31	1	556915
	mouse J_LV33_002	6	2	8936.2	31	1	277022
	mouse J_LV33_003	2	8	6680.28	31	1	207089
	mouse J_LV33_004	9	0	8052.48	31	1	249627
	mouse J_LV33_005	2	5	7261.76	31	1	225115
