# Supplementary material for: Impaired Complex I dysregulates neural/glial precursors and corpus callosum development revealing postnatal defects in Leigh syndrome mice
Source: EMBO Mol Med. 2025 Dec 22;18(2):677–701. doi: 10.1038/s44321-025-00367-4 (PMC12905379; doi:10.1038/s44321-025-00367-4)
Supplement: Supplementary file 12 — Source data Fig. 7 [file 44321_2025_367_MOESM12_ESM.zip]

Archive with 55 entries (38 files):
- Figure 7_New/Figure 7A/
- Figure 7_New/Figure 7A/._Normalized mantle thickness.xlsx
- Figure 7_New/Figure 7A/Normalized mantle thickness.xlsx
- Figure 7_New/Figure 7B/
- Figure 7_New/Figure 7B/._Normalized striatum width.xlsx
- Figure 7_New/Figure 7B/Normalized striatum width.xlsx
- Figure 7_New/Figure 7C/
- Figure 7_New/Figure 7C/._SVZ volume.xlsx
- Figure 7_New/Figure 7C/SVZ volume.xlsx
- Figure 7_New/Figure 7D/
- Figure 7_New/Figure 7D/._Normalized CC thickness.xlsx
- Figure 7_New/Figure 7D/Normalized CC thickness.xlsx
- Figure 7_New/Figure 7E/
- Figure 7_New/Figure 7E/._NDUFS4 KO_CC thickness_P14.tif
- Figure 7_New/Figure 7E/._WT_CC thickness_P14.tif
- Figure 7_New/Figure 7E/NDUFS4 KO_CC thickness_P14.tif
- Figure 7_New/Figure 7E/WT_CC thickness_P14.tif
- Figure 7_New/FIgure 7F/
- Figure 7_New/FIgure 7F/._NDUFS4 KO_MBP_Mean fluorescence intensity_P14.tif
- Figure 7_New/FIgure 7F/._WT_MBP_Mean fluorescence intensity_P14.tif
- Figure 7_New/FIgure 7F/NDUFS4 KO_MBP_Mean fluorescence intensity_P14.tif
- Figure 7_New/FIgure 7F/WT_MBP_Mean fluorescence intensity_P14.tif
- Figure 7_New/Figure 7G/
- Figure 7_New/Figure 7G/._MBP_mean fluorescence intensity_P14.xlsx
- Figure 7_New/Figure 7G/MBP_mean fluorescence intensity_P14.xlsx
- Figure 7_New/Figure 7H/
- Figure 7_New/Figure 7H/NDUFS4 KO_MBP_Area coverage_P14.tif
- Figure 7_New/Figure 7H/WT_MBP_Area coverage_P14.tif
- Figure 7_New/Figure 7I/
- Figure 7_New/Figure 7I/._MBP+ area coverage in CC_P14.xlsx
- Figure 7_New/Figure 7I/MBP+ area coverage in CC_P14.xlsx
- Figure 7_New/Figure 7J/
- Figure 7_New/Figure 7J/._MBP+ area_P14.xlsx
- Figure 7_New/Figure 7J/MBP+ area_P14.xlsx
- Figure 7_New/Figure 7K/
- Figure 7_New/Figure 7K/._Normalized CC thickness_P30.xlsx
- Figure 7_New/Figure 7K/Normalized CC thickness_P30.xlsx
- Figure 7_New/Figure 7L/
- Figure 7_New/Figure 7L/._NDUFS4 KO_CC thickness_P30.tif
- Figure 7_New/Figure 7L/._WT_CC thickness_P30.tif
- Figure 7_New/Figure 7L/NDUFS4 KO_CC thickness_P30.tif
- Figure 7_New/Figure 7L/WT_CC thickness_P30.tif
- Figure 7_New/Figure 7M/
- Figure 7_New/Figure 7M/._NDUFS4 KO_MBP_Mean fluorescence intensity_P30.tif
- Figure 7_New/Figure 7M/NDUFS4 KO_MBP_Mean fluorescence intensity_P30.tif
- Figure 7_New/Figure 7M/WT_MBP_Mean fluorescence intensity_P30.tif
- Figure 7_New/FIgure 7N/
- Figure 7_New/FIgure 7N/MBP_Mean Fluorescence intensity_P30.xlsx
- Figure 7_New/Figure 7O/
- Figure 7_New/Figure 7O/NDUFS4 KO_MBP_Area coverage_P30.tif
- Figure 7_New/Figure 7O/WT_MBP_Area coverage_P30.tif
- Figure 7_New/Figure 7P/
- Figure 7_New/Figure 7P/MBP+ area coverage in CC_P30.xlsx
- Figure 7_New/Figure 7Q/
- Figure 7_New/Figure 7Q/MBP+ area_P30.xlsx
