# Supplementary material for: Impaired Complex I dysregulates neural/glial precursors and corpus callosum development revealing postnatal defects in Leigh syndrome mice
Source: EMBO Mol Med. 2025 Dec 22;18(2):677–701. doi: 10.1038/s44321-025-00367-4 (PMC12905379; doi:10.1038/s44321-025-00367-4)
Supplement: Supplementary file 12 — Source data Fig. 7 [file 44321_2025_367_MOESM12_ESM.zip › Figure 7_New/Figure 7A/Normalized mantle thickness.xlsx]

## Sheet: Sheet1
Genotype	Bregma	Mouse ID	Mantle Thickness (um)	Half hemisphere (um)	Normalized mantle thickness
WT	1.53	4608_3	1826.27	3135.71	0.582409
WT		4641_5	1770.11	3547.78	0.498934
WT		6118_3	1610.5	3505.27	0.45945
WT		6118_6	1747.1	3529.33	0.495023
WT		6192_4	1803.49	3510.08	0.513803
NDUFS4 KO		3352_3	1549.63	3422.89	0.452728
NDUFS4 KO		3552_7	1781.49	3319.25	0.536715
NDUFS4 KO		3937_4	1716.87	3490.39	0.491884
NDUFS4 KO		4630_2	1520.17	3117.56	0.487615
NDUFS4 KO		4641_7	1538.68	3193.01	0.48189
WT	1.23	4608_3	1606.82	3401.69	0.472358
WT		4641_5	1716.13	3561.45	0.481861
WT		6118_5	1560.55	3673.69	0.424791
WT		6118_6	1747.32	3621.35	0.482506
WT		6192_4	1768.77	3583.43	0.493595
NDUFS4 KO		3352_3	1342.24	3496.36	0.383898
NDUFS4 KO		3552_7	1591.51	3439.02	0.462779
NDUFS4 KO		3937_4	1816.97	3424.34	0.530605
NDUFS4 KO		4630_2	1549.6	3222	0.480943
NDUFS4 KO		4641_7	1632.46	3357.66	0.486188
