# Supplementary material for: Impaired Complex I dysregulates neural/glial precursors and corpus callosum development revealing postnatal defects in Leigh syndrome mice
Source: EMBO Mol Med. 2025 Dec 22;18(2):677–701. doi: 10.1038/s44321-025-00367-4 (PMC12905379; doi:10.1038/s44321-025-00367-4)
Supplement: Supplementary file 12 — Source data Fig. 7 [file 44321_2025_367_MOESM12_ESM.zip › Figure 7_New/Figure 7B/Normalized striatum width.xlsx]

## Sheet: Sheet1
Genotype	Bregma	Mouse ID	Striatum width (um)	Half hemisphere (um)	Normalized Striatum width
WT	1.53	4608_3	1029.63	3135.71	0.328356
WT		4641_5	1157.82	3547.78	0.32635
WT		6118_5	1201.46	3424.27	0.350866
WT		6118_6	1051.84	3529.33	0.29803
WT		6192_4	1068.6	3510.08	0.304438
NDUFS4 KO		3352_3	1096	3422.89	0.320199
NDUFS4 KO		3552_7	918.216	3319.25	0.276633
NDUFS4 KO		3937_4	904.934	3490.39	0.259264
NDUFS4 KO		4630_2	1092.28	3117.56	0.350364
NDUFS4 KO		4641_7	1039.91	3193.01	0.325684
WT	1.23	6118_3	1815	3510	0.517094
WT		4641_5	1422.95	3561.45	0.399541
WT		6118_5	1666.34	3673.69	0.453587
WT		6118_6	1456.37	3621.35	0.402162
WT		6192_4	1414.37	3583.43	0.394697
NDUFS4 KO		4630_2	1356.07	3222	0.420879
NDUFS4 KO		4641_7	1365.2	3357.66	0.406593
NDUFS4 KO		3552_7	1400.46	3439.02	0.407226
NDUFS4 KO		3937_4	1509.55	3424.34	0.44083
NDUFS4 KO		3552_3	1799.2	3496.36	0.514593
