# Supplementary material for: Impaired Complex I dysregulates neural/glial precursors and corpus callosum development revealing postnatal defects in Leigh syndrome mice
Source: EMBO Mol Med. 2025 Dec 22;18(2):677–701. doi: 10.1038/s44321-025-00367-4 (PMC12905379; doi:10.1038/s44321-025-00367-4)
Supplement: Supplementary file 12 — Source data Fig. 7 [file 44321_2025_367_MOESM12_ESM.zip › Figure 7_New/Figure 7C/SVZ volume.xlsx]

## Sheet: Sheet1
	WT					NDUFS4 KO
P14	1.68391e+08	2.18598e+08	190654459	3.24259e+08	215192760	1.90038e+08	2.1658e+08	1.66463e+08	262321293	1.2957e+08
P24	1.59768e+08	1.48633e+08	1.55091e+08	1.91357e+08	170311214	9.36632e+07	1.17071e+08	1.52126e+08	1.28012e+08	1.45129e+08
P30	1.13647e+08	1.98264e+08	1.57206e+08	1.70112e+08	2.24902e+08	1.652e+08	1.33618e+08	1.67848e+08	1.23837e+08	1.76893e+08

## Sheet: Sheet2
Geno_AGE	Mouse ID	Sections	SVZ area (um2)	Total thickness (um)	SVZ Volume(um3)
WT_14	4608_3	LV1	128533
		LV11	90633.9
		LV21	104595
		LV31	58701.8
		LV41	178839
		Average	112260	1500	1.68391e+08
	4641_5	LV2	185268
		LV12	112322
		LV22	149991
		LV32	145696
		LV42	150253
		Average	148706	1470	2.18598e+08
	4847_5	LV2	118845
		LV12	137029
		LV22	84902.6
		LV32	118649
		LV42	216654
		Average	135216	1410	1.90654e+08
	6118_3	LV2	319473
		LV12	211640
		LV22	171325
		LV32	198167
		LV42	180259
		Average	216173	1500	3.24259e+08
	6118_6	LV2	206830
		LV12	100721
		LV22	122120
		LV32	86414.3
		LV42	201223
		Average	143462	1500	215192760
NDUFS4 KO_P14	3552_3	LV1	206718
		LV11	135905
		LV21	119795
		LV31	105858
		LV41	105618
		Average	134779	1410	1.90038e+08
	3552_7	LV1	182192
		LV11	141876
		LV21	162259
		LV31	142262
		LV41	123426
		Average	150403	1440	2.1658e+08
	3937_4	LV1	109615
		LV11	124558
		LV21	102255
		LV31	98530.6
		LV41	168170
		Average	120626	1380	1.66463e+08
	4630_2	LV1	213429
		LV11	190360
		LV21	174506
		LV31	147541
		LV41	148568
		Average	174881	1500	262321293
	4641_7	LV1	124344
		LV11	117613
		LV21	127129
		LV22	105486
		LV31	109077
		Average	116730	1110	1.2957e+08
WT_P24	3369_1	3	134789
		13	93927.7
		23	106349
		33	120821
		43	135848
		Average	118347	1350	1.59768e+08
	4252_10	1	77973.2
		11	88611
		21	89555.8
		31	127571
		41	121843
		Average	101111	1470	1.48633e+08
	4307_1	1	88664.8
		11	111195
		21	90291.7
		31	147625
		34	208436
		Average	129243	1200	1.55091e+08
	5984_1	2	94412
		12	106335
		22	105677
		32	144981
		42	241916
		Average	138664	1380	1.91357e+08
	6962_10	2	99331.4
		12	98810.1
		22	118532
		32	139782
		42	160614
		Average	123414	1380	1.70311e+08
NDUFS4 KO_P24	4634_1	1	80760.1
		2	107823
		11	74426.5
		21	84194.5
		31	74702.3
		Average	84381.3	1110	9.36632e+07
	4888_10	1	94685.5
		11	111121
		21	87195.6
		31	75337.3
		41	145131
		Average	102694	1140	1.17071e+08
	4958_11	2	142503
		14	127428
		22	134366
		34	131028
		42	131892
		Average	133444	1140	1.52126e+08
	5990_10	2	97299.6
		11	77684.8
		21	106442
		31	202520
		41	108704
		Average	118530	1080	1.28012e+08
	7030_2	1	119085
		11	102099
		21	113346
		31	130361
		41	111016
		Average	115181	1260	1.45129e+08
WT_P30	4234_2	1	56292.2
		11	77240.2
		21	83536.3
		31	87087.3
		41	116760
		Average	84183.3	1350	1.13647e+08
	4992_11	1	120827
		11	102207
		21	130252
		31	101011
		41	206582
		Average	132176	1500	1.98264e+08
	6992_2	1	130787
		11	103206
		21	112787
		31	113571
		41	135128
		Average	119096	1320	1.57206e+08
	4234_1	1	96496.5
		11	160164
		21	124229
		31	113931
		41	135226
		Average	126009	1350	1.70112e+08
	4974_2	3	165958
		13	131188
		23	152710
		33	168990
		43	130829
		Average	149935	1500	2.24902e+08
NDUFS4 KO_P30	3940_4	LV1	74201.5
		LV11	99353.2
		LV21	192985
		LV31	135809
		LV32	137962
		Average	128062	1290	1.652e+08
	3940_8	LV2	132100
		LV12	77729.9
		LV22	84720.5
		LV32	88812
		LV42	111519
		Average	98976.3	1350	1.33618e+08
	4625_3	LV1	100449
		LV11	76540.1
		LV21	139318
		LV31	149145
		LV41	105459
		Average	114182	1470	1.67848e+08
	4847_5	LV2	70628.9
		LV12	59487.2
		LV22	90356.1
		LV32	102238
		LV42	168706
		Average	98283.2	1260	1.23837e+08
	5137_11	LV2	111315
		LV12	139912
		LV22	154586
		LV32	139496
		LV42	156649
		Average	140392	1260	1.76893e+08
