# Supplementary material for: Impaired Complex I dysregulates neural/glial precursors and corpus callosum development revealing postnatal defects in Leigh syndrome mice
Source: EMBO Mol Med. 2025 Dec 22;18(2):677–701. doi: 10.1038/s44321-025-00367-4 (PMC12905379; doi:10.1038/s44321-025-00367-4)
Supplement: Supplementary file 12 — Source data Fig. 7 [file 44321_2025_367_MOESM12_ESM.zip › Figure 7_New/Figure 7D/Normalized CC thickness.xlsx]

## Sheet: Sheet1
Genotype	Mouse ID	Corpus callosum thickness (um)	Half hemisphere (um)	Normalized CC
WT	4608_3	218.956	3401.69	0.0643668
WT	4641_5	187.2	3561.45	0.0525628
WT	6118_3	208	3510	0.0592593
WT	6118_6	189.782	3621.35	0.0524064
WT	6192_4	200.587	3583.43	0.0559762
NDUFS4 KO	3352_3	148.905	3496.36	0.0425886
NDUFS4 KO	3552_7	166.4	3439.02	0.0483859
NDUFS4 KO	3937_4	176.8	3424.34	0.0516304
NDUFS4 KO	4630_2	156	3222	0.0484171
NDUFS4 KO	4641_7	154.826	3357.66	0.0461112
