# Supplementary material for: Impaired Complex I dysregulates neural/glial precursors and corpus callosum development revealing postnatal defects in Leigh syndrome mice
Source: EMBO Mol Med. 2025 Dec 22;18(2):677–701. doi: 10.1038/s44321-025-00367-4 (PMC12905379; doi:10.1038/s44321-025-00367-4)
Supplement: Supplementary file 12 — Source data Fig. 7 [file 44321_2025_367_MOESM12_ESM.zip › Figure 7_New/Figure 7G/MBP_mean fluorescence intensity_P14.xlsx]

## Sheet: Sheet1
Genotype	Sections	Mean fluroscence Intensity in each section	Average per animal
WT	6192_4_wt_lv8	192.316	171.454
	6192_4_wt_lv18	203.945
	6192_4_wt_lv28	185.422
	6192_4_wt_lv38	104.133
	4996_1_wt_lv1	142.482	131.84
	4996_1_wt_lv21	140.537
	4996_1_wt_lv31	144.173
	4996_1_wt_lv41	100.17
	6118_6_wt_lv21	216.238	202.538
	6118_6_wt_lv31	208.011
	6118_6_wt_lv41	183.365
	6118_3_wt_lv8	172.675	156.333
	6118_3_wt_lv18	213.864
	6118_3_wt_lv28	188.283
	6118_3_wt_lv38	136.802
	6118_3_wt_lv48	70.04
KO	0959_1_ko_lv2	96.7995	107.76
	0959_1_ko_lv12	135.607
	0959_1_ko_lv12	115.116
	0959_1_ko_lv22	90.775
	0959_1_ko_lv32	100.501
	0959_3_ko_lv1	69.1825	66.8704
	0959_3_ko_lv11	54.92
	0959_3_ko_lv21	89.382
	0959_3_ko_lv31	62.6845
	0959_3_ko_lv41	58.183
	3552_3_ko_lv17	83.0932	84.2593
	3552_3_ko_lv27	88.0812
	3552_3_ko_lv37	75.6005
	3552_3_ko_lv47	90.2622
	3552_7_ko_lv17	66.6545	62.8785
	3552_7_ko_lv27	67.7087
	3552_7_ko_lv37	61.8563
	3552_7_ko_lv47	55.2945
