# Supplementary material for: Impaired Complex I dysregulates neural/glial precursors and corpus callosum development revealing postnatal defects in Leigh syndrome mice
Source: EMBO Mol Med. 2025 Dec 22;18(2):677–701. doi: 10.1038/s44321-025-00367-4 (PMC12905379; doi:10.1038/s44321-025-00367-4)
Supplement: Supplementary file 12 — Source data Fig. 7 [file 44321_2025_367_MOESM12_ESM.zip › Figure 7_New/Figure 7I/MBP+ area coverage in CC_P14.xlsx]

## Sheet: Sheet1
Genotype	Mouse_ID	CC area (um2)	MBP+ area (um2)	Area coverage (%)	Average area coverage
WT	4996_1_wt_lv1	216508	160493	74.1278	72.2284
	4996_1_wt_lv21	265485	201046	75.728
	4996_1_wt_lv31	239772	168026	70.0774
	4996_1_wt_lv41	266802	184041	68.9802
	6118_3_wt_lv18	351687	301885	85.8392	72.7547
	6118_3_wt_lv28	366543	336786	91.8816
	6118_3_wt_lv38	287457	191684	66.6826
	6118_3_wt_lv48	248278	115735	46.6152
	6118_6_wt_lv21	433236	344024	79.408	82.6575
	6118_6_wt_lv31	239460	213838	89.3003
	6118_6_wt_lv41	193686	153523	79.2641
	6192_4_wt_lv8	424933	319887	75.2794	71.9207
	6192_4_wt_lv18	326805	281177	86.038
	6192_4_wt_lv28	331599	180539	54.4448
KO	0959_1_ko_lv12	287760	203513	70.7234	56.6319
	0959_1_ko_lv22	224288	87401	38.9681
	0959_1_ko_lv32	288304	173571	60.2042
	0959_3_ko_lv11	328449	97168.2	29.584	42.3629
	0959_3_ko_lv21	250301	105272	42.0583
	0959_3_ko_lv31	225843	109583	48.522
	0959_3_ko_lv41	208380	102705	49.2872
	3552_3_ko_lv17	358886	182290	50.7934	50.5171
	3552_3_ko_lv27	237799	115766	48.6824
	3552_3_ko_lv37	214886	113466	52.8031
	3552_3_ko_lv47	199762	99460.8	49.7897
	3552_7_ko_lv17	459202	159017	34.6291	44.4787
	3552_7_ko_lv27	343608	171650	49.9553
	3552_7_ko_lv37	314662	142988	45.4419
	3552_7_ko_lv47	303041	145121	47.8884
