# Supplementary material for: Impaired Complex I dysregulates neural/glial precursors and corpus callosum development revealing postnatal defects in Leigh syndrome mice
Source: EMBO Mol Med. 2025 Dec 22;18(2):677–701. doi: 10.1038/s44321-025-00367-4 (PMC12905379; doi:10.1038/s44321-025-00367-4)
Supplement: Supplementary file 12 — Source data Fig. 7 [file 44321_2025_367_MOESM12_ESM.zip › Figure 7_New/Figure 7J/MBP+ area_P14.xlsx]

## Sheet: Sheet1
Genotype	Mouse_ID	MBP+ area (um2)	Average MBP+ area (um2)
WT	4996_1_wt_lv1	160493	178401
	4996_1_wt_lv21	201046
	4996_1_wt_lv31	168026
	4996_1_wt_lv41	184041
	6118_3_wt_lv18	301885	236523
	6118_3_wt_lv28	336786
	6118_3_wt_lv38	191684
	6118_3_wt_lv48	115735
	6118_6_wt_lv21	344024	237129
	6118_6_wt_lv31	213838
	6118_6_wt_lv41	153523
	6192_4_wt_lv8	319887	260534
	6192_4_wt_lv18	281177
	6192_4_wt_lv28	180539
KO	0959_1_ko_lv12	203513	154828
	0959_1_ko_lv22	87401
	0959_1_ko_lv32	173571
	0959_3_ko_lv11	97168.2	103682
	0959_3_ko_lv21	105272
	0959_3_ko_lv31	109583
	0959_3_ko_lv41	102705
	3552_3_ko_lv17	182290	127746
	3552_3_ko_lv27	115766
	3552_3_ko_lv37	113466
	3552_3_ko_lv47	99460.8
	3552_7_ko_lv17	159017	154694
	3552_7_ko_lv27	171650
	3552_7_ko_lv37	142988
	3552_7_ko_lv47	145121
