# Supplementary material for: Impaired Complex I dysregulates neural/glial precursors and corpus callosum development revealing postnatal defects in Leigh syndrome mice
Source: EMBO Mol Med. 2025 Dec 22;18(2):677–701. doi: 10.1038/s44321-025-00367-4 (PMC12905379; doi:10.1038/s44321-025-00367-4)
Supplement: Supplementary file 12 — Source data Fig. 7 [file 44321_2025_367_MOESM12_ESM.zip › Figure 7_New/Figure 7K/Normalized CC thickness_P30.xlsx]

## Sheet: Sheet1
Genotype	Mouse ID	Corpus callosum thickness (um)	Half hemisphere (um)	Normalized CC
WT	1992_1	388.969	3713	0.104759
WT	5860_4	429.049	3504.37	0.122433
WT	5861_4	364	3919.59	0.092867
WT	8302_1	390.054	4136.04	0.0943061
WT	9078_2	357.736	3557.22	0.100566
NDUFS4 KO	1993_1	305.569	4121.25	0.0741447
NDUFS4 KO	3120_1	299.282	3776.74	0.0792435
NDUFS4 KO	3120_3	333.089	3853.12	0.0864466
NDUFS4 KO	8302_3	300.761	3990.43	0.0753706
NDUFS4 KO	9063_2	276.269	3861.01	0.0715536
