# Supplementary material for: Impaired Complex I dysregulates neural/glial precursors and corpus callosum development revealing postnatal defects in Leigh syndrome mice
Source: EMBO Mol Med. 2025 Dec 22;18(2):677–701. doi: 10.1038/s44321-025-00367-4 (PMC12905379; doi:10.1038/s44321-025-00367-4)
Supplement: Supplementary file 12 — Source data Fig. 7 [file 44321_2025_367_MOESM12_ESM.zip › Figure 7_New/FIgure 7N/MBP_Mean Fluorescence intensity_P30.xlsx]

## Sheet: Sheet1
Genotype	Sections	Mean fluroscence Intensity in each section	Average per animal
WT	4234_1_WT_30_LV3	23.846	51.0909
	4234_1_WT_30_LV13	57.1417
	4234_1_WT_30_LV23	60.5113
	4234_1_WT_30_LV33	58.987
	4234_1_WT_30_LV43	54.9683
	4234_2_WT_30_LV4	72.314	98.4645
	4234_2_WT_30_LV14	95.9123
	4234_2_WT_30_LV24	102.023
	4234_2_WT_30_LV34	116.74
	4234_2_WT_30_LV44	105.334
	4974_2_WT_30_LV14	55.104	94.1148
	4974_2_WT_30_LV24	88.5713
	4974_2_WT_30_LV34	148.01
	4974_2_WT_30_LV44	84.7737
	4992_11_WT_30_LV4	201.915	136.853
	4992_11_WT_30_LV14	144.821
	4992_11_WT_30_LV24	162.372
	4992_11_WT_30_LV34	105.765
	4992_11_WT_30_LV44	69.393
	6992_2_wt_30_LV14	71.9407	92.4753
	6992_2_wt_30_LV24	98.334
	6992_2_wt_30_LV34	117.097
	6992_2_wt_30_LV44	82.5293
KO	3940_4_KO_30_LV4	31.288	34.4643
	3940_4_KO_30_LV14	33.06
	3940_4_KO_30_LV24	37.3043
	3940_4_KO_30_LV34	36.205
	3940_8_Ko_30_lv11	31.2797	32.9057
	3940_8_Ko_30_lv21	26.3423
	3940_8_Ko_30_lv31	39.1433
	3940_8_Ko_30_lv41	34.8573
	4625_3_ko_30_lv2	30.866	34.2065
	4625_3_ko_30_lv12	33.412
	4625_3_ko_30_lv22	34.0453
	4625_3_ko_30_lv32	39.323
	4625_3_ko_30_lv42	33.386
	4847_1_ko_30_lv11	35.7447	33.5661
	4847_1_ko_30_lv21	28.3347
	4847_1_ko_30_lv31	30.3637
	4847_1_ko_30_lv41	39.8213
	4958_11_ko_30_LV22	42.119	42.619
	4958_11_ko_30_LV32	60.2063
	4958_11_ko_30_lv42	25.5317
