# Supplementary material for: Impaired Complex I dysregulates neural/glial precursors and corpus callosum development revealing postnatal defects in Leigh syndrome mice
Source: EMBO Mol Med. 2025 Dec 22;18(2):677–701. doi: 10.1038/s44321-025-00367-4 (PMC12905379; doi:10.1038/s44321-025-00367-4)
Supplement: Supplementary file 12 — Source data Fig. 7 [file 44321_2025_367_MOESM12_ESM.zip › Figure 7_New/Figure 7P/MBP+ area coverage in CC_P30.xlsx]

## Sheet: Sheet1
Genotype	Mouse_ID	CC area (um2)	MBP+ area (um2)	Area coverage (%)	Average area coverage
WT	4234_1_WT_30_LV3	416820	278339	66.7766	78.4212
	4234_1_WT_30_LV13	471949	328945	69.6993
	4234_1_WT_30_LV23	417709	363113	86.9298
	4234_1_WT_30_LV33	323693	257310	79.492
	4234_1_WT_30_LV43	302341	269713	89.2083
	4234_2_WT_30_LV4	407215	352431	86.5467	76.9425
	4234_2_WT_30_LV14	323255	195912	60.6062
	4234_2_WT_30_LV24	287205	170753	59.4533
	4234_2_WT_30_LV34	191336	162789	85.0799
	4234_2_WT_30_LV44	177657	165268	93.0265
	4974_2_WT_30_LV4	520097	356416	68.5287	83.5194
	4974_2_WT_30_LV14	465928	389038	83.4973
	4974_2_WT_30_LV24	380103	347753	91.4892
	4974_2_WT_30_LV34	279295	273520	97.9323
	4974_2_WT_30_LV44	271567	206797	76.1493
	4992_11_WT_30_LV4	243196	235159	96.6953	82.0136
	4992_11_WT_30_LV14	389507	332656	85.4043
	4992_11_WT_30_LV24	310644	306115	98.5423
	4992_11_WT_30_LV34	312447	297729	95.2897
	4992_11_WT_30_LV44	332625	113546	34.1364
	6992_2_wt_30_LV14	402287	294720	73.2611	78.9553
	6992_2_wt_30_LV24	262367	230654	87.9125
	6992_2_wt_30_LV34	279873	243211	86.9006
	6992_2_wt_30_LV44	270603	183326	67.7471
KO	3940_4_KO_30_LV4	293804	97361.4	33.1382	48.4924
	3940_4_KO_30_LV14	348560	252952	72.5706
	3940_4_KO_30_LV24	254363	150639	59.2222
	3940_4_KO_30_LV34	295305	85752.6	29.0386
	3940_8_Ko_30_lv11	255266	170895	66.9477	58.7649
	3940_8_Ko_30_lv21	369193	114768	31.0863
	3940_8_Ko_30_lv31	187384	138167	73.7344
	3940_8_Ko_30_lv41	279616	176973	63.2913
	4625_3_ko_30_lv2	421432	200958	47.6846	58.403
	4625_3_ko_30_lv12	384086	186933	48.6696
	4625_3_ko_30_lv22	309065	183017	59.2163
	4625_3_ko_30_lv32	248910	189825	76.2625
	4625_3_ko_30_lv42	285393	171755	60.1821
	4847_1_ko_30_lv11	324519	175162	53.9759	54.1413
	4847_1_ko_30_lv21	286292	113991	39.8164
	4847_1_ko_30_lv31	250642	151370	60.3928
	4847_1_ko_30_lv41	226056	141014	62.3801
	4958_11_ko_30_LV22	229832	171748	74.7276	66.3771
	4958_11_ko_30_LV32	286016	171436	59.9392
	4958_11_ko_30_lv42	296725	191283	64.4647
