# Supplementary material for: Impaired Complex I dysregulates neural/glial precursors and corpus callosum development revealing postnatal defects in Leigh syndrome mice
Source: EMBO Mol Med. 2025 Dec 22;18(2):677–701. doi: 10.1038/s44321-025-00367-4 (PMC12905379; doi:10.1038/s44321-025-00367-4)
Supplement: Supplementary file 12 — Source data Fig. 7 [file 44321_2025_367_MOESM12_ESM.zip › Figure 7_New/Figure 7Q/MBP+ area_P30.xlsx]

## Sheet: Sheet1
Genotype	Mouse_ID	MBP+ area (um2)	Average MBP+ area (um2)
WT	4234_1_WT_30_LV3	278339	299484
	4234_1_WT_30_LV13	328945
	4234_1_WT_30_LV23	363113
	4234_1_WT_30_LV33	257310
	4234_1_WT_30_LV43	269713
	4234_2_WT_30_LV4	352431	209431
	4234_2_WT_30_LV14	195912
	4234_2_WT_30_LV24	170753
	4234_2_WT_30_LV34	162789
	4234_2_WT_30_LV44	165268
	4974_2_WT_30_LV4	356416	314705
	4974_2_WT_30_LV14	389038
	4974_2_WT_30_LV24	347753
	4974_2_WT_30_LV34	273520
	4974_2_WT_30_LV44	206797
	4992_11_WT_30_LV4	235159	257041
	4992_11_WT_30_LV14	332656
	4992_11_WT_30_LV24	306115
	4992_11_WT_30_LV34	297729
	4992_11_WT_30_LV44	113546
	6992_2_wt_30_LV14	294720	237978
	6992_2_wt_30_LV24	230654
	6992_2_wt_30_LV34	243211
	6992_2_wt_30_LV44	183326
KO	3940_4_KO_30_LV4	97361.4	146676
	3940_4_KO_30_LV14	252952
	3940_4_KO_30_LV24	150639
	3940_4_KO_30_LV34	85752.6
	3940_8_Ko_30_lv11	170895	150201
	3940_8_Ko_30_lv21	114768
	3940_8_Ko_30_lv31	138167
	3940_8_Ko_30_lv41	176973
	4625_3_ko_30_lv2	200958	186498
	4625_3_ko_30_lv12	186933
	4625_3_ko_30_lv22	183017
	4625_3_ko_30_lv32	189825
	4625_3_ko_30_lv42	171755
	4847_1_ko_30_lv11	175162	145384
	4847_1_ko_30_lv21	113991
	4847_1_ko_30_lv31	151370
	4847_1_ko_30_lv41	141014
	4958_11_ko_30_LV22	171748	178155
	4958_11_ko_30_LV32	171436
	4958_11_ko_30_lv42	191283
